# Supplementary material for: Machine Learning-Supported Enzyme Engineering toward Improved CO2-Fixation of Glycolyl-CoA Carboxylase
Source: ACS Synth Biol. 2023 Nov 20;12(12):3521–30. doi: 10.1021/acssynbio.3c00403 (PMC10729300; doi:10.1021/acssynbio.3c00403)
Supplement: Supplementary file 2 — sb3c00403_si_002.xlsx [file sb3c00403_si_002.xlsx]

## Sheet: Data
Sample	Mutation1	Δ Abs	Slope			Sequence²:	mgsshhhhhhssglvprgshMKDILEKLEERRAQARLGGGEKRLEAQHKRGKLTARERIELLLDHGSFEEFDMFVQHRSTDFGMEKQKIPGDGVVTGWGTVNGRTVFLFSKDFTVFGGSSSEAHAAKIVKVQDMALKMRAPIIGIFDAGGARIQEGVAALGGHGEVFRRNVAASGVIPQISVIMGPCAGGDVYSPAMTDFIFMVRDTSYMFVTGPDVVKTVTNEVVTAEELGGAKVHTSKSSIADGSFENDVEAILQIRRLLDFLPANNIEGVPEIESFDDVNRLDKSLDTLIPDNPNKPYDMGELIRRVVDEGDFFEIQAAYARNIITGFGRVEGRTVGFVANQPLVLAGVLDSDASRKAARFVRFCNAFSIPIVTFVDVPGFLPGTAQEYGGLIKHG…
GL9_2849	M 283 V	0.184183	-0.000149839
GL9_2857	R 339 R	0.279633	0.0121432
	S 481 F
GL9_2864	L 42 P	-0.0650465	-0.00533988
	I 439 N
GL9_2867	I 122 N	-0.0950358	-0.000578241
	E 210 V
	F 296 S
	G 373 S
	H 505 R
GL9_2869	No mutation	-0.114244	0
GL9_2877	V 359 E	-0.145164	-0.000721527
	I 396 T
	D 446 Y
	R 483 C
GL9_2889	K 68 E	-0.11282	-0.000571248
	G 212 D
	I 355 F
	K 484 E
GL9_2896	Q 237 L	-0.0581199	-0.000973797
GL9_2900	H 143 Q	-0.09237	-0.00152283
	I 308 T
GL9_2909	No mutation	0.289021	0.0165665
GL9_2912	L 116 P	0.0651871	0.00216113
GL9_2917	P 254 Q	0.200662	0.00220969
GL9_2919	D 282 G	-0.0749333	-0.0014603
	E 293 G
GL9_2933	G 363 S	-0.0259346	0.000241416
GL9_2944	No mutation	0.298349	0.00454805
GL9_2954	M 53 L	0.0704371	0.000731059
	T 94 K
	A 152 A
	D 506 G
GL9_2958	Q 300 L	0.315687	0.0112939
	G 320 G
GL9_2968	E 469 V	-0.0880538	0.000483744
	Y 472 C
GL9_2981	G 213 V	0.0841182	0.00292219
	L 329 M
	L 365 L
	A 369 S
	D 448 G
GL9_2994	No mutation	0.346655	0.0192629
GL9_3006	G 252 G	0.312863	0.0134448
	I 444 F
GL9_3015	F 402 F	0.31373	0.018106
GL9_3033	Q 14 L	0.238745	0.00704438
	A 369 E
GL9_3044	T 207 T	-0.0835518	-0.00155386
GL9_3055	K 220 I	0.0574914	0.00989382
	L 333 L
	A 341 A
	F 344 F
	P 366 L
GL9_3063	No mutation	0.342235	0.0174166
GL9_3066	E 102 G	0.128297	0.0116488
	V 205 V
	D 231 E
GL9_3082	No mutation	0.349432	0.0208182
GL9_3091	R 185 R	0.374796	0.0269262
GL9_3106	R -3 S	-0.121081	-0.00702296
	H 28 R
	V 328 L
GL9_3108	H -11 H	0.153251	0.00121423
	R 470 H
GL9_3154	S 222 P	0.188427	0.00773604
GL9_3164	T 309 S	0.0074227	-0.00125652
	A 389 D
	D 506 G
GL9_3173	L 327 L	0.104287	0.00394711
GL9_3175	V 356 A	0.0560815	0.00187539
	N 419 D
GL9_3184	No mutation	0.144017	0.00732021
GL9_3186	T 200 A	0.210271	0.00551576
	F 358 S
	K 503 E
GL9_3198	E 255 K	0.00407864	-0.000216775
	W 422 R
GL9_3202	Q 56 R	0.0262045	0.000375882
	I 438 N
	E 456 G
GL9_3224	T 202 S	0.251084	0.0105407
	E 204 K
GL9_3230	G 252 G	0.0140742	-0.000269701
	V 359 E
	E 469 G
GL9_3232	T 193 S	0.00979485	-0.000843353
	I 250 N
	F 344 Y
	T 395 I
GL9_3249	D 113 G	0.392409	0.0152331
GL9_3278	S 99 A	0.209814	0.0106503
	V 291 A
GL9_3279	P 392 P	0.0653042	0.000765546
	F 465 L
GL9_3317	A 487 A	0.267484	0.0139584
GL9_3324	No mutation	0.209822	0.0080732
GL9_3328	I 108 I	0.248931	0.010983
	M 190 V
	N 230 N
	T 390 S
GL9_3356	M 190 T	0.0708004	0.00243837
	Q 388 L
GL9_3364	T 80 P	0.00270403	-0.000683973
	L 236 I
	G 379 S
GL9_3372	No mutation	0.155798	0.00609583
GL9_3386	G 83 R	0.117309	0.00448728
	A 447 A
GL9_3395	V 111 A	0.211352	0.00962243
GL9_3396	D 3 D	0.159841	0.00526612
	S 221 T
GL9_3428	No mutation	0.118108	0.00505455
GL9_3449	K 66 N	0.147607	0.00683875
GL9_3452	P 354 L	0.0891454	0.00296616
GL9_3453	G 155 S	0.0895078	0.003716
GL9_3462	No mutation	0.125239	0.00623263
GL9_3680	N 82 S	0.138829	0.0043515
	F 259 I
	F 321 L
GL9_3685	G 213 V	-0.0101147	-0.00184977
	K 455 K
	F 461 L
	N 507 D
GL9_3695	H -10 L	0.138277	0.00635888
	E 65 V
	P 121 P
	E 285 D
	V 332 G
GL9_3702	G 136 G	-0.00824374	-0.00113071
	L 140 O
	L 272 Q
	D 295 V
	F 465 F
GL9_3705	H 28 H	-0.0318359	-0.00358073
	R 38 R
	P 158 S
	A 302 A
	G 431 G
	E 456 V
GL9_3729	F 89 S	0.049789	3.22008e-05
	M 498 T
GL9_3738	V 184 A	0.062211	9.92436e-05
	V 198 M
	T 218 S
	S 338 P
GL9_3740	T 80 A	0.00293329	-0.00125769
	I 125 V
	F 180 L
	Y 281 C
	F 358 F
	L 418 P
GL9_3750	No mutation	0.0830215	0.00218565
GL9_3755	E 50 K	-0.00945513	-0.00217435
	M 114 I
	I 287 T
	D 292 V
	E 293 D
	I 397 F
GL9_3795	I 69 V	0.0577313	0.000945292
	V 319 V
	P 326 S
	V 476 V
	H 480 Y
GL9_3803	D 171 D	0.166592	0.00790932
	R 470 S
GL9_3835	A 152 A	0.0691938	0.0022148
	T 202 T
	N 249 D
	T 271 S
	P 423 P
	V 436 V
GL9_3855	No mutation	0.0715475	0.00540765
GL9_3865	M 283 M	0.0812402	0.00284979
	Q 300 R
GL9_3874	S 338 P	0.096359	0.00277337
GL9_3886	L 33 R	-0.00525165	-0.00159393
	K 107 R
	V 156 E
	G 213 G
	F 228 I
	F 358 I
GL9_3894	V 109 A	0.190773	0.00730939
GL9_3900	S -9 C	-0.015818	-0.00289796
	I 4 T
	N 263 Y
	D 446 E
GL9_3908	G 20 V	0.236217	0.010651
	D 196 G
	D 282 N
GL9_3911	Q 56 R	0.208074	0.0109735
GL9_3919	No mutation	0.302972	0.0145801
GL9_3935	L 42 M	0.0715857	0.00148969
	Q 325 L
GL9_3951	R 12 C	0.164862	0.00856718
	M 114 V
	D 270 N
GL9_4010	No mutation	0.163424	0.00646396
GL9_4011	G 83 R	0.279093	0.00591548
	D 474 G
	I 477 V
GL9_4028	G 31 G	0.0561068	0.00218507
	V 146 V
	S 219 S
	E 251 V
	P 280 H
GL9_4085	No mutation	0.126619	0.00314559
GL9_4088	A 247 V	0.137371	0.00525764
	D 474 G
GL9_4107	G 20 E	0.0947491	0.00622058
	G 124 S
	D 295 V
GL9_4138	N 249 S	-0.0193456	-0.00209216
GL9_4189	S 90 S	0.111097	0.00323447
	V 198 G
GL9_4210	No mutation	0.211024	0.0110997
GL9_4216	K 267 T	0.0211517	-0.000429446
	A 304 A
	T 309 A
	G 320 D
	R 346 H
	G 379 G
GL9_2083	Q 27 Q	0.286242	0.0173551
	G 83 G
	V 111 A
	A 139 A
	E 293 E
GL9_2155	A 105 A	0.342654	0.0159364
	D 282 E
GL9_2226	S -1 T	0.212179	0.00374067
	V 198 A
GL9_2287	K 66 R	0.367206	0.0242173
GL9_2313	I 4 T	0.144665	0.00426579
	R 149 R
	D 270 D
	G 320 G
	F 440 I
GL9_2352	No mutation	0.39358	0.0218561
GL9_2417	No mutation	0.287498	0.00774758
GL9_2506	V 328 A	0.25801	0.00409927
GL9_2602	I 353 F	0.100273	0.00083926
GL9_2676	No mutation	0.292951	0.0120124
GL9_2781	D 113 G	0.295964	0.0135094
GL9_2805	S -1 S	-0.0785985	-0.000440282
	D 282 V
	S 352 S
GL9_2084	K 66 E	0.286763	0.0113095
	E 285 V
	E 298 V
GL9_2156	N 249 S	0.254265	0.00653126
	D 282 G
GL9_2237	L 41 P	0.0321639	-0.0002654
	S 47 S
	D 72 G
	K 279 M
	V 314 D
	G 431 G
GL9_2289	V 86 I	0.33443	0.0219845
GL9_2314	H -10 R	0.340185	0.0200311
	F 440 S
GL9_2353	R 30 R	0.361423	0.021014
	M 190 L
GL9_2422	P 366 S	0.0947428	0.00368604
	I 427 F
GL9_2541	No mutation	0.0152098	-0.000620787
GL9_2643	R 185 P	0.0214496	0.000119137
	F 344 S
	V 356 I
GL9_2679	D 196 V	0.200559	0.00804564
	N 249 D
	N 349 D
GL9_2783	I 287 T	-0.126037	-0.00233037
	G 367 S
	V 394 E
GL9_2816	D 127 V	-0.125257	-0.00258327
	N 150 S
	S 188 N
	E 209 K
	D 282 V
	V 414 V
GL9_2094	M 283 T	0.33566	0.0168982
GL9_2161	No mutation	0.318405	0.0186689
GL9_2242	H -14 L	0.330549	0.0168538
	R 185 L
	E 210 D
	R 305 S
GL9_2290	E 255 G	0.344148	0.021553
	T 390 A
GL9_2323	V 356 V	0.368951	0.0212177
GL9_2366	K 199 M	0.248008	0.00705033
	E 257 E
	F 358 Y
	G 491 V
GL9_2431	Q 300 R	0.253134	0.0088681
	T 318 S
GL9_2546	No mutation	0.151675	0.00604923
GL9_2648	I 69 I	0.325674	0.0123834
	W 78 R
	L 88 M
GL9_2683	T 94 K	0.0325764	0.000546301
	V 197 E
	T 207 T
	N 249 N
	L 265 P
	G 363 G
	V 394 M
	R 485 R
GL9_2785	E 229 A	-0.0721282	-0.0042217
	I 287 T
	G 379 G
GL9_2819	L 24 L	-0.0685174	7.17565e-05
	E 204 E
	N 230 S
	E 298 G
	F 321 L
	D 334 G
	C 348 S
GL9_2115	N 349 N	0.324107	0.0195945
GL9_2170	G 18 S	0.0453288	0.000605194
	Y 386 D
GL9_2253	F 87 Y	0.36186	0.0216029
	H 104 H
GL9_2296	R 264 S	0.289245	0.0034679
GL9_2332	No mutation	0.376257	0.0214262
GL9_2369	E 25 G	0.323769	0.0237688
	K 66 K
GL9_2440	L 43 L	0.0174964	7.88709e-05
	A 105 A
	M 190 I
	E 204 K
	Q 325 R
GL9_2560	No mutation	0.271239	0.0171061
GL9_2654	R 36 H	0.186951	0.00276026
	D 292 A
GL9_2686	No mutation	0.260435	0.0107736
GL9_2792	No mutation	0.294139	0.0129437
GL9_2820	G 124 C	0.165621	0.00240898
	T 218 A
	E 251 V
GL9_2127	R 38 R	0.245624	0.0163943
GL9_2177	V 109 A	0.351211	0.0163358
GL9_2263	I 250 S	0.365954	0.0239357
GL9_2298	G 46 E	0.309728	0.0175614
	P 509 P
GL9_2341	L 5 L	0.377184	0.0156282
	K 117 R
GL9_2372	R 185 R	0.215399	0.00434359
	T 271 P
	F 296 L
	R 502 W
GL9_2442	A 432 A	0.313649	0.0142482
GL9_2564	R 149 H	0.21621	0.0113408
	K 220 R
GL9_2656	D 92 A	0.106196	0.00102674
GL9_2687	A 234 T	0.266285	0.00515073
	G 434 G
GL9_2794	A 115 V	-0.0307549	-0.00110054
	D 231 V
GL9_2833	S 219 P	-0.110758	-0.00209938
	N 230 Y
	F 259 Y
	R 453 Q
GL9_2128	P 195 L	0.248919	0.0168609
	D 231 V
	T 454 A
GL9_2265	No mutation	0.254478	0.0100998
GL9_2300	F 384 L	0.300424	0.00936652
GL9_2347	Q 14 L	0.255565	0.00918268
	N 263 D
	E 298 V
	Q 300 R
GL9_2374	R 11 L	0.292819	0.0174424
	E 25 V
	L 382 P
GL9_2447	No mutation	0.29261	0.0132385
GL9_2581	V 262 G	0.309033	0.00922265
GL9_2755	E 257 K	0.143363	0.00820213
	F 358 I
GL9_2798	V 111 F	-0.138318	0.000177241
	K 449 E
	T 482 A
GL9_2837	I 122 V	-0.0507568	-0.000444555
	F 351 L
	F 440 L
	Y 457 H
GL9_2135	S -8 G	0.0564764	0.000738094
	V 322 V
	F 364 L
	A 369 V
	Q 388 L
GL9_2206	No mutation	0.212179	0.00374067
GL9_2269	T 207 T	0.355468	0.022928
GL9_2303	G -2 D	0.337523	0.0206291
	D 474 N
GL9_2348	K 32 p	0.0383957	-9.21758e-05
	K 107 R
	F 321 L
GL9_2374	R 11 L	0.370004	0.0227504
	E 25 V
	L 382 P
GL9_2472	H -11 H	0.254497	0.0141567
GL9_2590	A 26 T	0.272458	0.0120037
GL9_2665	No mutation	0.318348	0.00779408
GL9_2756	V 95 E	-0.0324584	-0.00378395
	V 197 E
GL9_2803	L 333 H	-0.157686	-0.00180919
GL9_2839	E 9 V	-0.0746712	-0.00495025
	A 168 E
	N 203 I
GL9_2139	R 148 H	0.154704	0.00781362
	S 154 F
GL9_2224	D 261 V	0.320867	0.0144408
GL9_2282	I 235 V	0.335448	0.0156455
	K 449 E
GL9_2306	V 162 V	0.37172	0.0217807
	F 347 Y
GL9_2350	Y 372 C	0.391636	0.0191308
GL9_2380	A 152 A	0.221421	0.0042608
	E 233 V
	F 364 Y
	I 486 V
GL9_2490	Q 27 L	0.240043	0.00508561
	F 93 F
	A 152 A
	A 350 T
GL9_2592	No mutation	0.291415	0.0150209
GL9_2667	Q 159 P	0.121799	0.00145596
	V 262 D
	F 297 V
GL9_2758	K 267 E	-0.0784555	-0.00323608
	K 340 Q
	V 356 A
GL9_2843	H 143 R	-0.0709773	-0.000310615
GL9_2031	V 162 V	0.303662	0.00836869
	E 233 A
	K 340 K
GL9_2033	R 30 R	0.275222	0.0107367
	V 466 M
GL9_2053	M 64 V	0.249231	0.0130944
	T 390 P
GL9_2058	E 25 V	0.297782	0.0162493
	V 109 I
	D 292 D
	I 477 T
GL9_2074	E 210 G	0.172472	0.0100752
	E 371 V
GL9_2081	No mutation	0.279517	0.0190056
1	Position numbering starts with 1 for the M of the original sequence. Negative numbers for positions refer to amino acids upstream to the original protein sequence
2	Capital letters represent the original protein sequence, small letters represent the His-tag with linker
