# Supplementary material for: Machine Learning-Supported Enzyme Engineering toward Improved CO2-Fixation of Glycolyl-CoA Carboxylase
Source: ACS Synth Biol. 2023 Nov 20;12(12):3521–30. doi: 10.1021/acssynbio.3c00403 (PMC10729300; doi:10.1021/acssynbio.3c00403)
Supplement: Supplementary file 3 — sb3c00403_si_003.xlsx [file sb3c00403_si_003.xlsx]

## Sheet: Single_mut_pred
Rank	Top ratio	aa_old	pos (based on pdb 6YBQ)	aa_new	decision_criterion_sum_z	sum_z_mean	sum_z_sd	delta_z_mean	delta_z_sd	slope_z_mean	slope_z_sd	delta_mean	delta_sd	slope_mean	slope_sd	aa_seq
1	9.98104e-05	S	-1	T	2.64847	2.04786	1.20121	0.922809	0.704708	1.12506	0.972776	1.06692	0.106454	1.13164	0.00767101	MGSSHHHHHHSSGLVPRGTHMKDILEKLEERRAQARLGGGEKRLEAQHKRGKLTARERIELLLDHGSFEEFDMFVQHRSTDFGMEKQKIPGDGVVTGWGTVNGRTVFLFSKDFTVFGGSSSEAHAAKIVKVQDMALKMRAPIIGIFDAGGARIQEGVAALGGHGEVFRRNVAASGVIPQISVIMGPCAGGDVYSPAMTDFIFMVRDTSYMFVTGPDVVKTVTNEVVTAEELGGAKVHTSKSSIADGSFENDVEAILQIRRLLDFLPANNIEGVPEIESFDDVNRLDKSLDTLIPDNPNKPYDMGELIRRVVDEGDFFEIQAAYARNIITGFGRVEGRTVGFVANQPLVLAGVLDSDASRKAARFVRFCNAFSIPIVTFVDVPGFLPGTAQEYGGLIKHG…
2	0.000199621	K	7	R	2.5136	1.91513	1.19694	0.892457	0.732522	1.02267	0.946616	1.03657	0.110656	1.02926	0.00746473	MGSSHHHHHHSSGLVPRGSHMKDILERLEERRAQARLGGGEKRLEAQHKRGKLTARERIELLLDHGSFEEFDMFVQHRSTDFGMEKQKIPGDGVVTGWGTVNGRTVFLFSKDFTVFGGSSSEAHAAKIVKVQDMALKMRAPIIGIFDAGGARIQEGVAALGGHGEVFRRNVAASGVIPQISVIMGPCAGGDVYSPAMTDFIFMVRDTSYMFVTGPDVVKTVTNEVVTAEELGGAKVHTSKSSIADGSFENDVEAILQIRRLLDFLPANNIEGVPEIESFDDVNRLDKSLDTLIPDNPNKPYDMGELIRRVVDEGDFFEIQAAYARNIITGFGRVEGRTVGFVANQPLVLAGVLDSDASRKAARFVRFCNAFSIPIVTFVDVPGFLPGTAQEYGGLIKHG…
3	0.000299431	G	20	R	2.51234	1.86691	1.29085	0.821391	0.807253	1.04552	1.0073	0.965501	0.121945	1.05211	0.00794323	MGSSHHHHHHSSGLVPRGSHMKDILEKLEERRAQARLGGREKRLEAQHKRGKLTARERIELLLDHGSFEEFDMFVQHRSTDFGMEKQKIPGDGVVTGWGTVNGRTVFLFSKDFTVFGGSSSEAHAAKIVKVQDMALKMRAPIIGIFDAGGARIQEGVAALGGHGEVFRRNVAASGVIPQISVIMGPCAGGDVYSPAMTDFIFMVRDTSYMFVTGPDVVKTVTNEVVTAEELGGAKVHTSKSSIADGSFENDVEAILQIRRLLDFLPANNIEGVPEIESFDDVNRLDKSLDTLIPDNPNKPYDMGELIRRVVDEGDFFEIQAAYARNIITGFGRVEGRTVGFVANQPLVLAGVLDSDASRKAARFVRFCNAFSIPIVTFVDVPGFLPGTAQEYGGLIKHG…
4	0.000399241	S	-8	K	2.51058	1.82807	1.36501	0.793231	0.845064	1.03484	1.07197	0.937341	0.127657	1.04143	0.0084532	MGSSHHHHHHSKGLVPRGSHMKDILEKLEERRAQARLGGGEKRLEAQHKRGKLTARERIELLLDHGSFEEFDMFVQHRSTDFGMEKQKIPGDGVVTGWGTVNGRTVFLFSKDFTVFGGSSSEAHAAKIVKVQDMALKMRAPIIGIFDAGGARIQEGVAALGGHGEVFRRNVAASGVIPQISVIMGPCAGGDVYSPAMTDFIFMVRDTSYMFVTGPDVVKTVTNEVVTAEELGGAKVHTSKSSIADGSFENDVEAILQIRRLLDFLPANNIEGVPEIESFDDVNRLDKSLDTLIPDNPNKPYDMGELIRRVVDEGDFFEIQAAYARNIITGFGRVEGRTVGFVANQPLVLAGVLDSDASRKAARFVRFCNAFSIPIVTFVDVPGFLPGTAQEYGGLIKHG…
5	0.000499052	L	8	F	2.4949	1.91768	1.15445	0.876739	0.679188	1.04094	0.933525	1.02085	0.102599	1.04752	0.0073615	MGSSHHHHHHSSGLVPRGSHMKDILEKFEERRAQARLGGGEKRLEAQHKRGKLTARERIELLLDHGSFEEFDMFVQHRSTDFGMEKQKIPGDGVVTGWGTVNGRTVFLFSKDFTVFGGSSSEAHAAKIVKVQDMALKMRAPIIGIFDAGGARIQEGVAALGGHGEVFRRNVAASGVIPQISVIMGPCAGGDVYSPAMTDFIFMVRDTSYMFVTGPDVVKTVTNEVVTAEELGGAKVHTSKSSIADGSFENDVEAILQIRRLLDFLPANNIEGVPEIESFDDVNRLDKSLDTLIPDNPNKPYDMGELIRRVVDEGDFFEIQAAYARNIITGFGRVEGRTVGFVANQPLVLAGVLDSDASRKAARFVRFCNAFSIPIVTFVDVPGFLPGTAQEYGGLIKHG…
6	0.000598862	M	1	T	2.4906	1.85186	1.27749	0.84311	0.784038	1.00875	1.0086	0.98722	0.118438	1.01533	0.00795348	MGSSHHHHHHSSGLVPRGSHTKDILEKLEERRAQARLGGGEKRLEAQHKRGKLTARERIELLLDHGSFEEFDMFVQHRSTDFGMEKQKIPGDGVVTGWGTVNGRTVFLFSKDFTVFGGSSSEAHAAKIVKVQDMALKMRAPIIGIFDAGGARIQEGVAALGGHGEVFRRNVAASGVIPQISVIMGPCAGGDVYSPAMTDFIFMVRDTSYMFVTGPDVVKTVTNEVVTAEELGGAKVHTSKSSIADGSFENDVEAILQIRRLLDFLPANNIEGVPEIESFDDVNRLDKSLDTLIPDNPNKPYDMGELIRRVVDEGDFFEIQAAYARNIITGFGRVEGRTVGFVANQPLVLAGVLDSDASRKAARFVRFCNAFSIPIVTFVDVPGFLPGTAQEYGGLIKHG…
7	0.000698673	S	-1	R	2.4896	1.82673	1.32574	0.811304	0.819337	1.01543	1.04225	0.955414	0.12377	1.02201	0.00821886	MGSSHHHHHHSSGLVPRGRHMKDILEKLEERRAQARLGGGEKRLEAQHKRGKLTARERIELLLDHGSFEEFDMFVQHRSTDFGMEKQKIPGDGVVTGWGTVNGRTVFLFSKDFTVFGGSSSEAHAAKIVKVQDMALKMRAPIIGIFDAGGARIQEGVAALGGHGEVFRRNVAASGVIPQISVIMGPCAGGDVYSPAMTDFIFMVRDTSYMFVTGPDVVKTVTNEVVTAEELGGAKVHTSKSSIADGSFENDVEAILQIRRLLDFLPANNIEGVPEIESFDDVNRLDKSLDTLIPDNPNKPYDMGELIRRVVDEGDFFEIQAAYARNIITGFGRVEGRTVGFVANQPLVLAGVLDSDASRKAARFVRFCNAFSIPIVTFVDVPGFLPGTAQEYGGLIKHG…
8	0.000798483	S	-8	R	2.44296	1.78861	1.30869	0.778197	0.790672	1.01042	1.04283	0.922307	0.11944	1.017	0.00822344	MGSSHHHHHHSRGLVPRGSHMKDILEKLEERRAQARLGGGEKRLEAQHKRGKLTARERIELLLDHGSFEEFDMFVQHRSTDFGMEKQKIPGDGVVTGWGTVNGRTVFLFSKDFTVFGGSSSEAHAAKIVKVQDMALKMRAPIIGIFDAGGARIQEGVAALGGHGEVFRRNVAASGVIPQISVIMGPCAGGDVYSPAMTDFIFMVRDTSYMFVTGPDVVKTVTNEVVTAEELGGAKVHTSKSSIADGSFENDVEAILQIRRLLDFLPANNIEGVPEIESFDDVNRLDKSLDTLIPDNPNKPYDMGELIRRVVDEGDFFEIQAAYARNIITGFGRVEGRTVGFVANQPLVLAGVLDSDASRKAARFVRFCNAFSIPIVTFVDVPGFLPGTAQEYGGLIKHG…
9	0.000898293	H	-10	R	2.43505	1.78078	1.30854	0.783101	0.822552	0.997676	1.01769	0.927211	0.124256	1.00426	0.0080252	MGSSHHHHHRSSGLVPRGSHMKDILEKLEERRAQARLGGGEKRLEAQHKRGKLTARERIELLLDHGSFEEFDMFVQHRSTDFGMEKQKIPGDGVVTGWGTVNGRTVFLFSKDFTVFGGSSSEAHAAKIVKVQDMALKMRAPIIGIFDAGGARIQEGVAALGGHGEVFRRNVAASGVIPQISVIMGPCAGGDVYSPAMTDFIFMVRDTSYMFVTGPDVVKTVTNEVVTAEELGGAKVHTSKSSIADGSFENDVEAILQIRRLLDFLPANNIEGVPEIESFDDVNRLDKSLDTLIPDNPNKPYDMGELIRRVVDEGDFFEIQAAYARNIITGFGRVEGRTVGFVANQPLVLAGVLDSDASRKAARFVRFCNAFSIPIVTFVDVPGFLPGTAQEYGGLIKHG…
10	0.000998104	G	-2	K	2.41827	1.77606	1.28441	0.809531	0.766503	0.966532	1.03062	0.953641	0.115789	0.973116	0.00812717	MGSSHHHHHHSSGLVPRKSHMKDILEKLEERRAQARLGGGEKRLEAQHKRGKLTARERIELLLDHGSFEEFDMFVQHRSTDFGMEKQKIPGDGVVTGWGTVNGRTVFLFSKDFTVFGGSSSEAHAAKIVKVQDMALKMRAPIIGIFDAGGARIQEGVAALGGHGEVFRRNVAASGVIPQISVIMGPCAGGDVYSPAMTDFIFMVRDTSYMFVTGPDVVKTVTNEVVTAEELGGAKVHTSKSSIADGSFENDVEAILQIRRLLDFLPANNIEGVPEIESFDDVNRLDKSLDTLIPDNPNKPYDMGELIRRVVDEGDFFEIQAAYARNIITGFGRVEGRTVGFVANQPLVLAGVLDSDASRKAARFVRFCNAFSIPIVTFVDVPGFLPGTAQEYGGLIKHG…
11	0.00109791	L	8	I	2.41059	1.84904	1.12311	0.864519	0.612068	0.984517	0.941676	1.00863	0.0924601	0.991102	0.00742577	MGSSHHHHHHSSGLVPRGSHMKDILEKIEERRAQARLGGGEKRLEAQHKRGKLTARERIELLLDHGSFEEFDMFVQHRSTDFGMEKQKIPGDGVVTGWGTVNGRTVFLFSKDFTVFGGSSSEAHAAKIVKVQDMALKMRAPIIGIFDAGGARIQEGVAALGGHGEVFRRNVAASGVIPQISVIMGPCAGGDVYSPAMTDFIFMVRDTSYMFVTGPDVVKTVTNEVVTAEELGGAKVHTSKSSIADGSFENDVEAILQIRRLLDFLPANNIEGVPEIESFDDVNRLDKSLDTLIPDNPNKPYDMGELIRRVVDEGDFFEIQAAYARNIITGFGRVEGRTVGFVANQPLVLAGVLDSDASRKAARFVRFCNAFSIPIVTFVDVPGFLPGTAQEYGGLIKHG…
12	0.00119772	S	-1	Y	2.39525	1.77902	1.23247	0.80183	0.74837	0.977186	0.97925	0.94594	0.11305	0.983771	0.00772207	MGSSHHHHHHSSGLVPRGYHMKDILEKLEERRAQARLGGGEKRLEAQHKRGKLTARERIELLLDHGSFEEFDMFVQHRSTDFGMEKQKIPGDGVVTGWGTVNGRTVFLFSKDFTVFGGSSSEAHAAKIVKVQDMALKMRAPIIGIFDAGGARIQEGVAALGGHGEVFRRNVAASGVIPQISVIMGPCAGGDVYSPAMTDFIFMVRDTSYMFVTGPDVVKTVTNEVVTAEELGGAKVHTSKSSIADGSFENDVEAILQIRRLLDFLPANNIEGVPEIESFDDVNRLDKSLDTLIPDNPNKPYDMGELIRRVVDEGDFFEIQAAYARNIITGFGRVEGRTVGFVANQPLVLAGVLDSDASRKAARFVRFCNAFSIPIVTFVDVPGFLPGTAQEYGGLIKHG…
13	0.00129753	L	5	V	2.3941	1.81994	1.14831	0.82933	0.703355	0.990614	0.907697	0.97344	0.10625	0.997198	0.00715783	MGSSHHHHHHSSGLVPRGSHMKDIVEKLEERRAQARLGGGEKRLEAQHKRGKLTARERIELLLDHGSFEEFDMFVQHRSTDFGMEKQKIPGDGVVTGWGTVNGRTVFLFSKDFTVFGGSSSEAHAAKIVKVQDMALKMRAPIIGIFDAGGARIQEGVAALGGHGEVFRRNVAASGVIPQISVIMGPCAGGDVYSPAMTDFIFMVRDTSYMFVTGPDVVKTVTNEVVTAEELGGAKVHTSKSSIADGSFENDVEAILQIRRLLDFLPANNIEGVPEIESFDDVNRLDKSLDTLIPDNPNKPYDMGELIRRVVDEGDFFEIQAAYARNIITGFGRVEGRTVGFVANQPLVLAGVLDSDASRKAARFVRFCNAFSIPIVTFVDVPGFLPGTAQEYGGLIKHG…
14	0.00139735	G	-2	D	2.3864	1.75469	1.26341	0.77227	0.773	0.982423	0.999338	0.91638	0.116771	0.989008	0.00788047	MGSSHHHHHHSSGLVPRDSHMKDILEKLEERRAQARLGGGEKRLEAQHKRGKLTARERIELLLDHGSFEEFDMFVQHRSTDFGMEKQKIPGDGVVTGWGTVNGRTVFLFSKDFTVFGGSSSEAHAAKIVKVQDMALKMRAPIIGIFDAGGARIQEGVAALGGHGEVFRRNVAASGVIPQISVIMGPCAGGDVYSPAMTDFIFMVRDTSYMFVTGPDVVKTVTNEVVTAEELGGAKVHTSKSSIADGSFENDVEAILQIRRLLDFLPANNIEGVPEIESFDDVNRLDKSLDTLIPDNPNKPYDMGELIRRVVDEGDFFEIQAAYARNIITGFGRVEGRTVGFVANQPLVLAGVLDSDASRKAARFVRFCNAFSIPIVTFVDVPGFLPGTAQEYGGLIKHG…
15	0.00149716	S	-8	T	2.38073	1.7297	1.30205	0.7872	0.810998	0.942504	1.01863	0.93131	0.122511	0.949089	0.00803264	MGSSHHHHHHSTGLVPRGSHMKDILEKLEERRAQARLGGGEKRLEAQHKRGKLTARERIELLLDHGSFEEFDMFVQHRSTDFGMEKQKIPGDGVVTGWGTVNGRTVFLFSKDFTVFGGSSSEAHAAKIVKVQDMALKMRAPIIGIFDAGGARIQEGVAALGGHGEVFRRNVAASGVIPQISVIMGPCAGGDVYSPAMTDFIFMVRDTSYMFVTGPDVVKTVTNEVVTAEELGGAKVHTSKSSIADGSFENDVEAILQIRRLLDFLPANNIEGVPEIESFDDVNRLDKSLDTLIPDNPNKPYDMGELIRRVVDEGDFFEIQAAYARNIITGFGRVEGRTVGFVANQPLVLAGVLDSDASRKAARFVRFCNAFSIPIVTFVDVPGFLPGTAQEYGGLIKHG…
16	0.00159697	G	18	R	2.37469	1.75374	1.2419	0.788731	0.770734	0.965008	0.973794	0.932841	0.116428	0.971592	0.00767905	MGSSHHHHHHSSGLVPRGSHMKDILEKLEERRAQARLRGGEKRLEAQHKRGKLTARERIELLLDHGSFEEFDMFVQHRSTDFGMEKQKIPGDGVVTGWGTVNGRTVFLFSKDFTVFGGSSSEAHAAKIVKVQDMALKMRAPIIGIFDAGGARIQEGVAALGGHGEVFRRNVAASGVIPQISVIMGPCAGGDVYSPAMTDFIFMVRDTSYMFVTGPDVVKTVTNEVVTAEELGGAKVHTSKSSIADGSFENDVEAILQIRRLLDFLPANNIEGVPEIESFDDVNRLDKSLDTLIPDNPNKPYDMGELIRRVVDEGDFFEIQAAYARNIITGFGRVEGRTVGFVANQPLVLAGVLDSDASRKAARFVRFCNAFSIPIVTFVDVPGFLPGTAQEYGGLIKHG…
17	0.00169678	S	-16	G	2.35367	1.73356	1.24024	0.801733	0.737167	0.931822	0.997382	0.945843	0.111358	0.938406	0.00786505	MGSGHHHHHHSSGLVPRGSHMKDILEKLEERRAQARLGGGEKRLEAQHKRGKLTARERIELLLDHGSFEEFDMFVQHRSTDFGMEKQKIPGDGVVTGWGTVNGRTVFLFSKDFTVFGGSSSEAHAAKIVKVQDMALKMRAPIIGIFDAGGARIQEGVAALGGHGEVFRRNVAASGVIPQISVIMGPCAGGDVYSPAMTDFIFMVRDTSYMFVTGPDVVKTVTNEVVTAEELGGAKVHTSKSSIADGSFENDVEAILQIRRLLDFLPANNIEGVPEIESFDDVNRLDKSLDTLIPDNPNKPYDMGELIRRVVDEGDFFEIQAAYARNIITGFGRVEGRTVGFVANQPLVLAGVLDSDASRKAARFVRFCNAFSIPIVTFVDVPGFLPGTAQEYGGLIKHG…
18	0.00179659	E	25	F	2.33906	1.66665	1.34482	0.74818	0.810365	0.91847	1.07324	0.89229	0.122415	0.925055	0.00846324	MGSSHHHHHHSSGLVPRGSHMKDILEKLEERRAQARLGGGEKRLFAQHKRGKLTARERIELLLDHGSFEEFDMFVQHRSTDFGMEKQKIPGDGVVTGWGTVNGRTVFLFSKDFTVFGGSSSEAHAAKIVKVQDMALKMRAPIIGIFDAGGARIQEGVAALGGHGEVFRRNVAASGVIPQISVIMGPCAGGDVYSPAMTDFIFMVRDTSYMFVTGPDVVKTVTNEVVTAEELGGAKVHTSKSSIADGSFENDVEAILQIRRLLDFLPANNIEGVPEIESFDDVNRLDKSLDTLIPDNPNKPYDMGELIRRVVDEGDFFEIQAAYARNIITGFGRVEGRTVGFVANQPLVLAGVLDSDASRKAARFVRFCNAFSIPIVTFVDVPGFLPGTAQEYGGLIKHG…
19	0.0018964	M	53	W	2.33206	1.65986	1.34442	0.742792	0.804131	0.917064	1.07742	0.886902	0.121473	0.923648	0.00849618	MGSSHHHHHHSSGLVPRGSHMKDILEKLEERRAQARLGGGEKRLEAQHKRGKLTARERIELLLDHGSFEEFDWFVQHRSTDFGMEKQKIPGDGVVTGWGTVNGRTVFLFSKDFTVFGGSSSEAHAAKIVKVQDMALKMRAPIIGIFDAGGARIQEGVAALGGHGEVFRRNVAASGVIPQISVIMGPCAGGDVYSPAMTDFIFMVRDTSYMFVTGPDVVKTVTNEVVTAEELGGAKVHTSKSSIADGSFENDVEAILQIRRLLDFLPANNIEGVPEIESFDDVNRLDKSLDTLIPDNPNKPYDMGELIRRVVDEGDFFEIQAAYARNIITGFGRVEGRTVGFVANQPLVLAGVLDSDASRKAARFVRFCNAFSIPIVTFVDVPGFLPGTAQEYGGLIKHG…
20	0.00199621	M	53	Q	2.33109	1.62627	1.40964	0.732409	0.89474	0.893859	1.08928	0.876519	0.135161	0.900443	0.0085897	MGSSHHHHHHSSGLVPRGSHMKDILEKLEERRAQARLGGGEKRLEAQHKRGKLTARERIELLLDHGSFEEFDQFVQHRSTDFGMEKQKIPGDGVVTGWGTVNGRTVFLFSKDFTVFGGSSSEAHAAKIVKVQDMALKMRAPIIGIFDAGGARIQEGVAALGGHGEVFRRNVAASGVIPQISVIMGPCAGGDVYSPAMTDFIFMVRDTSYMFVTGPDVVKTVTNEVVTAEELGGAKVHTSKSSIADGSFENDVEAILQIRRLLDFLPANNIEGVPEIESFDDVNRLDKSLDTLIPDNPNKPYDMGELIRRVVDEGDFFEIQAAYARNIITGFGRVEGRTVGFVANQPLVLAGVLDSDASRKAARFVRFCNAFSIPIVTFVDVPGFLPGTAQEYGGLIKHG…
21	0.00209602	L	42	I	2.32918	1.6559	1.34655	0.755064	0.831035	0.900841	1.05952	0.899174	0.125538	0.907425	0.00835506	MGSSHHHHHHSSGLVPRGSHMKDILEKLEERRAQARLGGGEKRLEAQHKRGKLTARERIELILDHGSFEEFDMFVQHRSTDFGMEKQKIPGDGVVTGWGTVNGRTVFLFSKDFTVFGGSSSEAHAAKIVKVQDMALKMRAPIIGIFDAGGARIQEGVAALGGHGEVFRRNVAASGVIPQISVIMGPCAGGDVYSPAMTDFIFMVRDTSYMFVTGPDVVKTVTNEVVTAEELGGAKVHTSKSSIADGSFENDVEAILQIRRLLDFLPANNIEGVPEIESFDDVNRLDKSLDTLIPDNPNKPYDMGELIRRVVDEGDFFEIQAAYARNIITGFGRVEGRTVGFVANQPLVLAGVLDSDASRKAARFVRFCNAFSIPIVTFVDVPGFLPGTAQEYGGLIKHG…
22	0.00219583	S	-9	R	2.322	1.70704	1.22992	0.78575	0.75141	0.92129	0.973698	0.92986	0.113509	0.927874	0.00767829	MGSSHHHHHHRSGLVPRGSHMKDILEKLEERRAQARLGGGEKRLEAQHKRGKLTARERIELLLDHGSFEEFDMFVQHRSTDFGMEKQKIPGDGVVTGWGTVNGRTVFLFSKDFTVFGGSSSEAHAAKIVKVQDMALKMRAPIIGIFDAGGARIQEGVAALGGHGEVFRRNVAASGVIPQISVIMGPCAGGDVYSPAMTDFIFMVRDTSYMFVTGPDVVKTVTNEVVTAEELGGAKVHTSKSSIADGSFENDVEAILQIRRLLDFLPANNIEGVPEIESFDDVNRLDKSLDTLIPDNPNKPYDMGELIRRVVDEGDFFEIQAAYARNIITGFGRVEGRTVGFVANQPLVLAGVLDSDASRKAARFVRFCNAFSIPIVTFVDVPGFLPGTAQEYGGLIKHG…
23	0.00229564	E	6	T	2.32039	1.73911	1.16256	0.814491	0.673453	0.924618	0.947635	0.958601	0.101733	0.931202	0.00747276	MGSSHHHHHHSSGLVPRGSHMKDILTKLEERRAQARLGGGEKRLEAQHKRGKLTARERIELLLDHGSFEEFDMFVQHRSTDFGMEKQKIPGDGVVTGWGTVNGRTVFLFSKDFTVFGGSSSEAHAAKIVKVQDMALKMRAPIIGIFDAGGARIQEGVAALGGHGEVFRRNVAASGVIPQISVIMGPCAGGDVYSPAMTDFIFMVRDTSYMFVTGPDVVKTVTNEVVTAEELGGAKVHTSKSSIADGSFENDVEAILQIRRLLDFLPANNIEGVPEIESFDDVNRLDKSLDTLIPDNPNKPYDMGELIRRVVDEGDFFEIQAAYARNIITGFGRVEGRTVGFVANQPLVLAGVLDSDASRKAARFVRFCNAFSIPIVTFVDVPGFLPGTAQEYGGLIKHG…
24	0.00239545	S	-9	T	2.31565	1.63634	1.3586	0.739196	0.841986	0.897148	1.06624	0.883306	0.127192	0.903733	0.00840802	MGSSHHHHHHTSGLVPRGSHMKDILEKLEERRAQARLGGGEKRLEAQHKRGKLTARERIELLLDHGSFEEFDMFVQHRSTDFGMEKQKIPGDGVVTGWGTVNGRTVFLFSKDFTVFGGSSSEAHAAKIVKVQDMALKMRAPIIGIFDAGGARIQEGVAALGGHGEVFRRNVAASGVIPQISVIMGPCAGGDVYSPAMTDFIFMVRDTSYMFVTGPDVVKTVTNEVVTAEELGGAKVHTSKSSIADGSFENDVEAILQIRRLLDFLPANNIEGVPEIESFDDVNRLDKSLDTLIPDNPNKPYDMGELIRRVVDEGDFFEIQAAYARNIITGFGRVEGRTVGFVANQPLVLAGVLDSDASRKAARFVRFCNAFSIPIVTFVDVPGFLPGTAQEYGGLIKHG…
25	0.00249526	K	68	R	2.31127	1.66936	1.28381	0.806803	0.813429	0.862557	0.993231	0.950913	0.122878	0.869141	0.00783232	MGSSHHHHHHSSGLVPRGSHMKDILEKLEERRAQARLGGGEKRLEAQHKRGKLTARERIELLLDHGSFEEFDMFVQHRSTDFGMEKQRIPGDGVVTGWGTVNGRTVFLFSKDFTVFGGSSSEAHAAKIVKVQDMALKMRAPIIGIFDAGGARIQEGVAALGGHGEVFRRNVAASGVIPQISVIMGPCAGGDVYSPAMTDFIFMVRDTSYMFVTGPDVVKTVTNEVVTAEELGGAKVHTSKSSIADGSFENDVEAILQIRRLLDFLPANNIEGVPEIESFDDVNRLDKSLDTLIPDNPNKPYDMGELIRRVVDEGDFFEIQAAYARNIITGFGRVEGRTVGFVANQPLVLAGVLDSDASRKAARFVRFCNAFSIPIVTFVDVPGFLPGTAQEYGGLIKHG…
26	0.00259507	M	53	E	2.31095	1.6229	1.37608	0.732549	0.875238	0.890355	1.06187	0.876659	0.132215	0.89694	0.00837355	MGSSHHHHHHSSGLVPRGSHMKDILEKLEERRAQARLGGGEKRLEAQHKRGKLTARERIELLLDHGSFEEFDEFVQHRSTDFGMEKQKIPGDGVVTGWGTVNGRTVFLFSKDFTVFGGSSSEAHAAKIVKVQDMALKMRAPIIGIFDAGGARIQEGVAALGGHGEVFRRNVAASGVIPQISVIMGPCAGGDVYSPAMTDFIFMVRDTSYMFVTGPDVVKTVTNEVVTAEELGGAKVHTSKSSIADGSFENDVEAILQIRRLLDFLPANNIEGVPEIESFDDVNRLDKSLDTLIPDNPNKPYDMGELIRRVVDEGDFFEIQAAYARNIITGFGRVEGRTVGFVANQPLVLAGVLDSDASRKAARFVRFCNAFSIPIVTFVDVPGFLPGTAQEYGGLIKHG…
27	0.00269488	H	-10	K	2.30983	1.60347	1.41272	0.710327	0.876023	0.893142	1.10831	0.854437	0.132333	0.899726	0.00873979	MGSSHHHHHKSSGLVPRGSHMKDILEKLEERRAQARLGGGEKRLEAQHKRGKLTARERIELLLDHGSFEEFDMFVQHRSTDFGMEKQKIPGDGVVTGWGTVNGRTVFLFSKDFTVFGGSSSEAHAAKIVKVQDMALKMRAPIIGIFDAGGARIQEGVAALGGHGEVFRRNVAASGVIPQISVIMGPCAGGDVYSPAMTDFIFMVRDTSYMFVTGPDVVKTVTNEVVTAEELGGAKVHTSKSSIADGSFENDVEAILQIRRLLDFLPANNIEGVPEIESFDDVNRLDKSLDTLIPDNPNKPYDMGELIRRVVDEGDFFEIQAAYARNIITGFGRVEGRTVGFVANQPLVLAGVLDSDASRKAARFVRFCNAFSIPIVTFVDVPGFLPGTAQEYGGLIKHG…
28	0.00279469	R	-3	V	2.30912	1.74166	1.13494	0.820734	0.662806	0.920922	0.921287	0.964844	0.100125	0.927507	0.00726499	MGSSHHHHHHSSGLVPVGSHMKDILEKLEERRAQARLGGGEKRLEAQHKRGKLTARERIELLLDHGSFEEFDMFVQHRSTDFGMEKQKIPGDGVVTGWGTVNGRTVFLFSKDFTVFGGSSSEAHAAKIVKVQDMALKMRAPIIGIFDAGGARIQEGVAALGGHGEVFRRNVAASGVIPQISVIMGPCAGGDVYSPAMTDFIFMVRDTSYMFVTGPDVVKTVTNEVVTAEELGGAKVHTSKSSIADGSFENDVEAILQIRRLLDFLPANNIEGVPEIESFDDVNRLDKSLDTLIPDNPNKPYDMGELIRRVVDEGDFFEIQAAYARNIITGFGRVEGRTVGFVANQPLVLAGVLDSDASRKAARFVRFCNAFSIPIVTFVDVPGFLPGTAQEYGGLIKHG…
29	0.0028945	E	9	H	2.30672	1.67258	1.26828	0.771434	0.770714	0.901148	1.00724	0.915543	0.116425	0.907733	0.00794283	MGSSHHHHHHSSGLVPRGSHMKDILEKLHERRAQARLGGGEKRLEAQHKRGKLTARERIELLLDHGSFEEFDMFVQHRSTDFGMEKQKIPGDGVVTGWGTVNGRTVFLFSKDFTVFGGSSSEAHAAKIVKVQDMALKMRAPIIGIFDAGGARIQEGVAALGGHGEVFRRNVAASGVIPQISVIMGPCAGGDVYSPAMTDFIFMVRDTSYMFVTGPDVVKTVTNEVVTAEELGGAKVHTSKSSIADGSFENDVEAILQIRRLLDFLPANNIEGVPEIESFDDVNRLDKSLDTLIPDNPNKPYDMGELIRRVVDEGDFFEIQAAYARNIITGFGRVEGRTVGFVANQPLVLAGVLDSDASRKAARFVRFCNAFSIPIVTFVDVPGFLPGTAQEYGGLIKHG…
30	0.00299431	S	-1	F	2.30611	1.66969	1.27284	0.767701	0.759876	0.901987	1.02114	0.91181	0.114788	0.908572	0.00805237	MGSSHHHHHHSSGLVPRGFHMKDILEKLEERRAQARLGGGEKRLEAQHKRGKLTARERIELLLDHGSFEEFDMFVQHRSTDFGMEKQKIPGDGVVTGWGTVNGRTVFLFSKDFTVFGGSSSEAHAAKIVKVQDMALKMRAPIIGIFDAGGARIQEGVAALGGHGEVFRRNVAASGVIPQISVIMGPCAGGDVYSPAMTDFIFMVRDTSYMFVTGPDVVKTVTNEVVTAEELGGAKVHTSKSSIADGSFENDVEAILQIRRLLDFLPANNIEGVPEIESFDDVNRLDKSLDTLIPDNPNKPYDMGELIRRVVDEGDFFEIQAAYARNIITGFGRVEGRTVGFVANQPLVLAGVLDSDASRKAARFVRFCNAFSIPIVTFVDVPGFLPGTAQEYGGLIKHG…
31	0.00309412	G	-7	K	2.30401	1.68729	1.23344	0.797296	0.716859	0.88999	1.00374	0.941406	0.10829	0.896574	0.00791519	MGSSHHHHHHSSKLVPRGSHMKDILEKLEERRAQARLGGGEKRLEAQHKRGKLTARERIELLLDHGSFEEFDMFVQHRSTDFGMEKQKIPGDGVVTGWGTVNGRTVFLFSKDFTVFGGSSSEAHAAKIVKVQDMALKMRAPIIGIFDAGGARIQEGVAALGGHGEVFRRNVAASGVIPQISVIMGPCAGGDVYSPAMTDFIFMVRDTSYMFVTGPDVVKTVTNEVVTAEELGGAKVHTSKSSIADGSFENDVEAILQIRRLLDFLPANNIEGVPEIESFDDVNRLDKSLDTLIPDNPNKPYDMGELIRRVVDEGDFFEIQAAYARNIITGFGRVEGRTVGFVANQPLVLAGVLDSDASRKAARFVRFCNAFSIPIVTFVDVPGFLPGTAQEYGGLIKHG…
32	0.00319393	G	-7	D	2.30121	1.74051	1.1214	0.841135	0.634767	0.899374	0.924448	0.985245	0.095889	0.905959	0.00728992	MGSSHHHHHHSSDLVPRGSHMKDILEKLEERRAQARLGGGEKRLEAQHKRGKLTARERIELLLDHGSFEEFDMFVQHRSTDFGMEKQKIPGDGVVTGWGTVNGRTVFLFSKDFTVFGGSSSEAHAAKIVKVQDMALKMRAPIIGIFDAGGARIQEGVAALGGHGEVFRRNVAASGVIPQISVIMGPCAGGDVYSPAMTDFIFMVRDTSYMFVTGPDVVKTVTNEVVTAEELGGAKVHTSKSSIADGSFENDVEAILQIRRLLDFLPANNIEGVPEIESFDDVNRLDKSLDTLIPDNPNKPYDMGELIRRVVDEGDFFEIQAAYARNIITGFGRVEGRTVGFVANQPLVLAGVLDSDASRKAARFVRFCNAFSIPIVTFVDVPGFLPGTAQEYGGLIKHG…
33	0.00329374	M	1	F	2.29967	1.7019	1.19552	0.783087	0.744135	0.918817	0.935701	0.927197	0.11241	0.925401	0.00737866	MGSSHHHHHHSSGLVPRGSHFKDILEKLEERRAQARLGGGEKRLEAQHKRGKLTARERIELLLDHGSFEEFDMFVQHRSTDFGMEKQKIPGDGVVTGWGTVNGRTVFLFSKDFTVFGGSSSEAHAAKIVKVQDMALKMRAPIIGIFDAGGARIQEGVAALGGHGEVFRRNVAASGVIPQISVIMGPCAGGDVYSPAMTDFIFMVRDTSYMFVTGPDVVKTVTNEVVTAEELGGAKVHTSKSSIADGSFENDVEAILQIRRLLDFLPANNIEGVPEIESFDDVNRLDKSLDTLIPDNPNKPYDMGELIRRVVDEGDFFEIQAAYARNIITGFGRVEGRTVGFVANQPLVLAGVLDSDASRKAARFVRFCNAFSIPIVTFVDVPGFLPGTAQEYGGLIKHG…
34	0.00339355	S	-17	M	2.29807	1.6827	1.23074	0.800272	0.72703	0.882427	0.993055	0.944382	0.109826	0.889011	0.00783093	MGMSHHHHHHSSGLVPRGSHMKDILEKLEERRAQARLGGGEKRLEAQHKRGKLTARERIELLLDHGSFEEFDMFVQHRSTDFGMEKQKIPGDGVVTGWGTVNGRTVFLFSKDFTVFGGSSSEAHAAKIVKVQDMALKMRAPIIGIFDAGGARIQEGVAALGGHGEVFRRNVAASGVIPQISVIMGPCAGGDVYSPAMTDFIFMVRDTSYMFVTGPDVVKTVTNEVVTAEELGGAKVHTSKSSIADGSFENDVEAILQIRRLLDFLPANNIEGVPEIESFDDVNRLDKSLDTLIPDNPNKPYDMGELIRRVVDEGDFFEIQAAYARNIITGFGRVEGRTVGFVANQPLVLAGVLDSDASRKAARFVRFCNAFSIPIVTFVDVPGFLPGTAQEYGGLIKHG…
35	0.00349336	R	-3	L	2.29444	1.70632	1.17623	0.803415	0.68568	0.902909	0.955697	0.947525	0.10358	0.909494	0.00753634	MGSSHHHHHHSSGLVPLGSHMKDILEKLEERRAQARLGGGEKRLEAQHKRGKLTARERIELLLDHGSFEEFDMFVQHRSTDFGMEKQKIPGDGVVTGWGTVNGRTVFLFSKDFTVFGGSSSEAHAAKIVKVQDMALKMRAPIIGIFDAGGARIQEGVAALGGHGEVFRRNVAASGVIPQISVIMGPCAGGDVYSPAMTDFIFMVRDTSYMFVTGPDVVKTVTNEVVTAEELGGAKVHTSKSSIADGSFENDVEAILQIRRLLDFLPANNIEGVPEIESFDDVNRLDKSLDTLIPDNPNKPYDMGELIRRVVDEGDFFEIQAAYARNIITGFGRVEGRTVGFVANQPLVLAGVLDSDASRKAARFVRFCNAFSIPIVTFVDVPGFLPGTAQEYGGLIKHG…
36	0.00359317	S	-1	N	2.29112	1.65586	1.27054	0.747178	0.803176	0.908678	0.984467	0.891287	0.121329	0.915262	0.00776321	MGSSHHHHHHSSGLVPRGNHMKDILEKLEERRAQARLGGGEKRLEAQHKRGKLTARERIELLLDHGSFEEFDMFVQHRSTDFGMEKQKIPGDGVVTGWGTVNGRTVFLFSKDFTVFGGSSSEAHAAKIVKVQDMALKMRAPIIGIFDAGGARIQEGVAALGGHGEVFRRNVAASGVIPQISVIMGPCAGGDVYSPAMTDFIFMVRDTSYMFVTGPDVVKTVTNEVVTAEELGGAKVHTSKSSIADGSFENDVEAILQIRRLLDFLPANNIEGVPEIESFDDVNRLDKSLDTLIPDNPNKPYDMGELIRRVVDEGDFFEIQAAYARNIITGFGRVEGRTVGFVANQPLVLAGVLDSDASRKAARFVRFCNAFSIPIVTFVDVPGFLPGTAQEYGGLIKHG…
37	0.00369298	G	20	H	2.28966	1.60762	1.36409	0.739259	0.83666	0.868359	1.07738	0.883369	0.126387	0.874943	0.00849586	MGSSHHHHHHSSGLVPRGSHMKDILEKLEERRAQARLGGHEKRLEAQHKRGKLTARERIELLLDHGSFEEFDMFVQHRSTDFGMEKQKIPGDGVVTGWGTVNGRTVFLFSKDFTVFGGSSSEAHAAKIVKVQDMALKMRAPIIGIFDAGGARIQEGVAALGGHGEVFRRNVAASGVIPQISVIMGPCAGGDVYSPAMTDFIFMVRDTSYMFVTGPDVVKTVTNEVVTAEELGGAKVHTSKSSIADGSFENDVEAILQIRRLLDFLPANNIEGVPEIESFDDVNRLDKSLDTLIPDNPNKPYDMGELIRRVVDEGDFFEIQAAYARNIITGFGRVEGRTVGFVANQPLVLAGVLDSDASRKAARFVRFCNAFSIPIVTFVDVPGFLPGTAQEYGGLIKHG…
38	0.00379279	H	-14	Q	2.28945	1.63003	1.31884	0.735204	0.813372	0.894828	1.03815	0.879314	0.122869	0.901413	0.00818657	MGSSHQHHHHSSGLVPRGSHMKDILEKLEERRAQARLGGGEKRLEAQHKRGKLTARERIELLLDHGSFEEFDMFVQHRSTDFGMEKQKIPGDGVVTGWGTVNGRTVFLFSKDFTVFGGSSSEAHAAKIVKVQDMALKMRAPIIGIFDAGGARIQEGVAALGGHGEVFRRNVAASGVIPQISVIMGPCAGGDVYSPAMTDFIFMVRDTSYMFVTGPDVVKTVTNEVVTAEELGGAKVHTSKSSIADGSFENDVEAILQIRRLLDFLPANNIEGVPEIESFDDVNRLDKSLDTLIPDNPNKPYDMGELIRRVVDEGDFFEIQAAYARNIITGFGRVEGRTVGFVANQPLVLAGVLDSDASRKAARFVRFCNAFSIPIVTFVDVPGFLPGTAQEYGGLIKHG…
39	0.0038926	M	1	L	2.28545	1.68119	1.20852	0.78616	0.726765	0.89503	0.965578	0.93027	0.109786	0.901614	0.00761426	MGSSHHHHHHSSGLVPRGSHLKDILEKLEERRAQARLGGGEKRLEAQHKRGKLTARERIELLLDHGSFEEFDMFVQHRSTDFGMEKQKIPGDGVVTGWGTVNGRTVFLFSKDFTVFGGSSSEAHAAKIVKVQDMALKMRAPIIGIFDAGGARIQEGVAALGGHGEVFRRNVAASGVIPQISVIMGPCAGGDVYSPAMTDFIFMVRDTSYMFVTGPDVVKTVTNEVVTAEELGGAKVHTSKSSIADGSFENDVEAILQIRRLLDFLPANNIEGVPEIESFDDVNRLDKSLDTLIPDNPNKPYDMGELIRRVVDEGDFFEIQAAYARNIITGFGRVEGRTVGFVANQPLVLAGVLDSDASRKAARFVRFCNAFSIPIVTFVDVPGFLPGTAQEYGGLIKHG…
40	0.00399241	M	53	D	2.28506	1.60132	1.36747	0.726632	0.846356	0.87469	1.07409	0.870742	0.127852	0.881275	0.00846994	MGSSHHHHHHSSGLVPRGSHMKDILEKLEERRAQARLGGGEKRLEAQHKRGKLTARERIELLLDHGSFEEFDDFVQHRSTDFGMEKQKIPGDGVVTGWGTVNGRTVFLFSKDFTVFGGSSSEAHAAKIVKVQDMALKMRAPIIGIFDAGGARIQEGVAALGGHGEVFRRNVAASGVIPQISVIMGPCAGGDVYSPAMTDFIFMVRDTSYMFVTGPDVVKTVTNEVVTAEELGGAKVHTSKSSIADGSFENDVEAILQIRRLLDFLPANNIEGVPEIESFDDVNRLDKSLDTLIPDNPNKPYDMGELIRRVVDEGDFFEIQAAYARNIITGFGRVEGRTVGFVANQPLVLAGVLDSDASRKAARFVRFCNAFSIPIVTFVDVPGFLPGTAQEYGGLIKHG…
41	0.00409222	H	0	R	2.28059	1.6313	1.29858	0.762041	0.795055	0.869261	1.02674	0.906151	0.120102	0.875846	0.00809657	MGSSHHHHHHSSGLVPRGSRMKDILEKLEERRAQARLGGGEKRLEAQHKRGKLTARERIELLLDHGSFEEFDMFVQHRSTDFGMEKQKIPGDGVVTGWGTVNGRTVFLFSKDFTVFGGSSSEAHAAKIVKVQDMALKMRAPIIGIFDAGGARIQEGVAALGGHGEVFRRNVAASGVIPQISVIMGPCAGGDVYSPAMTDFIFMVRDTSYMFVTGPDVVKTVTNEVVTAEELGGAKVHTSKSSIADGSFENDVEAILQIRRLLDFLPANNIEGVPEIESFDDVNRLDKSLDTLIPDNPNKPYDMGELIRRVVDEGDFFEIQAAYARNIITGFGRVEGRTVGFVANQPLVLAGVLDSDASRKAARFVRFCNAFSIPIVTFVDVPGFLPGTAQEYGGLIKHG…
42	0.00419204	S	-1	K	2.28052	1.58519	1.39066	0.695234	0.8725	0.88996	1.0829	0.839344	0.131801	0.896545	0.00853946	MGSSHHHHHHSSGLVPRGKHMKDILEKLEERRAQARLGGGEKRLEAQHKRGKLTARERIELLLDHGSFEEFDMFVQHRSTDFGMEKQKIPGDGVVTGWGTVNGRTVFLFSKDFTVFGGSSSEAHAAKIVKVQDMALKMRAPIIGIFDAGGARIQEGVAALGGHGEVFRRNVAASGVIPQISVIMGPCAGGDVYSPAMTDFIFMVRDTSYMFVTGPDVVKTVTNEVVTAEELGGAKVHTSKSSIADGSFENDVEAILQIRRLLDFLPANNIEGVPEIESFDDVNRLDKSLDTLIPDNPNKPYDMGELIRRVVDEGDFFEIQAAYARNIITGFGRVEGRTVGFVANQPLVLAGVLDSDASRKAARFVRFCNAFSIPIVTFVDVPGFLPGTAQEYGGLIKHG…
43	0.00429185	L	510	I	2.28005	1.66131	1.23749	0.729831	0.780333	0.931476	0.960443	0.87394	0.117878	0.93806	0.00757376	MGSSHHHHHHSSGLVPRGSHMKDILEKLEERRAQARLGGGEKRLEAQHKRGKLTARERIELLLDHGSFEEFDMFVQHRSTDFGMEKQKIPGDGVVTGWGTVNGRTVFLFSKDFTVFGGSSSEAHAAKIVKVQDMALKMRAPIIGIFDAGGARIQEGVAALGGHGEVFRRNVAASGVIPQISVIMGPCAGGDVYSPAMTDFIFMVRDTSYMFVTGPDVVKTVTNEVVTAEELGGAKVHTSKSSIADGSFENDVEAILQIRRLLDFLPANNIEGVPEIESFDDVNRLDKSLDTLIPDNPNKPYDMGELIRRVVDEGDFFEIQAAYARNIITGFGRVEGRTVGFVANQPLVLAGVLDSDASRKAARFVRFCNAFSIPIVTFVDVPGFLPGTAQEYGGLIKHG…
44	0.00439166	L	510	V	2.27951	1.68186	1.1953	0.755393	0.750833	0.926464	0.930046	0.899503	0.113422	0.933049	0.00733406	MGSSHHHHHHSSGLVPRGSHMKDILEKLEERRAQARLGGGEKRLEAQHKRGKLTARERIELLLDHGSFEEFDMFVQHRSTDFGMEKQKIPGDGVVTGWGTVNGRTVFLFSKDFTVFGGSSSEAHAAKIVKVQDMALKMRAPIIGIFDAGGARIQEGVAALGGHGEVFRRNVAASGVIPQISVIMGPCAGGDVYSPAMTDFIFMVRDTSYMFVTGPDVVKTVTNEVVTAEELGGAKVHTSKSSIADGSFENDVEAILQIRRLLDFLPANNIEGVPEIESFDDVNRLDKSLDTLIPDNPNKPYDMGELIRRVVDEGDFFEIQAAYARNIITGFGRVEGRTVGFVANQPLVLAGVLDSDASRKAARFVRFCNAFSIPIVTFVDVPGFLPGTAQEYGGLIKHG…
45	0.00449147	M	64	F	2.27458	1.5868	1.37558	0.702248	0.863378	0.884548	1.07088	0.846358	0.130423	0.891132	0.00844466	MGSSHHHHHHSSGLVPRGSHMKDILEKLEERRAQARLGGGEKRLEAQHKRGKLTARERIELLLDHGSFEEFDMFVQHRSTDFGFEKQKIPGDGVVTGWGTVNGRTVFLFSKDFTVFGGSSSEAHAAKIVKVQDMALKMRAPIIGIFDAGGARIQEGVAALGGHGEVFRRNVAASGVIPQISVIMGPCAGGDVYSPAMTDFIFMVRDTSYMFVTGPDVVKTVTNEVVTAEELGGAKVHTSKSSIADGSFENDVEAILQIRRLLDFLPANNIEGVPEIESFDDVNRLDKSLDTLIPDNPNKPYDMGELIRRVVDEGDFFEIQAAYARNIITGFGRVEGRTVGFVANQPLVLAGVLDSDASRKAARFVRFCNAFSIPIVTFVDVPGFLPGTAQEYGGLIKHG…
46	0.00459128	L	510	F	2.27455	1.66127	1.22657	0.746989	0.755684	0.914278	0.96614	0.891099	0.114155	0.920863	0.00761869	MGSSHHHHHHSSGLVPRGSHMKDILEKLEERRAQARLGGGEKRLEAQHKRGKLTARERIELLLDHGSFEEFDMFVQHRSTDFGMEKQKIPGDGVVTGWGTVNGRTVFLFSKDFTVFGGSSSEAHAAKIVKVQDMALKMRAPIIGIFDAGGARIQEGVAALGGHGEVFRRNVAASGVIPQISVIMGPCAGGDVYSPAMTDFIFMVRDTSYMFVTGPDVVKTVTNEVVTAEELGGAKVHTSKSSIADGSFENDVEAILQIRRLLDFLPANNIEGVPEIESFDDVNRLDKSLDTLIPDNPNKPYDMGELIRRVVDEGDFFEIQAAYARNIITGFGRVEGRTVGFVANQPLVLAGVLDSDASRKAARFVRFCNAFSIPIVTFVDVPGFLPGTAQEYGGLIKHG…
47	0.00469109	H	0	L	2.2726	1.65653	1.23214	0.805754	0.744722	0.850776	0.981611	0.949864	0.112499	0.85736	0.00774068	MGSSHHHHHHSSGLVPRGSLMKDILEKLEERRAQARLGGGEKRLEAQHKRGKLTARERIELLLDHGSFEEFDMFVQHRSTDFGMEKQKIPGDGVVTGWGTVNGRTVFLFSKDFTVFGGSSSEAHAAKIVKVQDMALKMRAPIIGIFDAGGARIQEGVAALGGHGEVFRRNVAASGVIPQISVIMGPCAGGDVYSPAMTDFIFMVRDTSYMFVTGPDVVKTVTNEVVTAEELGGAKVHTSKSSIADGSFENDVEAILQIRRLLDFLPANNIEGVPEIESFDDVNRLDKSLDTLIPDNPNKPYDMGELIRRVVDEGDFFEIQAAYARNIITGFGRVEGRTVGFVANQPLVLAGVLDSDASRKAARFVRFCNAFSIPIVTFVDVPGFLPGTAQEYGGLIKHG…
48	0.0047909	L	5	F	2.26964	1.64632	1.24665	0.760018	0.77752	0.886297	0.974472	0.904128	0.117454	0.892882	0.00768439	MGSSHHHHHHSSGLVPRGSHMKDIFEKLEERRAQARLGGGEKRLEAQHKRGKLTARERIELLLDHGSFEEFDMFVQHRSTDFGMEKQKIPGDGVVTGWGTVNGRTVFLFSKDFTVFGGSSSEAHAAKIVKVQDMALKMRAPIIGIFDAGGARIQEGVAALGGHGEVFRRNVAASGVIPQISVIMGPCAGGDVYSPAMTDFIFMVRDTSYMFVTGPDVVKTVTNEVVTAEELGGAKVHTSKSSIADGSFENDVEAILQIRRLLDFLPANNIEGVPEIESFDDVNRLDKSLDTLIPDNPNKPYDMGELIRRVVDEGDFFEIQAAYARNIITGFGRVEGRTVGFVANQPLVLAGVLDSDASRKAARFVRFCNAFSIPIVTFVDVPGFLPGTAQEYGGLIKHG…
49	0.00489071	S	-16	D	2.2595	1.62198	1.27506	0.730837	0.774107	0.891139	1.01318	0.874947	0.116938	0.897723	0.00798962	MGSDHHHHHHSSGLVPRGSHMKDILEKLEERRAQARLGGGEKRLEAQHKRGKLTARERIELLLDHGSFEEFDMFVQHRSTDFGMEKQKIPGDGVVTGWGTVNGRTVFLFSKDFTVFGGSSSEAHAAKIVKVQDMALKMRAPIIGIFDAGGARIQEGVAALGGHGEVFRRNVAASGVIPQISVIMGPCAGGDVYSPAMTDFIFMVRDTSYMFVTGPDVVKTVTNEVVTAEELGGAKVHTSKSSIADGSFENDVEAILQIRRLLDFLPANNIEGVPEIESFDDVNRLDKSLDTLIPDNPNKPYDMGELIRRVVDEGDFFEIQAAYARNIITGFGRVEGRTVGFVANQPLVLAGVLDSDASRKAARFVRFCNAFSIPIVTFVDVPGFLPGTAQEYGGLIKHG…
50	0.00499052	S	-1	P	2.25707	1.6164	1.28133	0.76943	0.753085	0.846972	1.03666	0.91354	0.113762	0.853556	0.0081748	MGSSHHHHHHSSGLVPRGPHMKDILEKLEERRAQARLGGGEKRLEAQHKRGKLTARERIELLLDHGSFEEFDMFVQHRSTDFGMEKQKIPGDGVVTGWGTVNGRTVFLFSKDFTVFGGSSSEAHAAKIVKVQDMALKMRAPIIGIFDAGGARIQEGVAALGGHGEVFRRNVAASGVIPQISVIMGPCAGGDVYSPAMTDFIFMVRDTSYMFVTGPDVVKTVTNEVVTAEELGGAKVHTSKSSIADGSFENDVEAILQIRRLLDFLPANNIEGVPEIESFDDVNRLDKSLDTLIPDNPNKPYDMGELIRRVVDEGDFFEIQAAYARNIITGFGRVEGRTVGFVANQPLVLAGVLDSDASRKAARFVRFCNAFSIPIVTFVDVPGFLPGTAQEYGGLIKHG…
51	0.00509033	H	-12	G	2.25706	1.58666	1.34079	0.704633	0.861694	0.882026	1.02723	0.848743	0.130169	0.888611	0.00810043	MGSSHHHGHHSSGLVPRGSHMKDILEKLEERRAQARLGGGEKRLEAQHKRGKLTARERIELLLDHGSFEEFDMFVQHRSTDFGMEKQKIPGDGVVTGWGTVNGRTVFLFSKDFTVFGGSSSEAHAAKIVKVQDMALKMRAPIIGIFDAGGARIQEGVAALGGHGEVFRRNVAASGVIPQISVIMGPCAGGDVYSPAMTDFIFMVRDTSYMFVTGPDVVKTVTNEVVTAEELGGAKVHTSKSSIADGSFENDVEAILQIRRLLDFLPANNIEGVPEIESFDDVNRLDKSLDTLIPDNPNKPYDMGELIRRVVDEGDFFEIQAAYARNIITGFGRVEGRTVGFVANQPLVLAGVLDSDASRKAARFVRFCNAFSIPIVTFVDVPGFLPGTAQEYGGLIKHG…
52	0.00519014	S	-1	W	2.25464	1.59262	1.32404	0.730838	0.81488	0.861784	1.04357	0.874947	0.123097	0.868368	0.0082293	MGSSHHHHHHSSGLVPRGWHMKDILEKLEERRAQARLGGGEKRLEAQHKRGKLTARERIELLLDHGSFEEFDMFVQHRSTDFGMEKQKIPGDGVVTGWGTVNGRTVFLFSKDFTVFGGSSSEAHAAKIVKVQDMALKMRAPIIGIFDAGGARIQEGVAALGGHGEVFRRNVAASGVIPQISVIMGPCAGGDVYSPAMTDFIFMVRDTSYMFVTGPDVVKTVTNEVVTAEELGGAKVHTSKSSIADGSFENDVEAILQIRRLLDFLPANNIEGVPEIESFDDVNRLDKSLDTLIPDNPNKPYDMGELIRRVVDEGDFFEIQAAYARNIITGFGRVEGRTVGFVANQPLVLAGVLDSDASRKAARFVRFCNAFSIPIVTFVDVPGFLPGTAQEYGGLIKHG…
53	0.00528995	A	13	H	2.25442	1.65214	1.20454	0.797864	0.763102	0.85428	0.931987	0.941974	0.115275	0.860865	0.00734937	MGSSHHHHHHSSGLVPRGSHMKDILEKLEERRHQARLGGGEKRLEAQHKRGKLTARERIELLLDHGSFEEFDMFVQHRSTDFGMEKQKIPGDGVVTGWGTVNGRTVFLFSKDFTVFGGSSSEAHAAKIVKVQDMALKMRAPIIGIFDAGGARIQEGVAALGGHGEVFRRNVAASGVIPQISVIMGPCAGGDVYSPAMTDFIFMVRDTSYMFVTGPDVVKTVTNEVVTAEELGGAKVHTSKSSIADGSFENDVEAILQIRRLLDFLPANNIEGVPEIESFDDVNRLDKSLDTLIPDNPNKPYDMGELIRRVVDEGDFFEIQAAYARNIITGFGRVEGRTVGFVANQPLVLAGVLDSDASRKAARFVRFCNAFSIPIVTFVDVPGFLPGTAQEYGGLIKHG…
54	0.00538976	H	-15	A	2.25228	1.57372	1.35712	0.718586	0.838833	0.855132	1.06683	0.862695	0.126716	0.861717	0.0084127	MGSSAHHHHHSSGLVPRGSHMKDILEKLEERRAQARLGGGEKRLEAQHKRGKLTARERIELLLDHGSFEEFDMFVQHRSTDFGMEKQKIPGDGVVTGWGTVNGRTVFLFSKDFTVFGGSSSEAHAAKIVKVQDMALKMRAPIIGIFDAGGARIQEGVAALGGHGEVFRRNVAASGVIPQISVIMGPCAGGDVYSPAMTDFIFMVRDTSYMFVTGPDVVKTVTNEVVTAEELGGAKVHTSKSSIADGSFENDVEAILQIRRLLDFLPANNIEGVPEIESFDDVNRLDKSLDTLIPDNPNKPYDMGELIRRVVDEGDFFEIQAAYARNIITGFGRVEGRTVGFVANQPLVLAGVLDSDASRKAARFVRFCNAFSIPIVTFVDVPGFLPGTAQEYGGLIKHG…
55	0.00548957	M	53	H	2.24976	1.58181	1.3359	0.726045	0.814411	0.855765	1.05894	0.870155	0.123026	0.862349	0.00835048	MGSSHHHHHHSSGLVPRGSHMKDILEKLEERRAQARLGGGEKRLEAQHKRGKLTARERIELLLDHGSFEEFDHFVQHRSTDFGMEKQKIPGDGVVTGWGTVNGRTVFLFSKDFTVFGGSSSEAHAAKIVKVQDMALKMRAPIIGIFDAGGARIQEGVAALGGHGEVFRRNVAASGVIPQISVIMGPCAGGDVYSPAMTDFIFMVRDTSYMFVTGPDVVKTVTNEVVTAEELGGAKVHTSKSSIADGSFENDVEAILQIRRLLDFLPANNIEGVPEIESFDDVNRLDKSLDTLIPDNPNKPYDMGELIRRVVDEGDFFEIQAAYARNIITGFGRVEGRTVGFVANQPLVLAGVLDSDASRKAARFVRFCNAFSIPIVTFVDVPGFLPGTAQEYGGLIKHG…
56	0.00558938	K	7	A	2.24821	1.61105	1.27433	0.734912	0.784211	0.876136	1.00445	0.879022	0.118464	0.882721	0.0079208	MGSSHHHHHHSSGLVPRGSHMKDILEALEERRAQARLGGGEKRLEAQHKRGKLTARERIELLLDHGSFEEFDMFVQHRSTDFGMEKQKIPGDGVVTGWGTVNGRTVFLFSKDFTVFGGSSSEAHAAKIVKVQDMALKMRAPIIGIFDAGGARIQEGVAALGGHGEVFRRNVAASGVIPQISVIMGPCAGGDVYSPAMTDFIFMVRDTSYMFVTGPDVVKTVTNEVVTAEELGGAKVHTSKSSIADGSFENDVEAILQIRRLLDFLPANNIEGVPEIESFDDVNRLDKSLDTLIPDNPNKPYDMGELIRRVVDEGDFFEIQAAYARNIITGFGRVEGRTVGFVANQPLVLAGVLDSDASRKAARFVRFCNAFSIPIVTFVDVPGFLPGTAQEYGGLIKHG…
57	0.00568919	L	8	W	2.24813	1.5517	1.39285	0.701828	0.863768	0.849874	1.09267	0.845938	0.130482	0.856459	0.0086165	MGSSHHHHHHSSGLVPRGSHMKDILEKWEERRAQARLGGGEKRLEAQHKRGKLTARERIELLLDHGSFEEFDMFVQHRSTDFGMEKQKIPGDGVVTGWGTVNGRTVFLFSKDFTVFGGSSSEAHAAKIVKVQDMALKMRAPIIGIFDAGGARIQEGVAALGGHGEVFRRNVAASGVIPQISVIMGPCAGGDVYSPAMTDFIFMVRDTSYMFVTGPDVVKTVTNEVVTAEELGGAKVHTSKSSIADGSFENDVEAILQIRRLLDFLPANNIEGVPEIESFDDVNRLDKSLDTLIPDNPNKPYDMGELIRRVVDEGDFFEIQAAYARNIITGFGRVEGRTVGFVANQPLVLAGVLDSDASRKAARFVRFCNAFSIPIVTFVDVPGFLPGTAQEYGGLIKHG…
58	0.005789	G	-2	R	2.24691	1.60352	1.28677	0.762507	0.794925	0.841015	1.01187	0.906617	0.120083	0.847599	0.00797927	MGSSHHHHHHSSGLVPRRSHMKDILEKLEERRAQARLGGGEKRLEAQHKRGKLTARERIELLLDHGSFEEFDMFVQHRSTDFGMEKQKIPGDGVVTGWGTVNGRTVFLFSKDFTVFGGSSSEAHAAKIVKVQDMALKMRAPIIGIFDAGGARIQEGVAALGGHGEVFRRNVAASGVIPQISVIMGPCAGGDVYSPAMTDFIFMVRDTSYMFVTGPDVVKTVTNEVVTAEELGGAKVHTSKSSIADGSFENDVEAILQIRRLLDFLPANNIEGVPEIESFDDVNRLDKSLDTLIPDNPNKPYDMGELIRRVVDEGDFFEIQAAYARNIITGFGRVEGRTVGFVANQPLVLAGVLDSDASRKAARFVRFCNAFSIPIVTFVDVPGFLPGTAQEYGGLIKHG…
59	0.00588881	H	-14	T	2.24209	1.51064	1.46291	0.637011	0.957981	0.873625	1.10561	0.781121	0.144714	0.880209	0.00871852	MGSSHTHHHHSSGLVPRGSHMKDILEKLEERRAQARLGGGEKRLEAQHKRGKLTARERIELLLDHGSFEEFDMFVQHRSTDFGMEKQKIPGDGVVTGWGTVNGRTVFLFSKDFTVFGGSSSEAHAAKIVKVQDMALKMRAPIIGIFDAGGARIQEGVAALGGHGEVFRRNVAASGVIPQISVIMGPCAGGDVYSPAMTDFIFMVRDTSYMFVTGPDVVKTVTNEVVTAEELGGAKVHTSKSSIADGSFENDVEAILQIRRLLDFLPANNIEGVPEIESFDDVNRLDKSLDTLIPDNPNKPYDMGELIRRVVDEGDFFEIQAAYARNIITGFGRVEGRTVGFVANQPLVLAGVLDSDASRKAARFVRFCNAFSIPIVTFVDVPGFLPGTAQEYGGLIKHG…
60	0.00598862	H	-14	A	2.24058	1.50705	1.46704	0.647012	0.93528	0.860043	1.13025	0.791122	0.141285	0.866628	0.00891283	MGSSHAHHHHSSGLVPRGSHMKDILEKLEERRAQARLGGGEKRLEAQHKRGKLTARERIELLLDHGSFEEFDMFVQHRSTDFGMEKQKIPGDGVVTGWGTVNGRTVFLFSKDFTVFGGSSSEAHAAKIVKVQDMALKMRAPIIGIFDAGGARIQEGVAALGGHGEVFRRNVAASGVIPQISVIMGPCAGGDVYSPAMTDFIFMVRDTSYMFVTGPDVVKTVTNEVVTAEELGGAKVHTSKSSIADGSFENDVEAILQIRRLLDFLPANNIEGVPEIESFDDVNRLDKSLDTLIPDNPNKPYDMGELIRRVVDEGDFFEIQAAYARNIITGFGRVEGRTVGFVANQPLVLAGVLDSDASRKAARFVRFCNAFSIPIVTFVDVPGFLPGTAQEYGGLIKHG…
61	0.00608843	S	-1	I	2.23887	1.573	1.33174	0.736079	0.811136	0.836919	1.05622	0.880189	0.122532	0.843504	0.00832903	MGSSHHHHHHSSGLVPRGIHMKDILEKLEERRAQARLGGGEKRLEAQHKRGKLTARERIELLLDHGSFEEFDMFVQHRSTDFGMEKQKIPGDGVVTGWGTVNGRTVFLFSKDFTVFGGSSSEAHAAKIVKVQDMALKMRAPIIGIFDAGGARIQEGVAALGGHGEVFRRNVAASGVIPQISVIMGPCAGGDVYSPAMTDFIFMVRDTSYMFVTGPDVVKTVTNEVVTAEELGGAKVHTSKSSIADGSFENDVEAILQIRRLLDFLPANNIEGVPEIESFDDVNRLDKSLDTLIPDNPNKPYDMGELIRRVVDEGDFFEIQAAYARNIITGFGRVEGRTVGFVANQPLVLAGVLDSDASRKAARFVRFCNAFSIPIVTFVDVPGFLPGTAQEYGGLIKHG…
62	0.00618824	S	-1	L	2.23618	1.60559	1.26118	0.752747	0.753786	0.85284	1.01113	0.896857	0.113868	0.859425	0.00797345	MGSSHHHHHHSSGLVPRGLHMKDILEKLEERRAQARLGGGEKRLEAQHKRGKLTARERIELLLDHGSFEEFDMFVQHRSTDFGMEKQKIPGDGVVTGWGTVNGRTVFLFSKDFTVFGGSSSEAHAAKIVKVQDMALKMRAPIIGIFDAGGARIQEGVAALGGHGEVFRRNVAASGVIPQISVIMGPCAGGDVYSPAMTDFIFMVRDTSYMFVTGPDVVKTVTNEVVTAEELGGAKVHTSKSSIADGSFENDVEAILQIRRLLDFLPANNIEGVPEIESFDDVNRLDKSLDTLIPDNPNKPYDMGELIRRVVDEGDFFEIQAAYARNIITGFGRVEGRTVGFVANQPLVLAGVLDSDASRKAARFVRFCNAFSIPIVTFVDVPGFLPGTAQEYGGLIKHG…
63	0.00628805	M	1	R	2.23392	1.53551	1.39682	0.698306	0.890732	0.837201	1.07597	0.842416	0.134555	0.843785	0.00848474	MGSSHHHHHHSSGLVPRGSHRKDILEKLEERRAQARLGGGEKRLEAQHKRGKLTARERIELLLDHGSFEEFDMFVQHRSTDFGMEKQKIPGDGVVTGWGTVNGRTVFLFSKDFTVFGGSSSEAHAAKIVKVQDMALKMRAPIIGIFDAGGARIQEGVAALGGHGEVFRRNVAASGVIPQISVIMGPCAGGDVYSPAMTDFIFMVRDTSYMFVTGPDVVKTVTNEVVTAEELGGAKVHTSKSSIADGSFENDVEAILQIRRLLDFLPANNIEGVPEIESFDDVNRLDKSLDTLIPDNPNKPYDMGELIRRVVDEGDFFEIQAAYARNIITGFGRVEGRTVGFVANQPLVLAGVLDSDASRKAARFVRFCNAFSIPIVTFVDVPGFLPGTAQEYGGLIKHG…
64	0.00638786	L	5	I	2.23324	1.66403	1.13841	0.792457	0.706132	0.871576	0.892951	0.936567	0.106669	0.87816	0.00704154	MGSSHHHHHHSSGLVPRGSHMKDIIEKLEERRAQARLGGGEKRLEAQHKRGKLTARERIELLLDHGSFEEFDMFVQHRSTDFGMEKQKIPGDGVVTGWGTVNGRTVFLFSKDFTVFGGSSSEAHAAKIVKVQDMALKMRAPIIGIFDAGGARIQEGVAALGGHGEVFRRNVAASGVIPQISVIMGPCAGGDVYSPAMTDFIFMVRDTSYMFVTGPDVVKTVTNEVVTAEELGGAKVHTSKSSIADGSFENDVEAILQIRRLLDFLPANNIEGVPEIESFDDVNRLDKSLDTLIPDNPNKPYDMGELIRRVVDEGDFFEIQAAYARNIITGFGRVEGRTVGFVANQPLVLAGVLDSDASRKAARFVRFCNAFSIPIVTFVDVPGFLPGTAQEYGGLIKHG…
65	0.00648767	G	20	Y	2.23063	1.58338	1.29451	0.713421	0.792978	0.869958	1.0232	0.857531	0.119789	0.876542	0.00806866	MGSSHHHHHHSSGLVPRGSHMKDILEKLEERRAQARLGGYEKRLEAQHKRGKLTARERIELLLDHGSFEEFDMFVQHRSTDFGMEKQKIPGDGVVTGWGTVNGRTVFLFSKDFTVFGGSSSEAHAAKIVKVQDMALKMRAPIIGIFDAGGARIQEGVAALGGHGEVFRRNVAASGVIPQISVIMGPCAGGDVYSPAMTDFIFMVRDTSYMFVTGPDVVKTVTNEVVTAEELGGAKVHTSKSSIADGSFENDVEAILQIRRLLDFLPANNIEGVPEIESFDDVNRLDKSLDTLIPDNPNKPYDMGELIRRVVDEGDFFEIQAAYARNIITGFGRVEGRTVGFVANQPLVLAGVLDSDASRKAARFVRFCNAFSIPIVTFVDVPGFLPGTAQEYGGLIKHG…
66	0.00658748	E	25	H	2.22995	1.55856	1.34278	0.725913	0.826347	0.832646	1.05839	0.870023	0.124829	0.839231	0.00834617	MGSSHHHHHHSSGLVPRGSHMKDILEKLEERRAQARLGGGEKRLHAQHKRGKLTARERIELLLDHGSFEEFDMFVQHRSTDFGMEKQKIPGDGVVTGWGTVNGRTVFLFSKDFTVFGGSSSEAHAAKIVKVQDMALKMRAPIIGIFDAGGARIQEGVAALGGHGEVFRRNVAASGVIPQISVIMGPCAGGDVYSPAMTDFIFMVRDTSYMFVTGPDVVKTVTNEVVTAEELGGAKVHTSKSSIADGSFENDVEAILQIRRLLDFLPANNIEGVPEIESFDDVNRLDKSLDTLIPDNPNKPYDMGELIRRVVDEGDFFEIQAAYARNIITGFGRVEGRTVGFVANQPLVLAGVLDSDASRKAARFVRFCNAFSIPIVTFVDVPGFLPGTAQEYGGLIKHG…
67	0.00668729	A	15	L	2.2295	1.67963	1.09974	0.804629	0.66706	0.875004	0.874329	0.948739	0.100767	0.881588	0.00689469	MGSSHHHHHHSSGLVPRGSHMKDILEKLEERRAQLRLGGGEKRLEAQHKRGKLTARERIELLLDHGSFEEFDMFVQHRSTDFGMEKQKIPGDGVVTGWGTVNGRTVFLFSKDFTVFGGSSSEAHAAKIVKVQDMALKMRAPIIGIFDAGGARIQEGVAALGGHGEVFRRNVAASGVIPQISVIMGPCAGGDVYSPAMTDFIFMVRDTSYMFVTGPDVVKTVTNEVVTAEELGGAKVHTSKSSIADGSFENDVEAILQIRRLLDFLPANNIEGVPEIESFDDVNRLDKSLDTLIPDNPNKPYDMGELIRRVVDEGDFFEIQAAYARNIITGFGRVEGRTVGFVANQPLVLAGVLDSDASRKAARFVRFCNAFSIPIVTFVDVPGFLPGTAQEYGGLIKHG…
68	0.0067871	S	-1	V	2.22896	1.57502	1.30788	0.720737	0.777105	0.854281	1.05198	0.864847	0.117391	0.860866	0.00829561	MGSSHHHHHHSSGLVPRGVHMKDILEKLEERRAQARLGGGEKRLEAQHKRGKLTARERIELLLDHGSFEEFDMFVQHRSTDFGMEKQKIPGDGVVTGWGTVNGRTVFLFSKDFTVFGGSSSEAHAAKIVKVQDMALKMRAPIIGIFDAGGARIQEGVAALGGHGEVFRRNVAASGVIPQISVIMGPCAGGDVYSPAMTDFIFMVRDTSYMFVTGPDVVKTVTNEVVTAEELGGAKVHTSKSSIADGSFENDVEAILQIRRLLDFLPANNIEGVPEIESFDDVNRLDKSLDTLIPDNPNKPYDMGELIRRVVDEGDFFEIQAAYARNIITGFGRVEGRTVGFVANQPLVLAGVLDSDASRKAARFVRFCNAFSIPIVTFVDVPGFLPGTAQEYGGLIKHG…
69	0.00688691	S	-8	V	2.22856	1.54108	1.37496	0.698995	0.868279	0.842087	1.06611	0.843105	0.131164	0.848671	0.00840705	MGSSHHHHHHSVGLVPRGSHMKDILEKLEERRAQARLGGGEKRLEAQHKRGKLTARERIELLLDHGSFEEFDMFVQHRSTDFGMEKQKIPGDGVVTGWGTVNGRTVFLFSKDFTVFGGSSSEAHAAKIVKVQDMALKMRAPIIGIFDAGGARIQEGVAALGGHGEVFRRNVAASGVIPQISVIMGPCAGGDVYSPAMTDFIFMVRDTSYMFVTGPDVVKTVTNEVVTAEELGGAKVHTSKSSIADGSFENDVEAILQIRRLLDFLPANNIEGVPEIESFDDVNRLDKSLDTLIPDNPNKPYDMGELIRRVVDEGDFFEIQAAYARNIITGFGRVEGRTVGFVANQPLVLAGVLDSDASRKAARFVRFCNAFSIPIVTFVDVPGFLPGTAQEYGGLIKHG…
70	0.00698673	P	-4	Q	2.22653	1.60326	1.24654	0.775949	0.787151	0.827312	0.966563	0.920059	0.118908	0.833896	0.00762202	MGSSHHHHHHSSGLVQRGSHMKDILEKLEERRAQARLGGGEKRLEAQHKRGKLTARERIELLLDHGSFEEFDMFVQHRSTDFGMEKQKIPGDGVVTGWGTVNGRTVFLFSKDFTVFGGSSSEAHAAKIVKVQDMALKMRAPIIGIFDAGGARIQEGVAALGGHGEVFRRNVAASGVIPQISVIMGPCAGGDVYSPAMTDFIFMVRDTSYMFVTGPDVVKTVTNEVVTAEELGGAKVHTSKSSIADGSFENDVEAILQIRRLLDFLPANNIEGVPEIESFDDVNRLDKSLDTLIPDNPNKPYDMGELIRRVVDEGDFFEIQAAYARNIITGFGRVEGRTVGFVANQPLVLAGVLDSDASRKAARFVRFCNAFSIPIVTFVDVPGFLPGTAQEYGGLIKHG…
71	0.00708654	H	-15	M	2.22628	1.56527	1.32203	0.726461	0.820107	0.838808	1.03692	0.870571	0.123887	0.845392	0.0081768	MGSSMHHHHHSSGLVPRGSHMKDILEKLEERRAQARLGGGEKRLEAQHKRGKLTARERIELLLDHGSFEEFDMFVQHRSTDFGMEKQKIPGDGVVTGWGTVNGRTVFLFSKDFTVFGGSSSEAHAAKIVKVQDMALKMRAPIIGIFDAGGARIQEGVAALGGHGEVFRRNVAASGVIPQISVIMGPCAGGDVYSPAMTDFIFMVRDTSYMFVTGPDVVKTVTNEVVTAEELGGAKVHTSKSSIADGSFENDVEAILQIRRLLDFLPANNIEGVPEIESFDDVNRLDKSLDTLIPDNPNKPYDMGELIRRVVDEGDFFEIQAAYARNIITGFGRVEGRTVGFVANQPLVLAGVLDSDASRKAARFVRFCNAFSIPIVTFVDVPGFLPGTAQEYGGLIKHG…
72	0.00718635	H	-13	T	2.22352	1.54825	1.35055	0.687245	0.8467	0.861007	1.05217	0.831355	0.127904	0.867592	0.00829713	MGSSHHTHHHSSGLVPRGSHMKDILEKLEERRAQARLGGGEKRLEAQHKRGKLTARERIELLLDHGSFEEFDMFVQHRSTDFGMEKQKIPGDGVVTGWGTVNGRTVFLFSKDFTVFGGSSSEAHAAKIVKVQDMALKMRAPIIGIFDAGGARIQEGVAALGGHGEVFRRNVAASGVIPQISVIMGPCAGGDVYSPAMTDFIFMVRDTSYMFVTGPDVVKTVTNEVVTAEELGGAKVHTSKSSIADGSFENDVEAILQIRRLLDFLPANNIEGVPEIESFDDVNRLDKSLDTLIPDNPNKPYDMGELIRRVVDEGDFFEIQAAYARNIITGFGRVEGRTVGFVANQPLVLAGVLDSDASRKAARFVRFCNAFSIPIVTFVDVPGFLPGTAQEYGGLIKHG…
73	0.00728616	K	504	Q	2.22323	1.65564	1.13519	0.78522	0.687856	0.870421	0.903053	0.92933	0.103909	0.877005	0.00712121	MGSSHHHHHHSSGLVPRGSHMKDILEKLEERRAQARLGGGEKRLEAQHKRGKLTARERIELLLDHGSFEEFDMFVQHRSTDFGMEKQKIPGDGVVTGWGTVNGRTVFLFSKDFTVFGGSSSEAHAAKIVKVQDMALKMRAPIIGIFDAGGARIQEGVAALGGHGEVFRRNVAASGVIPQISVIMGPCAGGDVYSPAMTDFIFMVRDTSYMFVTGPDVVKTVTNEVVTAEELGGAKVHTSKSSIADGSFENDVEAILQIRRLLDFLPANNIEGVPEIESFDDVNRLDKSLDTLIPDNPNKPYDMGELIRRVVDEGDFFEIQAAYARNIITGFGRVEGRTVGFVANQPLVLAGVLDSDASRKAARFVRFCNAFSIPIVTFVDVPGFLPGTAQEYGGLIKHG…
74	0.00738597	G	-7	Y	2.21925	1.60303	1.23244	0.764069	0.735283	0.838958	0.989073	0.908179	0.111073	0.845542	0.00779953	MGSSHHHHHHSSYLVPRGSHMKDILEKLEERRAQARLGGGEKRLEAQHKRGKLTARERIELLLDHGSFEEFDMFVQHRSTDFGMEKQKIPGDGVVTGWGTVNGRTVFLFSKDFTVFGGSSSEAHAAKIVKVQDMALKMRAPIIGIFDAGGARIQEGVAALGGHGEVFRRNVAASGVIPQISVIMGPCAGGDVYSPAMTDFIFMVRDTSYMFVTGPDVVKTVTNEVVTAEELGGAKVHTSKSSIADGSFENDVEAILQIRRLLDFLPANNIEGVPEIESFDDVNRLDKSLDTLIPDNPNKPYDMGELIRRVVDEGDFFEIQAAYARNIITGFGRVEGRTVGFVANQPLVLAGVLDSDASRKAARFVRFCNAFSIPIVTFVDVPGFLPGTAQEYGGLIKHG…
75	0.00748578	R	-3	W	2.21727	1.48667	1.4612	0.64128	0.932303	0.845395	1.12513	0.78539	0.140835	0.851979	0.00887243	MGSSHHHHHHSSGLVPWGSHMKDILEKLEERRAQARLGGGEKRLEAQHKRGKLTARERIELLLDHGSFEEFDMFVQHRSTDFGMEKQKIPGDGVVTGWGTVNGRTVFLFSKDFTVFGGSSSEAHAAKIVKVQDMALKMRAPIIGIFDAGGARIQEGVAALGGHGEVFRRNVAASGVIPQISVIMGPCAGGDVYSPAMTDFIFMVRDTSYMFVTGPDVVKTVTNEVVTAEELGGAKVHTSKSSIADGSFENDVEAILQIRRLLDFLPANNIEGVPEIESFDDVNRLDKSLDTLIPDNPNKPYDMGELIRRVVDEGDFFEIQAAYARNIITGFGRVEGRTVGFVANQPLVLAGVLDSDASRKAARFVRFCNAFSIPIVTFVDVPGFLPGTAQEYGGLIKHG…
76	0.00758559	L	42	Y	2.21551	1.55515	1.32072	0.730896	0.823331	0.824252	1.03268	0.875005	0.124374	0.830836	0.00814337	MGSSHHHHHHSSGLVPRGSHMKDILEKLEERRAQARLGGGEKRLEAQHKRGKLTARERIELYLDHGSFEEFDMFVQHRSTDFGMEKQKIPGDGVVTGWGTVNGRTVFLFSKDFTVFGGSSSEAHAAKIVKVQDMALKMRAPIIGIFDAGGARIQEGVAALGGHGEVFRRNVAASGVIPQISVIMGPCAGGDVYSPAMTDFIFMVRDTSYMFVTGPDVVKTVTNEVVTAEELGGAKVHTSKSSIADGSFENDVEAILQIRRLLDFLPANNIEGVPEIESFDDVNRLDKSLDTLIPDNPNKPYDMGELIRRVVDEGDFFEIQAAYARNIITGFGRVEGRTVGFVANQPLVLAGVLDSDASRKAARFVRFCNAFSIPIVTFVDVPGFLPGTAQEYGGLIKHG…
77	0.0076854	V	86	L	2.21432	1.55473	1.31918	0.740481	0.814245	0.814248	1.0379	0.884591	0.123001	0.820832	0.00818456	MGSSHHHHHHSSGLVPRGSHMKDILEKLEERRAQARLGGGEKRLEAQHKRGKLTARERIELLLDHGSFEEFDMFVQHRSTDFGMEKQKIPGDGVVTGWGTVNGRTLFLFSKDFTVFGGSSSEAHAAKIVKVQDMALKMRAPIIGIFDAGGARIQEGVAALGGHGEVFRRNVAASGVIPQISVIMGPCAGGDVYSPAMTDFIFMVRDTSYMFVTGPDVVKTVTNEVVTAEELGGAKVHTSKSSIADGSFENDVEAILQIRRLLDFLPANNIEGVPEIESFDDVNRLDKSLDTLIPDNPNKPYDMGELIRRVVDEGDFFEIQAAYARNIITGFGRVEGRTVGFVANQPLVLAGVLDSDASRKAARFVRFCNAFSIPIVTFVDVPGFLPGTAQEYGGLIKHG…
78	0.00778521	S	-17	N	2.2142	1.59175	1.24491	0.74792	0.771306	0.843826	0.977178	0.89203	0.116515	0.850411	0.00770573	MGNSHHHHHHSSGLVPRGSHMKDILEKLEERRAQARLGGGEKRLEAQHKRGKLTARERIELLLDHGSFEEFDMFVQHRSTDFGMEKQKIPGDGVVTGWGTVNGRTVFLFSKDFTVFGGSSSEAHAAKIVKVQDMALKMRAPIIGIFDAGGARIQEGVAALGGHGEVFRRNVAASGVIPQISVIMGPCAGGDVYSPAMTDFIFMVRDTSYMFVTGPDVVKTVTNEVVTAEELGGAKVHTSKSSIADGSFENDVEAILQIRRLLDFLPANNIEGVPEIESFDDVNRLDKSLDTLIPDNPNKPYDMGELIRRVVDEGDFFEIQAAYARNIITGFGRVEGRTVGFVANQPLVLAGVLDSDASRKAARFVRFCNAFSIPIVTFVDVPGFLPGTAQEYGGLIKHG…
79	0.00788502	P	-4	Y	2.21411	1.54421	1.33979	0.705552	0.834928	0.838662	1.04783	0.849662	0.126126	0.845246	0.00826285	MGSSHHHHHHSSGLVYRGSHMKDILEKLEERRAQARLGGGEKRLEAQHKRGKLTARERIELLLDHGSFEEFDMFVQHRSTDFGMEKQKIPGDGVVTGWGTVNGRTVFLFSKDFTVFGGSSSEAHAAKIVKVQDMALKMRAPIIGIFDAGGARIQEGVAALGGHGEVFRRNVAASGVIPQISVIMGPCAGGDVYSPAMTDFIFMVRDTSYMFVTGPDVVKTVTNEVVTAEELGGAKVHTSKSSIADGSFENDVEAILQIRRLLDFLPANNIEGVPEIESFDDVNRLDKSLDTLIPDNPNKPYDMGELIRRVVDEGDFFEIQAAYARNIITGFGRVEGRTVGFVANQPLVLAGVLDSDASRKAARFVRFCNAFSIPIVTFVDVPGFLPGTAQEYGGLIKHG…
80	0.00798483	R	-3	I	2.2133	1.58433	1.25793	0.73913	0.785196	0.845204	0.982784	0.88324	0.118613	0.851788	0.00774994	MGSSHHHHHHSSGLVPIGSHMKDILEKLEERRAQARLGGGEKRLEAQHKRGKLTARERIELLLDHGSFEEFDMFVQHRSTDFGMEKQKIPGDGVVTGWGTVNGRTVFLFSKDFTVFGGSSSEAHAAKIVKVQDMALKMRAPIIGIFDAGGARIQEGVAALGGHGEVFRRNVAASGVIPQISVIMGPCAGGDVYSPAMTDFIFMVRDTSYMFVTGPDVVKTVTNEVVTAEELGGAKVHTSKSSIADGSFENDVEAILQIRRLLDFLPANNIEGVPEIESFDDVNRLDKSLDTLIPDNPNKPYDMGELIRRVVDEGDFFEIQAAYARNIITGFGRVEGRTVGFVANQPLVLAGVLDSDASRKAARFVRFCNAFSIPIVTFVDVPGFLPGTAQEYGGLIKHG…
81	0.00808464	H	-10	T	2.21227	1.54264	1.33926	0.70201	0.824717	0.840632	1.0552	0.846121	0.124583	0.847216	0.00832102	MGSSHHHHHTSSGLVPRGSHMKDILEKLEERRAQARLGGGEKRLEAQHKRGKLTARERIELLLDHGSFEEFDMFVQHRSTDFGMEKQKIPGDGVVTGWGTVNGRTVFLFSKDFTVFGGSSSEAHAAKIVKVQDMALKMRAPIIGIFDAGGARIQEGVAALGGHGEVFRRNVAASGVIPQISVIMGPCAGGDVYSPAMTDFIFMVRDTSYMFVTGPDVVKTVTNEVVTAEELGGAKVHTSKSSIADGSFENDVEAILQIRRLLDFLPANNIEGVPEIESFDDVNRLDKSLDTLIPDNPNKPYDMGELIRRVVDEGDFFEIQAAYARNIITGFGRVEGRTVGFVANQPLVLAGVLDSDASRKAARFVRFCNAFSIPIVTFVDVPGFLPGTAQEYGGLIKHG…
82	0.00818445	G	-7	F	2.20969	1.54926	1.32087	0.713883	0.844755	0.835375	1.01542	0.857993	0.12761	0.841959	0.00800732	MGSSHHHHHHSSFLVPRGSHMKDILEKLEERRAQARLGGGEKRLEAQHKRGKLTARERIELLLDHGSFEEFDMFVQHRSTDFGMEKQKIPGDGVVTGWGTVNGRTVFLFSKDFTVFGGSSSEAHAAKIVKVQDMALKMRAPIIGIFDAGGARIQEGVAALGGHGEVFRRNVAASGVIPQISVIMGPCAGGDVYSPAMTDFIFMVRDTSYMFVTGPDVVKTVTNEVVTAEELGGAKVHTSKSSIADGSFENDVEAILQIRRLLDFLPANNIEGVPEIESFDDVNRLDKSLDTLIPDNPNKPYDMGELIRRVVDEGDFFEIQAAYARNIITGFGRVEGRTVGFVANQPLVLAGVLDSDASRKAARFVRFCNAFSIPIVTFVDVPGFLPGTAQEYGGLIKHG…
83	0.00828426	H	-15	D	2.20893	1.54177	1.33432	0.694707	0.822012	0.847059	1.05105	0.838817	0.124175	0.853643	0.0082883	MGSSDHHHHHSSGLVPRGSHMKDILEKLEERRAQARLGGGEKRLEAQHKRGKLTARERIELLLDHGSFEEFDMFVQHRSTDFGMEKQKIPGDGVVTGWGTVNGRTVFLFSKDFTVFGGSSSEAHAAKIVKVQDMALKMRAPIIGIFDAGGARIQEGVAALGGHGEVFRRNVAASGVIPQISVIMGPCAGGDVYSPAMTDFIFMVRDTSYMFVTGPDVVKTVTNEVVTAEELGGAKVHTSKSSIADGSFENDVEAILQIRRLLDFLPANNIEGVPEIESFDDVNRLDKSLDTLIPDNPNKPYDMGELIRRVVDEGDFFEIQAAYARNIITGFGRVEGRTVGFVANQPLVLAGVLDSDASRKAARFVRFCNAFSIPIVTFVDVPGFLPGTAQEYGGLIKHG…
84	0.00838407	G	-7	W	2.20871	1.50939	1.39865	0.683039	0.87293	0.82635	1.0928	0.827149	0.131866	0.832934	0.0086175	MGSSHHHHHHSSWLVPRGSHMKDILEKLEERRAQARLGGGEKRLEAQHKRGKLTARERIELLLDHGSFEEFDMFVQHRSTDFGMEKQKIPGDGVVTGWGTVNGRTVFLFSKDFTVFGGSSSEAHAAKIVKVQDMALKMRAPIIGIFDAGGARIQEGVAALGGHGEVFRRNVAASGVIPQISVIMGPCAGGDVYSPAMTDFIFMVRDTSYMFVTGPDVVKTVTNEVVTAEELGGAKVHTSKSSIADGSFENDVEAILQIRRLLDFLPANNIEGVPEIESFDDVNRLDKSLDTLIPDNPNKPYDMGELIRRVVDEGDFFEIQAAYARNIITGFGRVEGRTVGFVANQPLVLAGVLDSDASRKAARFVRFCNAFSIPIVTFVDVPGFLPGTAQEYGGLIKHG…
85	0.00848388	S	-17	V	2.20843	1.47888	1.45909	0.659848	0.917509	0.819035	1.13452	0.803958	0.1386	0.82562	0.00894645	MGVSHHHHHHSSGLVPRGSHMKDILEKLEERRAQARLGGGEKRLEAQHKRGKLTARERIELLLDHGSFEEFDMFVQHRSTDFGMEKQKIPGDGVVTGWGTVNGRTVFLFSKDFTVFGGSSSEAHAAKIVKVQDMALKMRAPIIGIFDAGGARIQEGVAALGGHGEVFRRNVAASGVIPQISVIMGPCAGGDVYSPAMTDFIFMVRDTSYMFVTGPDVVKTVTNEVVTAEELGGAKVHTSKSSIADGSFENDVEAILQIRRLLDFLPANNIEGVPEIESFDDVNRLDKSLDTLIPDNPNKPYDMGELIRRVVDEGDFFEIQAAYARNIITGFGRVEGRTVGFVANQPLVLAGVLDSDASRKAARFVRFCNAFSIPIVTFVDVPGFLPGTAQEYGGLIKHG…
86	0.00858369	M	53	T	2.20828	1.54443	1.32771	0.73697	0.84028	0.807459	1.02798	0.88108	0.126934	0.814043	0.00810633	MGSSHHHHHHSSGLVPRGSHMKDILEKLEERRAQARLGGGEKRLEAQHKRGKLTARERIELLLDHGSFEEFDTFVQHRSTDFGMEKQKIPGDGVVTGWGTVNGRTVFLFSKDFTVFGGSSSEAHAAKIVKVQDMALKMRAPIIGIFDAGGARIQEGVAALGGHGEVFRRNVAASGVIPQISVIMGPCAGGDVYSPAMTDFIFMVRDTSYMFVTGPDVVKTVTNEVVTAEELGGAKVHTSKSSIADGSFENDVEAILQIRRLLDFLPANNIEGVPEIESFDDVNRLDKSLDTLIPDNPNKPYDMGELIRRVVDEGDFFEIQAAYARNIITGFGRVEGRTVGFVANQPLVLAGVLDSDASRKAARFVRFCNAFSIPIVTFVDVPGFLPGTAQEYGGLIKHG…
87	0.0086835	E	9	R	2.20476	1.52677	1.35598	0.701336	0.839223	0.825439	1.06507	0.845446	0.126774	0.832023	0.00839885	MGSSHHHHHHSSGLVPRGSHMKDILEKLRERRAQARLGGGEKRLEAQHKRGKLTARERIELLLDHGSFEEFDMFVQHRSTDFGMEKQKIPGDGVVTGWGTVNGRTVFLFSKDFTVFGGSSSEAHAAKIVKVQDMALKMRAPIIGIFDAGGARIQEGVAALGGHGEVFRRNVAASGVIPQISVIMGPCAGGDVYSPAMTDFIFMVRDTSYMFVTGPDVVKTVTNEVVTAEELGGAKVHTSKSSIADGSFENDVEAILQIRRLLDFLPANNIEGVPEIESFDDVNRLDKSLDTLIPDNPNKPYDMGELIRRVVDEGDFFEIQAAYARNIITGFGRVEGRTVGFVANQPLVLAGVLDSDASRKAARFVRFCNAFSIPIVTFVDVPGFLPGTAQEYGGLIKHG…
88	0.00878331	L	17	E	2.19825	1.5257	1.34511	0.699442	0.857894	0.826255	1.03602	0.843552	0.129595	0.832839	0.00816976	MGSSHHHHHHSSGLVPRGSHMKDILEKLEERRAQAREGGGEKRLEAQHKRGKLTARERIELLLDHGSFEEFDMFVQHRSTDFGMEKQKIPGDGVVTGWGTVNGRTVFLFSKDFTVFGGSSSEAHAAKIVKVQDMALKMRAPIIGIFDAGGARIQEGVAALGGHGEVFRRNVAASGVIPQISVIMGPCAGGDVYSPAMTDFIFMVRDTSYMFVTGPDVVKTVTNEVVTAEELGGAKVHTSKSSIADGSFENDVEAILQIRRLLDFLPANNIEGVPEIESFDDVNRLDKSLDTLIPDNPNKPYDMGELIRRVVDEGDFFEIQAAYARNIITGFGRVEGRTVGFVANQPLVLAGVLDSDASRKAARFVRFCNAFSIPIVTFVDVPGFLPGTAQEYGGLIKHG…
89	0.00888312	M	53	Y	2.19789	1.54295	1.30988	0.763886	0.793843	0.77906	1.04192	0.907996	0.119919	0.785644	0.00821627	MGSSHHHHHHSSGLVPRGSHMKDILEKLEERRAQARLGGGEKRLEAQHKRGKLTARERIELLLDHGSFEEFDYFVQHRSTDFGMEKQKIPGDGVVTGWGTVNGRTVFLFSKDFTVFGGSSSEAHAAKIVKVQDMALKMRAPIIGIFDAGGARIQEGVAALGGHGEVFRRNVAASGVIPQISVIMGPCAGGDVYSPAMTDFIFMVRDTSYMFVTGPDVVKTVTNEVVTAEELGGAKVHTSKSSIADGSFENDVEAILQIRRLLDFLPANNIEGVPEIESFDDVNRLDKSLDTLIPDNPNKPYDMGELIRRVVDEGDFFEIQAAYARNIITGFGRVEGRTVGFVANQPLVLAGVLDSDASRKAARFVRFCNAFSIPIVTFVDVPGFLPGTAQEYGGLIKHG…
90	0.00898293	Q	27	R	2.19646	1.55951	1.2739	0.76072	0.752053	0.798785	1.02822	0.90483	0.113606	0.80537	0.00810825	MGSSHHHHHHSSGLVPRGSHMKDILEKLEERRAQARLGGGEKRLEARHKRGKLTARERIELLLDHGSFEEFDMFVQHRSTDFGMEKQKIPGDGVVTGWGTVNGRTVFLFSKDFTVFGGSSSEAHAAKIVKVQDMALKMRAPIIGIFDAGGARIQEGVAALGGHGEVFRRNVAASGVIPQISVIMGPCAGGDVYSPAMTDFIFMVRDTSYMFVTGPDVVKTVTNEVVTAEELGGAKVHTSKSSIADGSFENDVEAILQIRRLLDFLPANNIEGVPEIESFDDVNRLDKSLDTLIPDNPNKPYDMGELIRRVVDEGDFFEIQAAYARNIITGFGRVEGRTVGFVANQPLVLAGVLDSDASRKAARFVRFCNAFSIPIVTFVDVPGFLPGTAQEYGGLIKHG…
91	0.00908274	S	-17	Q	2.19597	1.55007	1.2918	0.716889	0.78034	0.833179	1.02947	0.860999	0.11788	0.839763	0.00811808	MGQSHHHHHHSSGLVPRGSHMKDILEKLEERRAQARLGGGEKRLEAQHKRGKLTARERIELLLDHGSFEEFDMFVQHRSTDFGMEKQKIPGDGVVTGWGTVNGRTVFLFSKDFTVFGGSSSEAHAAKIVKVQDMALKMRAPIIGIFDAGGARIQEGVAALGGHGEVFRRNVAASGVIPQISVIMGPCAGGDVYSPAMTDFIFMVRDTSYMFVTGPDVVKTVTNEVVTAEELGGAKVHTSKSSIADGSFENDVEAILQIRRLLDFLPANNIEGVPEIESFDDVNRLDKSLDTLIPDNPNKPYDMGELIRRVVDEGDFFEIQAAYARNIITGFGRVEGRTVGFVANQPLVLAGVLDSDASRKAARFVRFCNAFSIPIVTFVDVPGFLPGTAQEYGGLIKHG…
92	0.00918255	H	-11	N	2.19479	1.57181	1.24597	0.772456	0.732475	0.799351	1.00793	0.916566	0.110649	0.805935	0.00794822	MGSSHHHHNHSSGLVPRGSHMKDILEKLEERRAQARLGGGEKRLEAQHKRGKLTARERIELLLDHGSFEEFDMFVQHRSTDFGMEKQKIPGDGVVTGWGTVNGRTVFLFSKDFTVFGGSSSEAHAAKIVKVQDMALKMRAPIIGIFDAGGARIQEGVAALGGHGEVFRRNVAASGVIPQISVIMGPCAGGDVYSPAMTDFIFMVRDTSYMFVTGPDVVKTVTNEVVTAEELGGAKVHTSKSSIADGSFENDVEAILQIRRLLDFLPANNIEGVPEIESFDDVNRLDKSLDTLIPDNPNKPYDMGELIRRVVDEGDFFEIQAAYARNIITGFGRVEGRTVGFVANQPLVLAGVLDSDASRKAARFVRFCNAFSIPIVTFVDVPGFLPGTAQEYGGLIKHG…
93	0.00928236	H	-12	Q	2.19476	1.55859	1.27235	0.714638	0.794719	0.843951	0.993624	0.858748	0.120052	0.850535	0.00783541	MGSSHHHQHHSSGLVPRGSHMKDILEKLEERRAQARLGGGEKRLEAQHKRGKLTARERIELLLDHGSFEEFDMFVQHRSTDFGMEKQKIPGDGVVTGWGTVNGRTVFLFSKDFTVFGGSSSEAHAAKIVKVQDMALKMRAPIIGIFDAGGARIQEGVAALGGHGEVFRRNVAASGVIPQISVIMGPCAGGDVYSPAMTDFIFMVRDTSYMFVTGPDVVKTVTNEVVTAEELGGAKVHTSKSSIADGSFENDVEAILQIRRLLDFLPANNIEGVPEIESFDDVNRLDKSLDTLIPDNPNKPYDMGELIRRVVDEGDFFEIQAAYARNIITGFGRVEGRTVGFVANQPLVLAGVLDSDASRKAARFVRFCNAFSIPIVTFVDVPGFLPGTAQEYGGLIKHG…
94	0.00938217	G	-7	V	2.1922	1.55832	1.26776	0.728121	0.803419	0.8302	0.98068	0.872231	0.121366	0.836785	0.00773335	MGSSHHHHHHSSVLVPRGSHMKDILEKLEERRAQARLGGGEKRLEAQHKRGKLTARERIELLLDHGSFEEFDMFVQHRSTDFGMEKQKIPGDGVVTGWGTVNGRTVFLFSKDFTVFGGSSSEAHAAKIVKVQDMALKMRAPIIGIFDAGGARIQEGVAALGGHGEVFRRNVAASGVIPQISVIMGPCAGGDVYSPAMTDFIFMVRDTSYMFVTGPDVVKTVTNEVVTAEELGGAKVHTSKSSIADGSFENDVEAILQIRRLLDFLPANNIEGVPEIESFDDVNRLDKSLDTLIPDNPNKPYDMGELIRRVVDEGDFFEIQAAYARNIITGFGRVEGRTVGFVANQPLVLAGVLDSDASRKAARFVRFCNAFSIPIVTFVDVPGFLPGTAQEYGGLIKHG…
95	0.00948198	A	15	T	2.19127	1.59542	1.1917	0.774104	0.716143	0.821313	0.952517	0.918214	0.108182	0.827897	0.00751126	MGSSHHHHHHSSGLVPRGSHMKDILEKLEERRAQTRLGGGEKRLEAQHKRGKLTARERIELLLDHGSFEEFDMFVQHRSTDFGMEKQKIPGDGVVTGWGTVNGRTVFLFSKDFTVFGGSSSEAHAAKIVKVQDMALKMRAPIIGIFDAGGARIQEGVAALGGHGEVFRRNVAASGVIPQISVIMGPCAGGDVYSPAMTDFIFMVRDTSYMFVTGPDVVKTVTNEVVTAEELGGAKVHTSKSSIADGSFENDVEAILQIRRLLDFLPANNIEGVPEIESFDDVNRLDKSLDTLIPDNPNKPYDMGELIRRVVDEGDFFEIQAAYARNIITGFGRVEGRTVGFVANQPLVLAGVLDSDASRKAARFVRFCNAFSIPIVTFVDVPGFLPGTAQEYGGLIKHG…
96	0.00958179	D	3	E	2.18989	1.66856	1.04266	0.786173	0.601337	0.88239	0.851776	0.930283	0.090839	0.888974	0.00671685	MGSSHHHHHHSSGLVPRGSHMKEILEKLEERRAQARLGGGEKRLEAQHKRGKLTARERIELLLDHGSFEEFDMFVQHRSTDFGMEKQKIPGDGVVTGWGTVNGRTVFLFSKDFTVFGGSSSEAHAAKIVKVQDMALKMRAPIIGIFDAGGARIQEGVAALGGHGEVFRRNVAASGVIPQISVIMGPCAGGDVYSPAMTDFIFMVRDTSYMFVTGPDVVKTVTNEVVTAEELGGAKVHTSKSSIADGSFENDVEAILQIRRLLDFLPANNIEGVPEIESFDDVNRLDKSLDTLIPDNPNKPYDMGELIRRVVDEGDFFEIQAAYARNIITGFGRVEGRTVGFVANQPLVLAGVLDSDASRKAARFVRFCNAFSIPIVTFVDVPGFLPGTAQEYGGLIKHG…
97	0.0096816	G	-7	Q	2.18942	1.60752	1.16382	0.780852	0.66789	0.826663	0.953094	0.924962	0.100893	0.833247	0.00751581	MGSSHHHHHHSSQLVPRGSHMKDILEKLEERRAQARLGGGEKRLEAQHKRGKLTARERIELLLDHGSFEEFDMFVQHRSTDFGMEKQKIPGDGVVTGWGTVNGRTVFLFSKDFTVFGGSSSEAHAAKIVKVQDMALKMRAPIIGIFDAGGARIQEGVAALGGHGEVFRRNVAASGVIPQISVIMGPCAGGDVYSPAMTDFIFMVRDTSYMFVTGPDVVKTVTNEVVTAEELGGAKVHTSKSSIADGSFENDVEAILQIRRLLDFLPANNIEGVPEIESFDDVNRLDKSLDTLIPDNPNKPYDMGELIRRVVDEGDFFEIQAAYARNIITGFGRVEGRTVGFVANQPLVLAGVLDSDASRKAARFVRFCNAFSIPIVTFVDVPGFLPGTAQEYGGLIKHG…
98	0.00978142	L	-6	I	2.18931	1.64458	1.08945	0.799492	0.64334	0.845087	0.879216	0.943602	0.0971841	0.851672	0.00693323	MGSSHHHHHHSSGIVPRGSHMKDILEKLEERRAQARLGGGEKRLEAQHKRGKLTARERIELLLDHGSFEEFDMFVQHRSTDFGMEKQKIPGDGVVTGWGTVNGRTVFLFSKDFTVFGGSSSEAHAAKIVKVQDMALKMRAPIIGIFDAGGARIQEGVAALGGHGEVFRRNVAASGVIPQISVIMGPCAGGDVYSPAMTDFIFMVRDTSYMFVTGPDVVKTVTNEVVTAEELGGAKVHTSKSSIADGSFENDVEAILQIRRLLDFLPANNIEGVPEIESFDDVNRLDKSLDTLIPDNPNKPYDMGELIRRVVDEGDFFEIQAAYARNIITGFGRVEGRTVGFVANQPLVLAGVLDSDASRKAARFVRFCNAFSIPIVTFVDVPGFLPGTAQEYGGLIKHG…
99	0.00988123	S	-9	V	2.18719	1.51492	1.34455	0.692367	0.847257	0.822549	1.04402	0.836477	0.127988	0.829133	0.00823283	MGSSHHHHHHVSGLVPRGSHMKDILEKLEERRAQARLGGGEKRLEAQHKRGKLTARERIELLLDHGSFEEFDMFVQHRSTDFGMEKQKIPGDGVVTGWGTVNGRTVFLFSKDFTVFGGSSSEAHAAKIVKVQDMALKMRAPIIGIFDAGGARIQEGVAALGGHGEVFRRNVAASGVIPQISVIMGPCAGGDVYSPAMTDFIFMVRDTSYMFVTGPDVVKTVTNEVVTAEELGGAKVHTSKSSIADGSFENDVEAILQIRRLLDFLPANNIEGVPEIESFDDVNRLDKSLDTLIPDNPNKPYDMGELIRRVVDEGDFFEIQAAYARNIITGFGRVEGRTVGFVANQPLVLAGVLDSDASRKAARFVRFCNAFSIPIVTFVDVPGFLPGTAQEYGGLIKHG…
100	0.00998104	T	495	S	2.1857	1.57043	1.23054	0.740323	0.750782	0.830103	0.974964	0.884433	0.113414	0.836687	0.00768827	MGSSHHHHHHSSGLVPRGSHMKDILEKLEERRAQARLGGGEKRLEAQHKRGKLTARERIELLLDHGSFEEFDMFVQHRSTDFGMEKQKIPGDGVVTGWGTVNGRTVFLFSKDFTVFGGSSSEAHAAKIVKVQDMALKMRAPIIGIFDAGGARIQEGVAALGGHGEVFRRNVAASGVIPQISVIMGPCAGGDVYSPAMTDFIFMVRDTSYMFVTGPDVVKTVTNEVVTAEELGGAKVHTSKSSIADGSFENDVEAILQIRRLLDFLPANNIEGVPEIESFDDVNRLDKSLDTLIPDNPNKPYDMGELIRRVVDEGDFFEIQAAYARNIITGFGRVEGRTVGFVANQPLVLAGVLDSDASRKAARFVRFCNAFSIPIVTFVDVPGFLPGTAQEYGGLIKHG…
101	0.0100808	H	28	G	2.18293	1.55231	1.26124	0.740138	0.7516	0.812168	1.01284	0.884248	0.113538	0.818753	0.00798691	MGSSHHHHHHSSGLVPRGSHMKDILEKLEERRAQARLGGGEKRLEAQGKRGKLTARERIELLLDHGSFEEFDMFVQHRSTDFGMEKQKIPGDGVVTGWGTVNGRTVFLFSKDFTVFGGSSSEAHAAKIVKVQDMALKMRAPIIGIFDAGGARIQEGVAALGGHGEVFRRNVAASGVIPQISVIMGPCAGGDVYSPAMTDFIFMVRDTSYMFVTGPDVVKTVTNEVVTAEELGGAKVHTSKSSIADGSFENDVEAILQIRRLLDFLPANNIEGVPEIESFDDVNRLDKSLDTLIPDNPNKPYDMGELIRRVVDEGDFFEIQAAYARNIITGFGRVEGRTVGFVANQPLVLAGVLDSDASRKAARFVRFCNAFSIPIVTFVDVPGFLPGTAQEYGGLIKHG…
102	0.0101807	T	495	N	2.1825	1.56715	1.2307	0.772635	0.766885	0.794517	0.962548	0.916745	0.115847	0.801102	0.00759036	MGSSHHHHHHSSGLVPRGSHMKDILEKLEERRAQARLGGGEKRLEAQHKRGKLTARERIELLLDHGSFEEFDMFVQHRSTDFGMEKQKIPGDGVVTGWGTVNGRTVFLFSKDFTVFGGSSSEAHAAKIVKVQDMALKMRAPIIGIFDAGGARIQEGVAALGGHGEVFRRNVAASGVIPQISVIMGPCAGGDVYSPAMTDFIFMVRDTSYMFVTGPDVVKTVTNEVVTAEELGGAKVHTSKSSIADGSFENDVEAILQIRRLLDFLPANNIEGVPEIESFDDVNRLDKSLDTLIPDNPNKPYDMGELIRRVVDEGDFFEIQAAYARNIITGFGRVEGRTVGFVANQPLVLAGVLDSDASRKAARFVRFCNAFSIPIVTFVDVPGFLPGTAQEYGGLIKHG…
103	0.0102805	G	-7	R	2.18101	1.51144	1.33915	0.701003	0.835739	0.810434	1.04635	0.845112	0.126248	0.817018	0.0082512	MGSSHHHHHHSSRLVPRGSHMKDILEKLEERRAQARLGGGEKRLEAQHKRGKLTARERIELLLDHGSFEEFDMFVQHRSTDFGMEKQKIPGDGVVTGWGTVNGRTVFLFSKDFTVFGGSSSEAHAAKIVKVQDMALKMRAPIIGIFDAGGARIQEGVAALGGHGEVFRRNVAASGVIPQISVIMGPCAGGDVYSPAMTDFIFMVRDTSYMFVTGPDVVKTVTNEVVTAEELGGAKVHTSKSSIADGSFENDVEAILQIRRLLDFLPANNIEGVPEIESFDDVNRLDKSLDTLIPDNPNKPYDMGELIRRVVDEGDFFEIQAAYARNIITGFGRVEGRTVGFVANQPLVLAGVLDSDASRKAARFVRFCNAFSIPIVTFVDVPGFLPGTAQEYGGLIKHG…
104	0.0103803	M	64	R	2.18092	1.52413	1.31358	0.729128	0.84661	0.794997	1.00437	0.873238	0.12789	0.801582	0.00792014	MGSSHHHHHHSSGLVPRGSHMKDILEKLEERRAQARLGGGEKRLEAQHKRGKLTARERIELLLDHGSFEEFDMFVQHRSTDFGREKQKIPGDGVVTGWGTVNGRTVFLFSKDFTVFGGSSSEAHAAKIVKVQDMALKMRAPIIGIFDAGGARIQEGVAALGGHGEVFRRNVAASGVIPQISVIMGPCAGGDVYSPAMTDFIFMVRDTSYMFVTGPDVVKTVTNEVVTAEELGGAKVHTSKSSIADGSFENDVEAILQIRRLLDFLPANNIEGVPEIESFDDVNRLDKSLDTLIPDNPNKPYDMGELIRRVVDEGDFFEIQAAYARNIITGFGRVEGRTVGFVANQPLVLAGVLDSDASRKAARFVRFCNAFSIPIVTFVDVPGFLPGTAQEYGGLIKHG…
105	0.0104801	L	-6	R	2.18006	1.52055	1.31903	0.707769	0.788662	0.812782	1.05728	0.851879	0.119137	0.819366	0.00833739	MGSSHHHHHHSSGRVPRGSHMKDILEKLEERRAQARLGGGEKRLEAQHKRGKLTARERIELLLDHGSFEEFDMFVQHRSTDFGMEKQKIPGDGVVTGWGTVNGRTVFLFSKDFTVFGGSSSEAHAAKIVKVQDMALKMRAPIIGIFDAGGARIQEGVAALGGHGEVFRRNVAASGVIPQISVIMGPCAGGDVYSPAMTDFIFMVRDTSYMFVTGPDVVKTVTNEVVTAEELGGAKVHTSKSSIADGSFENDVEAILQIRRLLDFLPANNIEGVPEIESFDDVNRLDKSLDTLIPDNPNKPYDMGELIRRVVDEGDFFEIQAAYARNIITGFGRVEGRTVGFVANQPLVLAGVLDSDASRKAARFVRFCNAFSIPIVTFVDVPGFLPGTAQEYGGLIKHG…
106	0.0105799	S	-17	E	2.17889	1.49385	1.37009	0.660286	0.866294	0.833565	1.06145	0.804396	0.130864	0.840149	0.00837027	MGESHHHHHHSSGLVPRGSHMKDILEKLEERRAQARLGGGEKRLEAQHKRGKLTARERIELLLDHGSFEEFDMFVQHRSTDFGMEKQKIPGDGVVTGWGTVNGRTVFLFSKDFTVFGGSSSEAHAAKIVKVQDMALKMRAPIIGIFDAGGARIQEGVAALGGHGEVFRRNVAASGVIPQISVIMGPCAGGDVYSPAMTDFIFMVRDTSYMFVTGPDVVKTVTNEVVTAEELGGAKVHTSKSSIADGSFENDVEAILQIRRLLDFLPANNIEGVPEIESFDDVNRLDKSLDTLIPDNPNKPYDMGELIRRVVDEGDFFEIQAAYARNIITGFGRVEGRTVGFVANQPLVLAGVLDSDASRKAARFVRFCNAFSIPIVTFVDVPGFLPGTAQEYGGLIKHG…
107	0.0106797	E	25	D	2.17807	1.51649	1.32317	0.720268	0.786761	0.796219	1.06385	0.864378	0.118849	0.802803	0.00838923	MGSSHHHHHHSSGLVPRGSHMKDILEKLEERRAQARLGGGEKRLDAQHKRGKLTARERIELLLDHGSFEEFDMFVQHRSTDFGMEKQKIPGDGVVTGWGTVNGRTVFLFSKDFTVFGGSSSEAHAAKIVKVQDMALKMRAPIIGIFDAGGARIQEGVAALGGHGEVFRRNVAASGVIPQISVIMGPCAGGDVYSPAMTDFIFMVRDTSYMFVTGPDVVKTVTNEVVTAEELGGAKVHTSKSSIADGSFENDVEAILQIRRLLDFLPANNIEGVPEIESFDDVNRLDKSLDTLIPDNPNKPYDMGELIRRVVDEGDFFEIQAAYARNIITGFGRVEGRTVGFVANQPLVLAGVLDSDASRKAARFVRFCNAFSIPIVTFVDVPGFLPGTAQEYGGLIKHG…
108	0.0107795	L	24	V	2.17784	1.52349	1.30871	0.713425	0.803899	0.810066	1.03269	0.857535	0.121438	0.81665	0.0081435	MGSSHHHHHHSSGLVPRGSHMKDILEKLEERRAQARLGGGEKRVEAQHKRGKLTARERIELLLDHGSFEEFDMFVQHRSTDFGMEKQKIPGDGVVTGWGTVNGRTVFLFSKDFTVFGGSSSEAHAAKIVKVQDMALKMRAPIIGIFDAGGARIQEGVAALGGHGEVFRRNVAASGVIPQISVIMGPCAGGDVYSPAMTDFIFMVRDTSYMFVTGPDVVKTVTNEVVTAEELGGAKVHTSKSSIADGSFENDVEAILQIRRLLDFLPANNIEGVPEIESFDDVNRLDKSLDTLIPDNPNKPYDMGELIRRVVDEGDFFEIQAAYARNIITGFGRVEGRTVGFVANQPLVLAGVLDSDASRKAARFVRFCNAFSIPIVTFVDVPGFLPGTAQEYGGLIKHG…
109	0.0108793	E	25	Y	2.17512	1.50861	1.33303	0.718824	0.792949	0.789787	1.07154	0.862934	0.119784	0.796371	0.00844981	MGSSHHHHHHSSGLVPRGSHMKDILEKLEERRAQARLGGGEKRLYAQHKRGKLTARERIELLLDHGSFEEFDMFVQHRSTDFGMEKQKIPGDGVVTGWGTVNGRTVFLFSKDFTVFGGSSSEAHAAKIVKVQDMALKMRAPIIGIFDAGGARIQEGVAALGGHGEVFRRNVAASGVIPQISVIMGPCAGGDVYSPAMTDFIFMVRDTSYMFVTGPDVVKTVTNEVVTAEELGGAKVHTSKSSIADGSFENDVEAILQIRRLLDFLPANNIEGVPEIESFDDVNRLDKSLDTLIPDNPNKPYDMGELIRRVVDEGDFFEIQAAYARNIITGFGRVEGRTVGFVANQPLVLAGVLDSDASRKAARFVRFCNAFSIPIVTFVDVPGFLPGTAQEYGGLIKHG…
110	0.0109791	M	498	H	2.17459	1.57273	1.20371	0.783434	0.74205	0.7893	0.947774	0.927544	0.112095	0.795884	0.00747386	MGSSHHHHHHSSGLVPRGSHMKDILEKLEERRAQARLGGGEKRLEAQHKRGKLTARERIELLLDHGSFEEFDMFVQHRSTDFGMEKQKIPGDGVVTGWGTVNGRTVFLFSKDFTVFGGSSSEAHAAKIVKVQDMALKMRAPIIGIFDAGGARIQEGVAALGGHGEVFRRNVAASGVIPQISVIMGPCAGGDVYSPAMTDFIFMVRDTSYMFVTGPDVVKTVTNEVVTAEELGGAKVHTSKSSIADGSFENDVEAILQIRRLLDFLPANNIEGVPEIESFDDVNRLDKSLDTLIPDNPNKPYDMGELIRRVVDEGDFFEIQAAYARNIITGFGRVEGRTVGFVANQPLVLAGVLDSDASRKAARFVRFCNAFSIPIVTFVDVPGFLPGTAQEYGGLIKHG…
111	0.0110789	S	-8	F	2.17413	1.50866	1.33095	0.697219	0.828998	0.811441	1.04124	0.841329	0.12523	0.818026	0.00821092	MGSSHHHHHHSFGLVPRGSHMKDILEKLEERRAQARLGGGEKRLEAQHKRGKLTARERIELLLDHGSFEEFDMFVQHRSTDFGMEKQKIPGDGVVTGWGTVNGRTVFLFSKDFTVFGGSSSEAHAAKIVKVQDMALKMRAPIIGIFDAGGARIQEGVAALGGHGEVFRRNVAASGVIPQISVIMGPCAGGDVYSPAMTDFIFMVRDTSYMFVTGPDVVKTVTNEVVTAEELGGAKVHTSKSSIADGSFENDVEAILQIRRLLDFLPANNIEGVPEIESFDDVNRLDKSLDTLIPDNPNKPYDMGELIRRVVDEGDFFEIQAAYARNIITGFGRVEGRTVGFVANQPLVLAGVLDSDASRKAARFVRFCNAFSIPIVTFVDVPGFLPGTAQEYGGLIKHG…
112	0.0111788	G	-2	Y	2.17328	1.51379	1.31898	0.696584	0.846129	0.817211	1.01181	0.840693	0.127818	0.823795	0.00797884	MGSSHHHHHHSSGLVPRYSHMKDILEKLEERRAQARLGGGEKRLEAQHKRGKLTARERIELLLDHGSFEEFDMFVQHRSTDFGMEKQKIPGDGVVTGWGTVNGRTVFLFSKDFTVFGGSSSEAHAAKIVKVQDMALKMRAPIIGIFDAGGARIQEGVAALGGHGEVFRRNVAASGVIPQISVIMGPCAGGDVYSPAMTDFIFMVRDTSYMFVTGPDVVKTVTNEVVTAEELGGAKVHTSKSSIADGSFENDVEAILQIRRLLDFLPANNIEGVPEIESFDDVNRLDKSLDTLIPDNPNKPYDMGELIRRVVDEGDFFEIQAAYARNIITGFGRVEGRTVGFVANQPLVLAGVLDSDASRKAARFVRFCNAFSIPIVTFVDVPGFLPGTAQEYGGLIKHG…
113	0.0112786	M	1	W	2.17261	1.48669	1.37183	0.664559	0.886217	0.822136	1.04716	0.808669	0.133873	0.82872	0.00825759	MGSSHHHHHHSSGLVPRGSHWKDILEKLEERRAQARLGGGEKRLEAQHKRGKLTARERIELLLDHGSFEEFDMFVQHRSTDFGMEKQKIPGDGVVTGWGTVNGRTVFLFSKDFTVFGGSSSEAHAAKIVKVQDMALKMRAPIIGIFDAGGARIQEGVAALGGHGEVFRRNVAASGVIPQISVIMGPCAGGDVYSPAMTDFIFMVRDTSYMFVTGPDVVKTVTNEVVTAEELGGAKVHTSKSSIADGSFENDVEAILQIRRLLDFLPANNIEGVPEIESFDDVNRLDKSLDTLIPDNPNKPYDMGELIRRVVDEGDFFEIQAAYARNIITGFGRVEGRTVGFVANQPLVLAGVLDSDASRKAARFVRFCNAFSIPIVTFVDVPGFLPGTAQEYGGLIKHG…
114	0.0113784	S	-16	Q	2.17102	1.52019	1.30165	0.696965	0.799494	0.823227	1.02718	0.841075	0.120773	0.829812	0.00810004	MGSQHHHHHHSSGLVPRGSHMKDILEKLEERRAQARLGGGEKRLEAQHKRGKLTARERIELLLDHGSFEEFDMFVQHRSTDFGMEKQKIPGDGVVTGWGTVNGRTVFLFSKDFTVFGGSSSEAHAAKIVKVQDMALKMRAPIIGIFDAGGARIQEGVAALGGHGEVFRRNVAASGVIPQISVIMGPCAGGDVYSPAMTDFIFMVRDTSYMFVTGPDVVKTVTNEVVTAEELGGAKVHTSKSSIADGSFENDVEAILQIRRLLDFLPANNIEGVPEIESFDDVNRLDKSLDTLIPDNPNKPYDMGELIRRVVDEGDFFEIQAAYARNIITGFGRVEGRTVGFVANQPLVLAGVLDSDASRKAARFVRFCNAFSIPIVTFVDVPGFLPGTAQEYGGLIKHG…
115	0.0114782	S	-16	N	2.171	1.53651	1.26899	0.739714	0.767457	0.796796	1.01062	0.883824	0.115933	0.80338	0.00796942	MGSNHHHHHHSSGLVPRGSHMKDILEKLEERRAQARLGGGEKRLEAQHKRGKLTARERIELLLDHGSFEEFDMFVQHRSTDFGMEKQKIPGDGVVTGWGTVNGRTVFLFSKDFTVFGGSSSEAHAAKIVKVQDMALKMRAPIIGIFDAGGARIQEGVAALGGHGEVFRRNVAASGVIPQISVIMGPCAGGDVYSPAMTDFIFMVRDTSYMFVTGPDVVKTVTNEVVTAEELGGAKVHTSKSSIADGSFENDVEAILQIRRLLDFLPANNIEGVPEIESFDDVNRLDKSLDTLIPDNPNKPYDMGELIRRVVDEGDFFEIQAAYARNIITGFGRVEGRTVGFVANQPLVLAGVLDSDASRKAARFVRFCNAFSIPIVTFVDVPGFLPGTAQEYGGLIKHG…
116	0.011578	Q	14	P	2.16912	1.48026	1.37773	0.680396	0.87187	0.79986	1.06676	0.824506	0.131706	0.806445	0.00841212	MGSSHHHHHHSSGLVPRGSHMKDILEKLEERRAPARLGGGEKRLEAQHKRGKLTARERIELLLDHGSFEEFDMFVQHRSTDFGMEKQKIPGDGVVTGWGTVNGRTVFLFSKDFTVFGGSSSEAHAAKIVKVQDMALKMRAPIIGIFDAGGARIQEGVAALGGHGEVFRRNVAASGVIPQISVIMGPCAGGDVYSPAMTDFIFMVRDTSYMFVTGPDVVKTVTNEVVTAEELGGAKVHTSKSSIADGSFENDVEAILQIRRLLDFLPANNIEGVPEIESFDDVNRLDKSLDTLIPDNPNKPYDMGELIRRVVDEGDFFEIQAAYARNIITGFGRVEGRTVGFVANQPLVLAGVLDSDASRKAARFVRFCNAFSIPIVTFVDVPGFLPGTAQEYGGLIKHG…
117	0.0116778	M	478	F	2.16824	1.57948	1.17752	0.793784	0.68651	0.785694	0.956686	0.937894	0.103705	0.792279	0.00754413	MGSSHHHHHHSSGLVPRGSHMKDILEKLEERRAQARLGGGEKRLEAQHKRGKLTARERIELLLDHGSFEEFDMFVQHRSTDFGMEKQKIPGDGVVTGWGTVNGRTVFLFSKDFTVFGGSSSEAHAAKIVKVQDMALKMRAPIIGIFDAGGARIQEGVAALGGHGEVFRRNVAASGVIPQISVIMGPCAGGDVYSPAMTDFIFMVRDTSYMFVTGPDVVKTVTNEVVTAEELGGAKVHTSKSSIADGSFENDVEAILQIRRLLDFLPANNIEGVPEIESFDDVNRLDKSLDTLIPDNPNKPYDMGELIRRVVDEGDFFEIQAAYARNIITGFGRVEGRTVGFVANQPLVLAGVLDSDASRKAARFVRFCNAFSIPIVTFVDVPGFLPGTAQEYGGLIKHG…
118	0.0117776	M	498	N	2.16819	1.54754	1.24131	0.770236	0.752488	0.777302	0.987222	0.914346	0.113672	0.783887	0.00778493	MGSSHHHHHHSSGLVPRGSHMKDILEKLEERRAQARLGGGEKRLEAQHKRGKLTARERIELLLDHGSFEEFDMFVQHRSTDFGMEKQKIPGDGVVTGWGTVNGRTVFLFSKDFTVFGGSSSEAHAAKIVKVQDMALKMRAPIIGIFDAGGARIQEGVAALGGHGEVFRRNVAASGVIPQISVIMGPCAGGDVYSPAMTDFIFMVRDTSYMFVTGPDVVKTVTNEVVTAEELGGAKVHTSKSSIADGSFENDVEAILQIRRLLDFLPANNIEGVPEIESFDDVNRLDKSLDTLIPDNPNKPYDMGELIRRVVDEGDFFEIQAAYARNIITGFGRVEGRTVGFVANQPLVLAGVLDSDASRKAARFVRFCNAFSIPIVTFVDVPGFLPGTAQEYGGLIKHG…
119	0.0118774	L	-6	K	2.16813	1.50872	1.31884	0.701729	0.814941	0.806986	1.03692	0.845839	0.123106	0.813571	0.00817685	MGSSHHHHHHSSGKVPRGSHMKDILEKLEERRAQARLGGGEKRLEAQHKRGKLTARERIELLLDHGSFEEFDMFVQHRSTDFGMEKQKIPGDGVVTGWGTVNGRTVFLFSKDFTVFGGSSSEAHAAKIVKVQDMALKMRAPIIGIFDAGGARIQEGVAALGGHGEVFRRNVAASGVIPQISVIMGPCAGGDVYSPAMTDFIFMVRDTSYMFVTGPDVVKTVTNEVVTAEELGGAKVHTSKSSIADGSFENDVEAILQIRRLLDFLPANNIEGVPEIESFDDVNRLDKSLDTLIPDNPNKPYDMGELIRRVVDEGDFFEIQAAYARNIITGFGRVEGRTVGFVANQPLVLAGVLDSDASRKAARFVRFCNAFSIPIVTFVDVPGFLPGTAQEYGGLIKHG…
120	0.0119772	A	26	Y	2.16773	1.44983	1.43579	0.660958	0.852139	0.788876	1.15557	0.805068	0.128726	0.79546	0.00911248	MGSSHHHHHHSSGLVPRGSHMKDILEKLEERRAQARLGGGEKRLEYQHKRGKLTARERIELLLDHGSFEEFDMFVQHRSTDFGMEKQKIPGDGVVTGWGTVNGRTVFLFSKDFTVFGGSSSEAHAAKIVKVQDMALKMRAPIIGIFDAGGARIQEGVAALGGHGEVFRRNVAASGVIPQISVIMGPCAGGDVYSPAMTDFIFMVRDTSYMFVTGPDVVKTVTNEVVTAEELGGAKVHTSKSSIADGSFENDVEAILQIRRLLDFLPANNIEGVPEIESFDDVNRLDKSLDTLIPDNPNKPYDMGELIRRVVDEGDFFEIQAAYARNIITGFGRVEGRTVGFVANQPLVLAGVLDSDASRKAARFVRFCNAFSIPIVTFVDVPGFLPGTAQEYGGLIKHG…
121	0.0120771	I	508	V	2.16663	1.57499	1.18328	0.725612	0.733929	0.84938	0.928168	0.869722	0.110869	0.855965	0.00731925	MGSSHHHHHHSSGLVPRGSHMKDILEKLEERRAQARLGGGEKRLEAQHKRGKLTARERIELLLDHGSFEEFDMFVQHRSTDFGMEKQKIPGDGVVTGWGTVNGRTVFLFSKDFTVFGGSSSEAHAAKIVKVQDMALKMRAPIIGIFDAGGARIQEGVAALGGHGEVFRRNVAASGVIPQISVIMGPCAGGDVYSPAMTDFIFMVRDTSYMFVTGPDVVKTVTNEVVTAEELGGAKVHTSKSSIADGSFENDVEAILQIRRLLDFLPANNIEGVPEIESFDDVNRLDKSLDTLIPDNPNKPYDMGELIRRVVDEGDFFEIQAAYARNIITGFGRVEGRTVGFVANQPLVLAGVLDSDASRKAARFVRFCNAFSIPIVTFVDVPGFLPGTAQEYGGLIKHG…
122	0.0121769	E	10	H	2.16662	1.5991	1.13505	0.773782	0.690207	0.825316	0.901086	0.917892	0.104264	0.8319	0.00710569	MGSSHHHHHHSSGLVPRGSHMKDILEKLEHRRAQARLGGGEKRLEAQHKRGKLTARERIELLLDHGSFEEFDMFVQHRSTDFGMEKQKIPGDGVVTGWGTVNGRTVFLFSKDFTVFGGSSSEAHAAKIVKVQDMALKMRAPIIGIFDAGGARIQEGVAALGGHGEVFRRNVAASGVIPQISVIMGPCAGGDVYSPAMTDFIFMVRDTSYMFVTGPDVVKTVTNEVVTAEELGGAKVHTSKSSIADGSFENDVEAILQIRRLLDFLPANNIEGVPEIESFDDVNRLDKSLDTLIPDNPNKPYDMGELIRRVVDEGDFFEIQAAYARNIITGFGRVEGRTVGFVANQPLVLAGVLDSDASRKAARFVRFCNAFSIPIVTFVDVPGFLPGTAQEYGGLIKHG…
123	0.0122767	L	510	M	2.16658	1.5606	1.21195	0.710278	0.763247	0.850325	0.941423	0.854388	0.115297	0.85691	0.00742377	MGSSHHHHHHSSGLVPRGSHMKDILEKLEERRAQARLGGGEKRLEAQHKRGKLTARERIELLLDHGSFEEFDMFVQHRSTDFGMEKQKIPGDGVVTGWGTVNGRTVFLFSKDFTVFGGSSSEAHAAKIVKVQDMALKMRAPIIGIFDAGGARIQEGVAALGGHGEVFRRNVAASGVIPQISVIMGPCAGGDVYSPAMTDFIFMVRDTSYMFVTGPDVVKTVTNEVVTAEELGGAKVHTSKSSIADGSFENDVEAILQIRRLLDFLPANNIEGVPEIESFDDVNRLDKSLDTLIPDNPNKPYDMGELIRRVVDEGDFFEIQAAYARNIITGFGRVEGRTVGFVANQPLVLAGVLDSDASRKAARFVRFCNAFSIPIVTFVDVPGFLPGTAQEYGGLIKHG…
124	0.0123765	G	-7	I	2.16379	1.49041	1.34675	0.685108	0.869676	0.805304	1.0283	0.829218	0.131375	0.811888	0.00810887	MGSSHHHHHHSSILVPRGSHMKDILEKLEERRAQARLGGGEKRLEAQHKRGKLTARERIELLLDHGSFEEFDMFVQHRSTDFGMEKQKIPGDGVVTGWGTVNGRTVFLFSKDFTVFGGSSSEAHAAKIVKVQDMALKMRAPIIGIFDAGGARIQEGVAALGGHGEVFRRNVAASGVIPQISVIMGPCAGGDVYSPAMTDFIFMVRDTSYMFVTGPDVVKTVTNEVVTAEELGGAKVHTSKSSIADGSFENDVEAILQIRRLLDFLPANNIEGVPEIESFDDVNRLDKSLDTLIPDNPNKPYDMGELIRRVVDEGDFFEIQAAYARNIITGFGRVEGRTVGFVANQPLVLAGVLDSDASRKAARFVRFCNAFSIPIVTFVDVPGFLPGTAQEYGGLIKHG…
125	0.0124763	S	-1	Q	2.16311	1.51876	1.2887	0.711578	0.803962	0.807177	1.00717	0.855688	0.121448	0.813762	0.00794227	MGSSHHHHHHSSGLVPRGQHMKDILEKLEERRAQARLGGGEKRLEAQHKRGKLTARERIELLLDHGSFEEFDMFVQHRSTDFGMEKQKIPGDGVVTGWGTVNGRTVFLFSKDFTVFGGSSSEAHAAKIVKVQDMALKMRAPIIGIFDAGGARIQEGVAALGGHGEVFRRNVAASGVIPQISVIMGPCAGGDVYSPAMTDFIFMVRDTSYMFVTGPDVVKTVTNEVVTAEELGGAKVHTSKSSIADGSFENDVEAILQIRRLLDFLPANNIEGVPEIESFDDVNRLDKSLDTLIPDNPNKPYDMGELIRRVVDEGDFFEIQAAYARNIITGFGRVEGRTVGFVANQPLVLAGVLDSDASRKAARFVRFCNAFSIPIVTFVDVPGFLPGTAQEYGGLIKHG…
126	0.0125761	S	-16	A	2.16182	1.45259	1.41846	0.637574	0.927019	0.815019	1.07362	0.781684	0.140037	0.821604	0.00846627	MGSAHHHHHHSSGLVPRGSHMKDILEKLEERRAQARLGGGEKRLEAQHKRGKLTARERIELLLDHGSFEEFDMFVQHRSTDFGMEKQKIPGDGVVTGWGTVNGRTVFLFSKDFTVFGGSSSEAHAAKIVKVQDMALKMRAPIIGIFDAGGARIQEGVAALGGHGEVFRRNVAASGVIPQISVIMGPCAGGDVYSPAMTDFIFMVRDTSYMFVTGPDVVKTVTNEVVTAEELGGAKVHTSKSSIADGSFENDVEAILQIRRLLDFLPANNIEGVPEIESFDDVNRLDKSLDTLIPDNPNKPYDMGELIRRVVDEGDFFEIQAAYARNIITGFGRVEGRTVGFVANQPLVLAGVLDSDASRKAARFVRFCNAFSIPIVTFVDVPGFLPGTAQEYGGLIKHG…
127	0.0126759	G	20	T	2.16094	1.49919	1.32351	0.688196	0.815606	0.810992	1.04234	0.832306	0.123207	0.817577	0.00821955	MGSSHHHHHHSSGLVPRGSHMKDILEKLEERRAQARLGGTEKRLEAQHKRGKLTARERIELLLDHGSFEEFDMFVQHRSTDFGMEKQKIPGDGVVTGWGTVNGRTVFLFSKDFTVFGGSSSEAHAAKIVKVQDMALKMRAPIIGIFDAGGARIQEGVAALGGHGEVFRRNVAASGVIPQISVIMGPCAGGDVYSPAMTDFIFMVRDTSYMFVTGPDVVKTVTNEVVTAEELGGAKVHTSKSSIADGSFENDVEAILQIRRLLDFLPANNIEGVPEIESFDDVNRLDKSLDTLIPDNPNKPYDMGELIRRVVDEGDFFEIQAAYARNIITGFGRVEGRTVGFVANQPLVLAGVLDSDASRKAARFVRFCNAFSIPIVTFVDVPGFLPGTAQEYGGLIKHG…
128	0.0127757	H	-14	R	2.16083	1.43963	1.4424	0.651109	0.909314	0.788517	1.11967	0.795219	0.137363	0.795102	0.00882937	MGSSHRHHHHSSGLVPRGSHMKDILEKLEERRAQARLGGGEKRLEAQHKRGKLTARERIELLLDHGSFEEFDMFVQHRSTDFGMEKQKIPGDGVVTGWGTVNGRTVFLFSKDFTVFGGSSSEAHAAKIVKVQDMALKMRAPIIGIFDAGGARIQEGVAALGGHGEVFRRNVAASGVIPQISVIMGPCAGGDVYSPAMTDFIFMVRDTSYMFVTGPDVVKTVTNEVVTAEELGGAKVHTSKSSIADGSFENDVEAILQIRRLLDFLPANNIEGVPEIESFDDVNRLDKSLDTLIPDNPNKPYDMGELIRRVVDEGDFFEIQAAYARNIITGFGRVEGRTVGFVANQPLVLAGVLDSDASRKAARFVRFCNAFSIPIVTFVDVPGFLPGTAQEYGGLIKHG…
129	0.0128755	A	13	E	2.15897	1.54543	1.22707	0.740783	0.745509	0.804652	0.974639	0.884893	0.112618	0.811236	0.00768571	MGSSHHHHHHSSGLVPRGSHMKDILEKLEERREQARLGGGEKRLEAQHKRGKLTARERIELLLDHGSFEEFDMFVQHRSTDFGMEKQKIPGDGVVTGWGTVNGRTVFLFSKDFTVFGGSSSEAHAAKIVKVQDMALKMRAPIIGIFDAGGARIQEGVAALGGHGEVFRRNVAASGVIPQISVIMGPCAGGDVYSPAMTDFIFMVRDTSYMFVTGPDVVKTVTNEVVTAEELGGAKVHTSKSSIADGSFENDVEAILQIRRLLDFLPANNIEGVPEIESFDDVNRLDKSLDTLIPDNPNKPYDMGELIRRVVDEGDFFEIQAAYARNIITGFGRVEGRTVGFVANQPLVLAGVLDSDASRKAARFVRFCNAFSIPIVTFVDVPGFLPGTAQEYGGLIKHG…
130	0.0129753	G	18	H	2.15893	1.49193	1.33401	0.672995	0.853214	0.818931	1.02548	0.817105	0.128888	0.825516	0.00808659	MGSSHHHHHHSSGLVPRGSHMKDILEKLEERRAQARLHGGEKRLEAQHKRGKLTARERIELLLDHGSFEEFDMFVQHRSTDFGMEKQKIPGDGVVTGWGTVNGRTVFLFSKDFTVFGGSSSEAHAAKIVKVQDMALKMRAPIIGIFDAGGARIQEGVAALGGHGEVFRRNVAASGVIPQISVIMGPCAGGDVYSPAMTDFIFMVRDTSYMFVTGPDVVKTVTNEVVTAEELGGAKVHTSKSSIADGSFENDVEAILQIRRLLDFLPANNIEGVPEIESFDDVNRLDKSLDTLIPDNPNKPYDMGELIRRVVDEGDFFEIQAAYARNIITGFGRVEGRTVGFVANQPLVLAGVLDSDASRKAARFVRFCNAFSIPIVTFVDVPGFLPGTAQEYGGLIKHG…
131	0.0130752	P	-4	W	2.15753	1.46699	1.3811	0.658928	0.87977	0.808058	1.06463	0.803037	0.1329	0.814642	0.00839532	MGSSHHHHHHSSGLVWRGSHMKDILEKLEERRAQARLGGGEKRLEAQHKRGKLTARERIELLLDHGSFEEFDMFVQHRSTDFGMEKQKIPGDGVVTGWGTVNGRTVFLFSKDFTVFGGSSSEAHAAKIVKVQDMALKMRAPIIGIFDAGGARIQEGVAALGGHGEVFRRNVAASGVIPQISVIMGPCAGGDVYSPAMTDFIFMVRDTSYMFVTGPDVVKTVTNEVVTAEELGGAKVHTSKSSIADGSFENDVEAILQIRRLLDFLPANNIEGVPEIESFDDVNRLDKSLDTLIPDNPNKPYDMGELIRRVVDEGDFFEIQAAYARNIITGFGRVEGRTVGFVANQPLVLAGVLDSDASRKAARFVRFCNAFSIPIVTFVDVPGFLPGTAQEYGGLIKHG…
132	0.013175	G	-7	L	2.157	1.55909	1.19582	0.732996	0.728312	0.826099	0.948439	0.877106	0.11002	0.832683	0.0074791	MGSSHHHHHHSSLLVPRGSHMKDILEKLEERRAQARLGGGEKRLEAQHKRGKLTARERIELLLDHGSFEEFDMFVQHRSTDFGMEKQKIPGDGVVTGWGTVNGRTVFLFSKDFTVFGGSSSEAHAAKIVKVQDMALKMRAPIIGIFDAGGARIQEGVAALGGHGEVFRRNVAASGVIPQISVIMGPCAGGDVYSPAMTDFIFMVRDTSYMFVTGPDVVKTVTNEVVTAEELGGAKVHTSKSSIADGSFENDVEAILQIRRLLDFLPANNIEGVPEIESFDDVNRLDKSLDTLIPDNPNKPYDMGELIRRVVDEGDFFEIQAAYARNIITGFGRVEGRTVGFVANQPLVLAGVLDSDASRKAARFVRFCNAFSIPIVTFVDVPGFLPGTAQEYGGLIKHG…
133	0.0132748	S	-9	N	2.15576	1.52353	1.26444	0.719143	0.771281	0.804391	1.00197	0.863253	0.116511	0.810975	0.00790122	MGSSHHHHHHNSGLVPRGSHMKDILEKLEERRAQARLGGGEKRLEAQHKRGKLTARERIELLLDHGSFEEFDMFVQHRSTDFGMEKQKIPGDGVVTGWGTVNGRTVFLFSKDFTVFGGSSSEAHAAKIVKVQDMALKMRAPIIGIFDAGGARIQEGVAALGGHGEVFRRNVAASGVIPQISVIMGPCAGGDVYSPAMTDFIFMVRDTSYMFVTGPDVVKTVTNEVVTAEELGGAKVHTSKSSIADGSFENDVEAILQIRRLLDFLPANNIEGVPEIESFDDVNRLDKSLDTLIPDNPNKPYDMGELIRRVVDEGDFFEIQAAYARNIITGFGRVEGRTVGFVANQPLVLAGVLDSDASRKAARFVRFCNAFSIPIVTFVDVPGFLPGTAQEYGGLIKHG…
134	0.0133746	L	17	I	2.15516	1.6554	0.999524	0.802402	0.610424	0.853	0.791473	0.946512	0.0922117	0.859585	0.00624132	MGSSHHHHHHSSGLVPRGSHMKDILEKLEERRAQARIGGGEKRLEAQHKRGKLTARERIELLLDHGSFEEFDMFVQHRSTDFGMEKQKIPGDGVVTGWGTVNGRTVFLFSKDFTVFGGSSSEAHAAKIVKVQDMALKMRAPIIGIFDAGGARIQEGVAALGGHGEVFRRNVAASGVIPQISVIMGPCAGGDVYSPAMTDFIFMVRDTSYMFVTGPDVVKTVTNEVVTAEELGGAKVHTSKSSIADGSFENDVEAILQIRRLLDFLPANNIEGVPEIESFDDVNRLDKSLDTLIPDNPNKPYDMGELIRRVVDEGDFFEIQAAYARNIITGFGRVEGRTVGFVANQPLVLAGVLDSDASRKAARFVRFCNAFSIPIVTFVDVPGFLPGTAQEYGGLIKHG…
135	0.0134744	L	-6	T	2.15378	1.51877	1.27002	0.703811	0.8091	0.814954	0.978936	0.847921	0.122224	0.821539	0.00771959	MGSSHHHHHHSSGTVPRGSHMKDILEKLEERRAQARLGGGEKRLEAQHKRGKLTARERIELLLDHGSFEEFDMFVQHRSTDFGMEKQKIPGDGVVTGWGTVNGRTVFLFSKDFTVFGGSSSEAHAAKIVKVQDMALKMRAPIIGIFDAGGARIQEGVAALGGHGEVFRRNVAASGVIPQISVIMGPCAGGDVYSPAMTDFIFMVRDTSYMFVTGPDVVKTVTNEVVTAEELGGAKVHTSKSSIADGSFENDVEAILQIRRLLDFLPANNIEGVPEIESFDDVNRLDKSLDTLIPDNPNKPYDMGELIRRVVDEGDFFEIQAAYARNIITGFGRVEGRTVGFVANQPLVLAGVLDSDASRKAARFVRFCNAFSIPIVTFVDVPGFLPGTAQEYGGLIKHG…
136	0.0135742	S	-8	Q	2.1536	1.50075	1.3057	0.724443	0.798373	0.776303	1.03318	0.868553	0.120604	0.782887	0.00814736	MGSSHHHHHHSQGLVPRGSHMKDILEKLEERRAQARLGGGEKRLEAQHKRGKLTARERIELLLDHGSFEEFDMFVQHRSTDFGMEKQKIPGDGVVTGWGTVNGRTVFLFSKDFTVFGGSSSEAHAAKIVKVQDMALKMRAPIIGIFDAGGARIQEGVAALGGHGEVFRRNVAASGVIPQISVIMGPCAGGDVYSPAMTDFIFMVRDTSYMFVTGPDVVKTVTNEVVTAEELGGAKVHTSKSSIADGSFENDVEAILQIRRLLDFLPANNIEGVPEIESFDDVNRLDKSLDTLIPDNPNKPYDMGELIRRVVDEGDFFEIQAAYARNIITGFGRVEGRTVGFVANQPLVLAGVLDSDASRKAARFVRFCNAFSIPIVTFVDVPGFLPGTAQEYGGLIKHG…
137	0.013674	S	-1	A	2.15254	1.51052	1.28404	0.691016	0.780998	0.819507	1.01921	0.835126	0.117979	0.826091	0.0080372	MGSSHHHHHHSSGLVPRGAHMKDILEKLEERRAQARLGGGEKRLEAQHKRGKLTARERIELLLDHGSFEEFDMFVQHRSTDFGMEKQKIPGDGVVTGWGTVNGRTVFLFSKDFTVFGGSSSEAHAAKIVKVQDMALKMRAPIIGIFDAGGARIQEGVAALGGHGEVFRRNVAASGVIPQISVIMGPCAGGDVYSPAMTDFIFMVRDTSYMFVTGPDVVKTVTNEVVTAEELGGAKVHTSKSSIADGSFENDVEAILQIRRLLDFLPANNIEGVPEIESFDDVNRLDKSLDTLIPDNPNKPYDMGELIRRVVDEGDFFEIQAAYARNIITGFGRVEGRTVGFVANQPLVLAGVLDSDASRKAARFVRFCNAFSIPIVTFVDVPGFLPGTAQEYGGLIKHG…
138	0.0137738	H	-11	K	2.15122	1.40279	1.49685	0.599221	0.956343	0.803571	1.15151	0.743331	0.144467	0.810155	0.00908048	MGSSHHHHKHSSGLVPRGSHMKDILEKLEERRAQARLGGGEKRLEAQHKRGKLTARERIELLLDHGSFEEFDMFVQHRSTDFGMEKQKIPGDGVVTGWGTVNGRTVFLFSKDFTVFGGSSSEAHAAKIVKVQDMALKMRAPIIGIFDAGGARIQEGVAALGGHGEVFRRNVAASGVIPQISVIMGPCAGGDVYSPAMTDFIFMVRDTSYMFVTGPDVVKTVTNEVVTAEELGGAKVHTSKSSIADGSFENDVEAILQIRRLLDFLPANNIEGVPEIESFDDVNRLDKSLDTLIPDNPNKPYDMGELIRRVVDEGDFFEIQAAYARNIITGFGRVEGRTVGFVANQPLVLAGVLDSDASRKAARFVRFCNAFSIPIVTFVDVPGFLPGTAQEYGGLIKHG…
139	0.0138736	R	-3	E	2.15083	1.44463	1.4124	0.622792	0.90787	0.821835	1.08197	0.766902	0.137144	0.828419	0.00853205	MGSSHHHHHHSSGLVPEGSHMKDILEKLEERRAQARLGGGEKRLEAQHKRGKLTARERIELLLDHGSFEEFDMFVQHRSTDFGMEKQKIPGDGVVTGWGTVNGRTVFLFSKDFTVFGGSSSEAHAAKIVKVQDMALKMRAPIIGIFDAGGARIQEGVAALGGHGEVFRRNVAASGVIPQISVIMGPCAGGDVYSPAMTDFIFMVRDTSYMFVTGPDVVKTVTNEVVTAEELGGAKVHTSKSSIADGSFENDVEAILQIRRLLDFLPANNIEGVPEIESFDDVNRLDKSLDTLIPDNPNKPYDMGELIRRVVDEGDFFEIQAAYARNIITGFGRVEGRTVGFVANQPLVLAGVLDSDASRKAARFVRFCNAFSIPIVTFVDVPGFLPGTAQEYGGLIKHG…
140	0.0139735	E	21	Y	2.14848	1.45637	1.38421	0.623037	0.856412	0.833334	1.08748	0.767147	0.129371	0.839919	0.00857552	MGSSHHHHHHSSGLVPRGSHMKDILEKLEERRAQARLGGGYKRLEAQHKRGKLTARERIELLLDHGSFEEFDMFVQHRSTDFGMEKQKIPGDGVVTGWGTVNGRTVFLFSKDFTVFGGSSSEAHAAKIVKVQDMALKMRAPIIGIFDAGGARIQEGVAALGGHGEVFRRNVAASGVIPQISVIMGPCAGGDVYSPAMTDFIFMVRDTSYMFVTGPDVVKTVTNEVVTAEELGGAKVHTSKSSIADGSFENDVEAILQIRRLLDFLPANNIEGVPEIESFDDVNRLDKSLDTLIPDNPNKPYDMGELIRRVVDEGDFFEIQAAYARNIITGFGRVEGRTVGFVANQPLVLAGVLDSDASRKAARFVRFCNAFSIPIVTFVDVPGFLPGTAQEYGGLIKHG…
141	0.0140733	K	7	H	2.14505	1.50779	1.27452	0.686667	0.803737	0.82112	0.989141	0.830777	0.121414	0.827704	0.00780007	MGSSHHHHHHSSGLVPRGSHMKDILEHLEERRAQARLGGGEKRLEAQHKRGKLTARERIELLLDHGSFEEFDMFVQHRSTDFGMEKQKIPGDGVVTGWGTVNGRTVFLFSKDFTVFGGSSSEAHAAKIVKVQDMALKMRAPIIGIFDAGGARIQEGVAALGGHGEVFRRNVAASGVIPQISVIMGPCAGGDVYSPAMTDFIFMVRDTSYMFVTGPDVVKTVTNEVVTAEELGGAKVHTSKSSIADGSFENDVEAILQIRRLLDFLPANNIEGVPEIESFDDVNRLDKSLDTLIPDNPNKPYDMGELIRRVVDEGDFFEIQAAYARNIITGFGRVEGRTVGFVANQPLVLAGVLDSDASRKAARFVRFCNAFSIPIVTFVDVPGFLPGTAQEYGGLIKHG…
142	0.0141731	L	5	A	2.14452	1.48075	1.32754	0.685602	0.799271	0.795146	1.05996	0.829712	0.120739	0.801731	0.00835855	MGSSHHHHHHSSGLVPRGSHMKDIAEKLEERRAQARLGGGEKRLEAQHKRGKLTARERIELLLDHGSFEEFDMFVQHRSTDFGMEKQKIPGDGVVTGWGTVNGRTVFLFSKDFTVFGGSSSEAHAAKIVKVQDMALKMRAPIIGIFDAGGARIQEGVAALGGHGEVFRRNVAASGVIPQISVIMGPCAGGDVYSPAMTDFIFMVRDTSYMFVTGPDVVKTVTNEVVTAEELGGAKVHTSKSSIADGSFENDVEAILQIRRLLDFLPANNIEGVPEIESFDDVNRLDKSLDTLIPDNPNKPYDMGELIRRVVDEGDFFEIQAAYARNIITGFGRVEGRTVGFVANQPLVLAGVLDSDASRKAARFVRFCNAFSIPIVTFVDVPGFLPGTAQEYGGLIKHG…
143	0.0142729	V	-5	R	2.14436	1.4232	1.4423	0.652274	0.915474	0.77093	1.11452	0.796384	0.138293	0.777514	0.00878873	MGSSHHHHHHSSGLRPRGSHMKDILEKLEERRAQARLGGGEKRLEAQHKRGKLTARERIELLLDHGSFEEFDMFVQHRSTDFGMEKQKIPGDGVVTGWGTVNGRTVFLFSKDFTVFGGSSSEAHAAKIVKVQDMALKMRAPIIGIFDAGGARIQEGVAALGGHGEVFRRNVAASGVIPQISVIMGPCAGGDVYSPAMTDFIFMVRDTSYMFVTGPDVVKTVTNEVVTAEELGGAKVHTSKSSIADGSFENDVEAILQIRRLLDFLPANNIEGVPEIESFDDVNRLDKSLDTLIPDNPNKPYDMGELIRRVVDEGDFFEIQAAYARNIITGFGRVEGRTVGFVANQPLVLAGVLDSDASRKAARFVRFCNAFSIPIVTFVDVPGFLPGTAQEYGGLIKHG…
144	0.0143727	E	10	D	2.14402	1.4996	1.28885	0.709633	0.783064	0.789965	1.0237	0.853743	0.118291	0.796549	0.00807256	MGSSHHHHHHSSGLVPRGSHMKDILEKLEDRRAQARLGGGEKRLEAQHKRGKLTARERIELLLDHGSFEEFDMFVQHRSTDFGMEKQKIPGDGVVTGWGTVNGRTVFLFSKDFTVFGGSSSEAHAAKIVKVQDMALKMRAPIIGIFDAGGARIQEGVAALGGHGEVFRRNVAASGVIPQISVIMGPCAGGDVYSPAMTDFIFMVRDTSYMFVTGPDVVKTVTNEVVTAEELGGAKVHTSKSSIADGSFENDVEAILQIRRLLDFLPANNIEGVPEIESFDDVNRLDKSLDTLIPDNPNKPYDMGELIRRVVDEGDFFEIQAAYARNIITGFGRVEGRTVGFVANQPLVLAGVLDSDASRKAARFVRFCNAFSIPIVTFVDVPGFLPGTAQEYGGLIKHG…
145	0.0144725	S	-8	I	2.14264	1.438	1.40926	0.649881	0.900766	0.788123	1.08381	0.793991	0.136071	0.794708	0.0085466	MGSSHHHHHHSIGLVPRGSHMKDILEKLEERRAQARLGGGEKRLEAQHKRGKLTARERIELLLDHGSFEEFDMFVQHRSTDFGMEKQKIPGDGVVTGWGTVNGRTVFLFSKDFTVFGGSSSEAHAAKIVKVQDMALKMRAPIIGIFDAGGARIQEGVAALGGHGEVFRRNVAASGVIPQISVIMGPCAGGDVYSPAMTDFIFMVRDTSYMFVTGPDVVKTVTNEVVTAEELGGAKVHTSKSSIADGSFENDVEAILQIRRLLDFLPANNIEGVPEIESFDDVNRLDKSLDTLIPDNPNKPYDMGELIRRVVDEGDFFEIQAAYARNIITGFGRVEGRTVGFVANQPLVLAGVLDSDASRKAARFVRFCNAFSIPIVTFVDVPGFLPGTAQEYGGLIKHG…
146	0.0145723	S	-9	K	2.14171	1.46394	1.35554	0.656532	0.84428	0.807406	1.06051	0.800642	0.127538	0.813991	0.00836289	MGSSHHHHHHKSGLVPRGSHMKDILEKLEERRAQARLGGGEKRLEAQHKRGKLTARERIELLLDHGSFEEFDMFVQHRSTDFGMEKQKIPGDGVVTGWGTVNGRTVFLFSKDFTVFGGSSSEAHAAKIVKVQDMALKMRAPIIGIFDAGGARIQEGVAALGGHGEVFRRNVAASGVIPQISVIMGPCAGGDVYSPAMTDFIFMVRDTSYMFVTGPDVVKTVTNEVVTAEELGGAKVHTSKSSIADGSFENDVEAILQIRRLLDFLPANNIEGVPEIESFDDVNRLDKSLDTLIPDNPNKPYDMGELIRRVVDEGDFFEIQAAYARNIITGFGRVEGRTVGFVANQPLVLAGVLDSDASRKAARFVRFCNAFSIPIVTFVDVPGFLPGTAQEYGGLIKHG…
147	0.0146721	H	-11	R	2.13978	1.3928	1.49394	0.607082	0.955916	0.785722	1.14808	0.751192	0.144402	0.792307	0.0090534	MGSSHHHHRHSSGLVPRGSHMKDILEKLEERRAQARLGGGEKRLEAQHKRGKLTARERIELLLDHGSFEEFDMFVQHRSTDFGMEKQKIPGDGVVTGWGTVNGRTVFLFSKDFTVFGGSSSEAHAAKIVKVQDMALKMRAPIIGIFDAGGARIQEGVAALGGHGEVFRRNVAASGVIPQISVIMGPCAGGDVYSPAMTDFIFMVRDTSYMFVTGPDVVKTVTNEVVTAEELGGAKVHTSKSSIADGSFENDVEAILQIRRLLDFLPANNIEGVPEIESFDDVNRLDKSLDTLIPDNPNKPYDMGELIRRVVDEGDFFEIQAAYARNIITGFGRVEGRTVGFVANQPLVLAGVLDSDASRKAARFVRFCNAFSIPIVTFVDVPGFLPGTAQEYGGLIKHG…
148	0.0147719	S	-17	C	2.13973	1.47766	1.32413	0.672391	0.813394	0.805272	1.04485	0.816501	0.122873	0.811857	0.0082394	MGCSHHHHHHSSGLVPRGSHMKDILEKLEERRAQARLGGGEKRLEAQHKRGKLTARERIELLLDHGSFEEFDMFVQHRSTDFGMEKQKIPGDGVVTGWGTVNGRTVFLFSKDFTVFGGSSSEAHAAKIVKVQDMALKMRAPIIGIFDAGGARIQEGVAALGGHGEVFRRNVAASGVIPQISVIMGPCAGGDVYSPAMTDFIFMVRDTSYMFVTGPDVVKTVTNEVVTAEELGGAKVHTSKSSIADGSFENDVEAILQIRRLLDFLPANNIEGVPEIESFDDVNRLDKSLDTLIPDNPNKPYDMGELIRRVVDEGDFFEIQAAYARNIITGFGRVEGRTVGFVANQPLVLAGVLDSDASRKAARFVRFCNAFSIPIVTFVDVPGFLPGTAQEYGGLIKHG…
149	0.0148717	P	-4	M	2.1389	1.4918	1.29421	0.728231	0.804798	0.763568	1.01355	0.87234	0.121574	0.770152	0.00799254	MGSSHHHHHHSSGLVMRGSHMKDILEKLEERRAQARLGGGEKRLEAQHKRGKLTARERIELLLDHGSFEEFDMFVQHRSTDFGMEKQKIPGDGVVTGWGTVNGRTVFLFSKDFTVFGGSSSEAHAAKIVKVQDMALKMRAPIIGIFDAGGARIQEGVAALGGHGEVFRRNVAASGVIPQISVIMGPCAGGDVYSPAMTDFIFMVRDTSYMFVTGPDVVKTVTNEVVTAEELGGAKVHTSKSSIADGSFENDVEAILQIRRLLDFLPANNIEGVPEIESFDDVNRLDKSLDTLIPDNPNKPYDMGELIRRVVDEGDFFEIQAAYARNIITGFGRVEGRTVGFVANQPLVLAGVLDSDASRKAARFVRFCNAFSIPIVTFVDVPGFLPGTAQEYGGLIKHG…
150	0.0149716	S	-8	W	2.13787	1.39941	1.47692	0.602894	0.932817	0.796515	1.14505	0.747004	0.140913	0.8031	0.00902952	MGSSHHHHHHSWGLVPRGSHMKDILEKLEERRAQARLGGGEKRLEAQHKRGKLTARERIELLLDHGSFEEFDMFVQHRSTDFGMEKQKIPGDGVVTGWGTVNGRTVFLFSKDFTVFGGSSSEAHAAKIVKVQDMALKMRAPIIGIFDAGGARIQEGVAALGGHGEVFRRNVAASGVIPQISVIMGPCAGGDVYSPAMTDFIFMVRDTSYMFVTGPDVVKTVTNEVVTAEELGGAKVHTSKSSIADGSFENDVEAILQIRRLLDFLPANNIEGVPEIESFDDVNRLDKSLDTLIPDNPNKPYDMGELIRRVVDEGDFFEIQAAYARNIITGFGRVEGRTVGFVANQPLVLAGVLDSDASRKAARFVRFCNAFSIPIVTFVDVPGFLPGTAQEYGGLIKHG…
151	0.0150714	M	498	D	2.13681	1.48296	1.30769	0.720419	0.806545	0.762544	1.02934	0.864529	0.121838	0.769129	0.00811707	MGSSHHHHHHSSGLVPRGSHMKDILEKLEERRAQARLGGGEKRLEAQHKRGKLTARERIELLLDHGSFEEFDMFVQHRSTDFGMEKQKIPGDGVVTGWGTVNGRTVFLFSKDFTVFGGSSSEAHAAKIVKVQDMALKMRAPIIGIFDAGGARIQEGVAALGGHGEVFRRNVAASGVIPQISVIMGPCAGGDVYSPAMTDFIFMVRDTSYMFVTGPDVVKTVTNEVVTAEELGGAKVHTSKSSIADGSFENDVEAILQIRRLLDFLPANNIEGVPEIESFDDVNRLDKSLDTLIPDNPNKPYDMGELIRRVVDEGDFFEIQAAYARNIITGFGRVEGRTVGFVANQPLVLAGVLDSDASRKAARFVRFCNAFSIPIVTFVDVPGFLPGTAQEYGGLIKHG…
152	0.0151712	G	-7	A	2.13546	1.53484	1.20123	0.745428	0.729679	0.789415	0.954218	0.889538	0.110227	0.795999	0.00752467	MGSSHHHHHHSSALVPRGSHMKDILEKLEERRAQARLGGGEKRLEAQHKRGKLTARERIELLLDHGSFEEFDMFVQHRSTDFGMEKQKIPGDGVVTGWGTVNGRTVFLFSKDFTVFGGSSSEAHAAKIVKVQDMALKMRAPIIGIFDAGGARIQEGVAALGGHGEVFRRNVAASGVIPQISVIMGPCAGGDVYSPAMTDFIFMVRDTSYMFVTGPDVVKTVTNEVVTAEELGGAKVHTSKSSIADGSFENDVEAILQIRRLLDFLPANNIEGVPEIESFDDVNRLDKSLDTLIPDNPNKPYDMGELIRRVVDEGDFFEIQAAYARNIITGFGRVEGRTVGFVANQPLVLAGVLDSDASRKAARFVRFCNAFSIPIVTFVDVPGFLPGTAQEYGGLIKHG…
153	0.015271	L	510	Y	2.13394	1.53448	1.19892	0.733446	0.750356	0.801037	0.935075	0.877556	0.11335	0.807621	0.00737372	MGSSHHHHHHSSGLVPRGSHMKDILEKLEERRAQARLGGGEKRLEAQHKRGKLTARERIELLLDHGSFEEFDMFVQHRSTDFGMEKQKIPGDGVVTGWGTVNGRTVFLFSKDFTVFGGSSSEAHAAKIVKVQDMALKMRAPIIGIFDAGGARIQEGVAALGGHGEVFRRNVAASGVIPQISVIMGPCAGGDVYSPAMTDFIFMVRDTSYMFVTGPDVVKTVTNEVVTAEELGGAKVHTSKSSIADGSFENDVEAILQIRRLLDFLPANNIEGVPEIESFDDVNRLDKSLDTLIPDNPNKPYDMGELIRRVVDEGDFFEIQAAYARNIITGFGRVEGRTVGFVANQPLVLAGVLDSDASRKAARFVRFCNAFSIPIVTFVDVPGFLPGTAQEYGGLIKHG…
154	0.0153708	L	42	F	2.13034	1.52815	1.20439	0.725673	0.737457	0.802475	0.952219	0.869783	0.111402	0.809059	0.00750891	MGSSHHHHHHSSGLVPRGSHMKDILEKLEERRAQARLGGGEKRLEAQHKRGKLTARERIELFLDHGSFEEFDMFVQHRSTDFGMEKQKIPGDGVVTGWGTVNGRTVFLFSKDFTVFGGSSSEAHAAKIVKVQDMALKMRAPIIGIFDAGGARIQEGVAALGGHGEVFRRNVAASGVIPQISVIMGPCAGGDVYSPAMTDFIFMVRDTSYMFVTGPDVVKTVTNEVVTAEELGGAKVHTSKSSIADGSFENDVEAILQIRRLLDFLPANNIEGVPEIESFDDVNRLDKSLDTLIPDNPNKPYDMGELIRRVVDEGDFFEIQAAYARNIITGFGRVEGRTVGFVANQPLVLAGVLDSDASRKAARFVRFCNAFSIPIVTFVDVPGFLPGTAQEYGGLIKHG…
155	0.0154706	H	-14	G	2.12989	1.52344	1.2129	0.718315	0.720443	0.805126	0.975755	0.862425	0.108831	0.811711	0.0076945	MGSSHGHHHHSSGLVPRGSHMKDILEKLEERRAQARLGGGEKRLEAQHKRGKLTARERIELLLDHGSFEEFDMFVQHRSTDFGMEKQKIPGDGVVTGWGTVNGRTVFLFSKDFTVFGGSSSEAHAAKIVKVQDMALKMRAPIIGIFDAGGARIQEGVAALGGHGEVFRRNVAASGVIPQISVIMGPCAGGDVYSPAMTDFIFMVRDTSYMFVTGPDVVKTVTNEVVTAEELGGAKVHTSKSSIADGSFENDVEAILQIRRLLDFLPANNIEGVPEIESFDDVNRLDKSLDTLIPDNPNKPYDMGELIRRVVDEGDFFEIQAAYARNIITGFGRVEGRTVGFVANQPLVLAGVLDSDASRKAARFVRFCNAFSIPIVTFVDVPGFLPGTAQEYGGLIKHG…
156	0.0155704	G	19	Y	2.12861	1.51476	1.22768	0.730477	0.7312	0.784288	0.986181	0.874587	0.110456	0.790872	0.00777672	MGSSHHHHHHSSGLVPRGSHMKDILEKLEERRAQARLGYGEKRLEAQHKRGKLTARERIELLLDHGSFEEFDMFVQHRSTDFGMEKQKIPGDGVVTGWGTVNGRTVFLFSKDFTVFGGSSSEAHAAKIVKVQDMALKMRAPIIGIFDAGGARIQEGVAALGGHGEVFRRNVAASGVIPQISVIMGPCAGGDVYSPAMTDFIFMVRDTSYMFVTGPDVVKTVTNEVVTAEELGGAKVHTSKSSIADGSFENDVEAILQIRRLLDFLPANNIEGVPEIESFDDVNRLDKSLDTLIPDNPNKPYDMGELIRRVVDEGDFFEIQAAYARNIITGFGRVEGRTVGFVANQPLVLAGVLDSDASRKAARFVRFCNAFSIPIVTFVDVPGFLPGTAQEYGGLIKHG…
157	0.0156702	I	355	V	2.12672	1.56555	1.12234	0.787673	0.671923	0.77788	0.898976	0.931783	0.101502	0.784464	0.00708905	MGSSHHHHHHSSGLVPRGSHMKDILEKLEERRAQARLGGGEKRLEAQHKRGKLTARERIELLLDHGSFEEFDMFVQHRSTDFGMEKQKIPGDGVVTGWGTVNGRTVFLFSKDFTVFGGSSSEAHAAKIVKVQDMALKMRAPIIGIFDAGGARIQEGVAALGGHGEVFRRNVAASGVIPQISVIMGPCAGGDVYSPAMTDFIFMVRDTSYMFVTGPDVVKTVTNEVVTAEELGGAKVHTSKSSIADGSFENDVEAILQIRRLLDFLPANNIEGVPEIESFDDVNRLDKSLDTLIPDNPNKPYDMGELIRRVVDEGDFFEIQAAYARNIITGFGRVEGRTVGFVANQPLVLAGVLDSDASRKAARFVRFCNAFSIPVVTFVDVPGFLPGTAQEYGGLIKHG…
158	0.01577	E	210	Q	2.12593	1.54696	1.15795	0.769747	0.670174	0.777211	0.944304	0.913857	0.101238	0.783795	0.00744649	MGSSHHHHHHSSGLVPRGSHMKDILEKLEERRAQARLGGGEKRLEAQHKRGKLTARERIELLLDHGSFEEFDMFVQHRSTDFGMEKQKIPGDGVVTGWGTVNGRTVFLFSKDFTVFGGSSSEAHAAKIVKVQDMALKMRAPIIGIFDAGGARIQEGVAALGGHGEVFRRNVAASGVIPQISVIMGPCAGGDVYSPAMTDFIFMVRDTSYMFVTGPDVVKTVTNEVVTAEQLGGAKVHTSKSSIADGSFENDVEAILQIRRLLDFLPANNIEGVPEIESFDDVNRLDKSLDTLIPDNPNKPYDMGELIRRVVDEGDFFEIQAAYARNIITGFGRVEGRTVGFVANQPLVLAGVLDSDASRKAARFVRFCNAFSIPIVTFVDVPGFLPGTAQEYGGLIKHG…
159	0.0158698	G	-7	P	2.12588	1.50744	1.23689	0.721457	0.744231	0.785982	0.987931	0.865567	0.112425	0.792566	0.00779052	MGSSHHHHHHSSPLVPRGSHMKDILEKLEERRAQARLGGGEKRLEAQHKRGKLTARERIELLLDHGSFEEFDMFVQHRSTDFGMEKQKIPGDGVVTGWGTVNGRTVFLFSKDFTVFGGSSSEAHAAKIVKVQDMALKMRAPIIGIFDAGGARIQEGVAALGGHGEVFRRNVAASGVIPQISVIMGPCAGGDVYSPAMTDFIFMVRDTSYMFVTGPDVVKTVTNEVVTAEELGGAKVHTSKSSIADGSFENDVEAILQIRRLLDFLPANNIEGVPEIESFDDVNRLDKSLDTLIPDNPNKPYDMGELIRRVVDEGDFFEIQAAYARNIITGFGRVEGRTVGFVANQPLVLAGVLDSDASRKAARFVRFCNAFSIPIVTFVDVPGFLPGTAQEYGGLIKHG…
160	0.0159697	V	192	I	2.12382	1.44343	1.36077	0.682351	0.815134	0.761082	1.08961	0.826461	0.123136	0.767666	0.00859233	MGSSHHHHHHSSGLVPRGSHMKDILEKLEERRAQARLGGGEKRLEAQHKRGKLTARERIELLLDHGSFEEFDMFVQHRSTDFGMEKQKIPGDGVVTGWGTVNGRTVFLFSKDFTVFGGSSSEAHAAKIVKVQDMALKMRAPIIGIFDAGGARIQEGVAALGGHGEVFRRNVAASGVIPQISVIMGPCAGGDVYSPAMTDFIFMVRDTSYMFITGPDVVKTVTNEVVTAEELGGAKVHTSKSSIADGSFENDVEAILQIRRLLDFLPANNIEGVPEIESFDDVNRLDKSLDTLIPDNPNKPYDMGELIRRVVDEGDFFEIQAAYARNIITGFGRVEGRTVGFVANQPLVLAGVLDSDASRKAARFVRFCNAFSIPIVTFVDVPGFLPGTAQEYGGLIKHG…
161	0.0160695	A	15	F	2.12275	1.51441	1.21667	0.718303	0.752861	0.796111	0.955768	0.862413	0.113728	0.802695	0.0075369	MGSSHHHHHHSSGLVPRGSHMKDILEKLEERRAQFRLGGGEKRLEAQHKRGKLTARERIELLLDHGSFEEFDMFVQHRSTDFGMEKQKIPGDGVVTGWGTVNGRTVFLFSKDFTVFGGSSSEAHAAKIVKVQDMALKMRAPIIGIFDAGGARIQEGVAALGGHGEVFRRNVAASGVIPQISVIMGPCAGGDVYSPAMTDFIFMVRDTSYMFVTGPDVVKTVTNEVVTAEELGGAKVHTSKSSIADGSFENDVEAILQIRRLLDFLPANNIEGVPEIESFDDVNRLDKSLDTLIPDNPNKPYDMGELIRRVVDEGDFFEIQAAYARNIITGFGRVEGRTVGFVANQPLVLAGVLDSDASRKAARFVRFCNAFSIPIVTFVDVPGFLPGTAQEYGGLIKHG…
162	0.0161693	H	0	F	2.1227	1.53012	1.18517	0.752151	0.714219	0.777967	0.945792	0.896261	0.107891	0.784551	0.00745823	MGSSHHHHHHSSGLVPRGSFMKDILEKLEERRAQARLGGGEKRLEAQHKRGKLTARERIELLLDHGSFEEFDMFVQHRSTDFGMEKQKIPGDGVVTGWGTVNGRTVFLFSKDFTVFGGSSSEAHAAKIVKVQDMALKMRAPIIGIFDAGGARIQEGVAALGGHGEVFRRNVAASGVIPQISVIMGPCAGGDVYSPAMTDFIFMVRDTSYMFVTGPDVVKTVTNEVVTAEELGGAKVHTSKSSIADGSFENDVEAILQIRRLLDFLPANNIEGVPEIESFDDVNRLDKSLDTLIPDNPNKPYDMGELIRRVVDEGDFFEIQAAYARNIITGFGRVEGRTVGFVANQPLVLAGVLDSDASRKAARFVRFCNAFSIPIVTFVDVPGFLPGTAQEYGGLIKHG…
163	0.0162691	G	-7	E	2.12182	1.56103	1.12158	0.745607	0.659954	0.815426	0.906863	0.889717	0.0996939	0.82201	0.00715124	MGSSHHHHHHSSELVPRGSHMKDILEKLEERRAQARLGGGEKRLEAQHKRGKLTARERIELLLDHGSFEEFDMFVQHRSTDFGMEKQKIPGDGVVTGWGTVNGRTVFLFSKDFTVFGGSSSEAHAAKIVKVQDMALKMRAPIIGIFDAGGARIQEGVAALGGHGEVFRRNVAASGVIPQISVIMGPCAGGDVYSPAMTDFIFMVRDTSYMFVTGPDVVKTVTNEVVTAEELGGAKVHTSKSSIADGSFENDVEAILQIRRLLDFLPANNIEGVPEIESFDDVNRLDKSLDTLIPDNPNKPYDMGELIRRVVDEGDFFEIQAAYARNIITGFGRVEGRTVGFVANQPLVLAGVLDSDASRKAARFVRFCNAFSIPIVTFVDVPGFLPGTAQEYGGLIKHG…
164	0.0163689	M	53	V	2.12128	1.57771	1.08714	0.787131	0.637004	0.790583	0.880962	0.931241	0.0962269	0.797168	0.006947	MGSSHHHHHHSSGLVPRGSHMKDILEKLEERRAQARLGGGEKRLEAQHKRGKLTARERIELLLDHGSFEEFDVFVQHRSTDFGMEKQKIPGDGVVTGWGTVNGRTVFLFSKDFTVFGGSSSEAHAAKIVKVQDMALKMRAPIIGIFDAGGARIQEGVAALGGHGEVFRRNVAASGVIPQISVIMGPCAGGDVYSPAMTDFIFMVRDTSYMFVTGPDVVKTVTNEVVTAEELGGAKVHTSKSSIADGSFENDVEAILQIRRLLDFLPANNIEGVPEIESFDDVNRLDKSLDTLIPDNPNKPYDMGELIRRVVDEGDFFEIQAAYARNIITGFGRVEGRTVGFVANQPLVLAGVLDSDASRKAARFVRFCNAFSIPIVTFVDVPGFLPGTAQEYGGLIKHG…
165	0.0164687	T	495	H	2.12119	1.49281	1.25675	0.753873	0.756617	0.738938	1.00347	0.897983	0.114296	0.745522	0.00791305	MGSSHHHHHHSSGLVPRGSHMKDILEKLEERRAQARLGGGEKRLEAQHKRGKLTARERIELLLDHGSFEEFDMFVQHRSTDFGMEKQKIPGDGVVTGWGTVNGRTVFLFSKDFTVFGGSSSEAHAAKIVKVQDMALKMRAPIIGIFDAGGARIQEGVAALGGHGEVFRRNVAASGVIPQISVIMGPCAGGDVYSPAMTDFIFMVRDTSYMFVTGPDVVKTVTNEVVTAEELGGAKVHTSKSSIADGSFENDVEAILQIRRLLDFLPANNIEGVPEIESFDDVNRLDKSLDTLIPDNPNKPYDMGELIRRVVDEGDFFEIQAAYARNIITGFGRVEGRTVGFVANQPLVLAGVLDSDASRKAARFVRFCNAFSIPIVTFVDVPGFLPGTAQEYGGLIKHG…
166	0.0165685	L	17	D	2.11966	1.4674	1.3045	0.690998	0.831814	0.776406	1.00489	0.835108	0.125655	0.78299	0.0079243	MGSSHHHHHHSSGLVPRGSHMKDILEKLEERRAQARDGGGEKRLEAQHKRGKLTARERIELLLDHGSFEEFDMFVQHRSTDFGMEKQKIPGDGVVTGWGTVNGRTVFLFSKDFTVFGGSSSEAHAAKIVKVQDMALKMRAPIIGIFDAGGARIQEGVAALGGHGEVFRRNVAASGVIPQISVIMGPCAGGDVYSPAMTDFIFMVRDTSYMFVTGPDVVKTVTNEVVTAEELGGAKVHTSKSSIADGSFENDVEAILQIRRLLDFLPANNIEGVPEIESFDDVNRLDKSLDTLIPDNPNKPYDMGELIRRVVDEGDFFEIQAAYARNIITGFGRVEGRTVGFVANQPLVLAGVLDSDASRKAARFVRFCNAFSIPIVTFVDVPGFLPGTAQEYGGLIKHG…
167	0.0166683	V	-5	I	2.11936	1.59203	1.05468	0.790331	0.620704	0.801696	0.852681	0.934441	0.0937647	0.80828	0.00672399	MGSSHHHHHHSSGLIPRGSHMKDILEKLEERRAQARLGGGEKRLEAQHKRGKLTARERIELLLDHGSFEEFDMFVQHRSTDFGMEKQKIPGDGVVTGWGTVNGRTVFLFSKDFTVFGGSSSEAHAAKIVKVQDMALKMRAPIIGIFDAGGARIQEGVAALGGHGEVFRRNVAASGVIPQISVIMGPCAGGDVYSPAMTDFIFMVRDTSYMFVTGPDVVKTVTNEVVTAEELGGAKVHTSKSSIADGSFENDVEAILQIRRLLDFLPANNIEGVPEIESFDDVNRLDKSLDTLIPDNPNKPYDMGELIRRVVDEGDFFEIQAAYARNIITGFGRVEGRTVGFVANQPLVLAGVLDSDASRKAARFVRFCNAFSIPIVTFVDVPGFLPGTAQEYGGLIKHG…
168	0.0167681	H	0	E	2.11675	1.43425	1.365	0.638134	0.861379	0.796113	1.0589	0.782243	0.130121	0.802697	0.00835014	MGSSHHHHHHSSGLVPRGSEMKDILEKLEERRAQARLGGGEKRLEAQHKRGKLTARERIELLLDHGSFEEFDMFVQHRSTDFGMEKQKIPGDGVVTGWGTVNGRTVFLFSKDFTVFGGSSSEAHAAKIVKVQDMALKMRAPIIGIFDAGGARIQEGVAALGGHGEVFRRNVAASGVIPQISVIMGPCAGGDVYSPAMTDFIFMVRDTSYMFVTGPDVVKTVTNEVVTAEELGGAKVHTSKSSIADGSFENDVEAILQIRRLLDFLPANNIEGVPEIESFDDVNRLDKSLDTLIPDNPNKPYDMGELIRRVVDEGDFFEIQAAYARNIITGFGRVEGRTVGFVANQPLVLAGVLDSDASRKAARFVRFCNAFSIPIVTFVDVPGFLPGTAQEYGGLIKHG…
169	0.016868	L	17	T	2.11471	1.45918	1.31106	0.688121	0.815144	0.77106	1.02685	0.832231	0.123137	0.777644	0.00809739	MGSSHHHHHHSSGLVPRGSHMKDILEKLEERRAQARTGGGEKRLEAQHKRGKLTARERIELLLDHGSFEEFDMFVQHRSTDFGMEKQKIPGDGVVTGWGTVNGRTVFLFSKDFTVFGGSSSEAHAAKIVKVQDMALKMRAPIIGIFDAGGARIQEGVAALGGHGEVFRRNVAASGVIPQISVIMGPCAGGDVYSPAMTDFIFMVRDTSYMFVTGPDVVKTVTNEVVTAEELGGAKVHTSKSSIADGSFENDVEAILQIRRLLDFLPANNIEGVPEIESFDDVNRLDKSLDTLIPDNPNKPYDMGELIRRVVDEGDFFEIQAAYARNIITGFGRVEGRTVGFVANQPLVLAGVLDSDASRKAARFVRFCNAFSIPIVTFVDVPGFLPGTAQEYGGLIKHG…
170	0.0169678	K	377	E	2.11444	1.55399	1.12089	0.801188	0.666191	0.752801	0.90144	0.945298	0.100636	0.759385	0.00710848	MGSSHHHHHHSSGLVPRGSHMKDILEKLEERRAQARLGGGEKRLEAQHKRGKLTARERIELLLDHGSFEEFDMFVQHRSTDFGMEKQKIPGDGVVTGWGTVNGRTVFLFSKDFTVFGGSSSEAHAAKIVKVQDMALKMRAPIIGIFDAGGARIQEGVAALGGHGEVFRRNVAASGVIPQISVIMGPCAGGDVYSPAMTDFIFMVRDTSYMFVTGPDVVKTVTNEVVTAEELGGAKVHTSKSSIADGSFENDVEAILQIRRLLDFLPANNIEGVPEIESFDDVNRLDKSLDTLIPDNPNKPYDMGELIRRVVDEGDFFEIQAAYARNIITGFGRVEGRTVGFVANQPLVLAGVLDSDASRKAARFVRFCNAFSIPIVTFVDVPGFLPGTAQEYGGLIEHG…
171	0.0170676	S	-16	T	2.11399	1.48319	1.2616	0.680622	0.818651	0.802565	0.959923	0.824732	0.123667	0.80915	0.00756966	MGSTHHHHHHSSGLVPRGSHMKDILEKLEERRAQARLGGGEKRLEAQHKRGKLTARERIELLLDHGSFEEFDMFVQHRSTDFGMEKQKIPGDGVVTGWGTVNGRTVFLFSKDFTVFGGSSSEAHAAKIVKVQDMALKMRAPIIGIFDAGGARIQEGVAALGGHGEVFRRNVAASGVIPQISVIMGPCAGGDVYSPAMTDFIFMVRDTSYMFVTGPDVVKTVTNEVVTAEELGGAKVHTSKSSIADGSFENDVEAILQIRRLLDFLPANNIEGVPEIESFDDVNRLDKSLDTLIPDNPNKPYDMGELIRRVVDEGDFFEIQAAYARNIITGFGRVEGRTVGFVANQPLVLAGVLDSDASRKAARFVRFCNAFSIPIVTFVDVPGFLPGTAQEYGGLIKHG…
172	0.0171674	G	46	D	2.11397	1.4524	1.32314	0.723704	0.880802	0.7287	0.987364	0.867814	0.133055	0.735284	0.00778605	MGSSHHHHHHSSGLVPRGSHMKDILEKLEERRAQARLGGGEKRLEAQHKRGKLTARERIELLLDHDSFEEFDMFVQHRSTDFGMEKQKIPGDGVVTGWGTVNGRTVFLFSKDFTVFGGSSSEAHAAKIVKVQDMALKMRAPIIGIFDAGGARIQEGVAALGGHGEVFRRNVAASGVIPQISVIMGPCAGGDVYSPAMTDFIFMVRDTSYMFVTGPDVVKTVTNEVVTAEELGGAKVHTSKSSIADGSFENDVEAILQIRRLLDFLPANNIEGVPEIESFDDVNRLDKSLDTLIPDNPNKPYDMGELIRRVVDEGDFFEIQAAYARNIITGFGRVEGRTVGFVANQPLVLAGVLDSDASRKAARFVRFCNAFSIPIVTFVDVPGFLPGTAQEYGGLIKHG…
173	0.0172672	G	-2	F	2.11383	1.46021	1.30724	0.670262	0.830712	0.789944	1.00935	0.814372	0.125489	0.796529	0.00795944	MGSSHHHHHHSSGLVPRFSHMKDILEKLEERRAQARLGGGEKRLEAQHKRGKLTARERIELLLDHGSFEEFDMFVQHRSTDFGMEKQKIPGDGVVTGWGTVNGRTVFLFSKDFTVFGGSSSEAHAAKIVKVQDMALKMRAPIIGIFDAGGARIQEGVAALGGHGEVFRRNVAASGVIPQISVIMGPCAGGDVYSPAMTDFIFMVRDTSYMFVTGPDVVKTVTNEVVTAEELGGAKVHTSKSSIADGSFENDVEAILQIRRLLDFLPANNIEGVPEIESFDDVNRLDKSLDTLIPDNPNKPYDMGELIRRVVDEGDFFEIQAAYARNIITGFGRVEGRTVGFVANQPLVLAGVLDSDASRKAARFVRFCNAFSIPIVTFVDVPGFLPGTAQEYGGLIKHG…
174	0.017367	H	0	W	2.11323	1.40697	1.41252	0.62187	0.903785	0.785101	1.08553	0.76598	0.136527	0.791685	0.00856016	MGSSHHHHHHSSGLVPRGSWMKDILEKLEERRAQARLGGGEKRLEAQHKRGKLTARERIELLLDHGSFEEFDMFVQHRSTDFGMEKQKIPGDGVVTGWGTVNGRTVFLFSKDFTVFGGSSSEAHAAKIVKVQDMALKMRAPIIGIFDAGGARIQEGVAALGGHGEVFRRNVAASGVIPQISVIMGPCAGGDVYSPAMTDFIFMVRDTSYMFVTGPDVVKTVTNEVVTAEELGGAKVHTSKSSIADGSFENDVEAILQIRRLLDFLPANNIEGVPEIESFDDVNRLDKSLDTLIPDNPNKPYDMGELIRRVVDEGDFFEIQAAYARNIITGFGRVEGRTVGFVANQPLVLAGVLDSDASRKAARFVRFCNAFSIPIVTFVDVPGFLPGTAQEYGGLIKHG…
175	0.0174668	R	-3	D	2.113	1.45369	1.31862	0.674372	0.813296	0.779314	1.03793	0.818482	0.122858	0.785899	0.00818481	MGSSHHHHHHSSGLVPDGSHMKDILEKLEERRAQARLGGGEKRLEAQHKRGKLTARERIELLLDHGSFEEFDMFVQHRSTDFGMEKQKIPGDGVVTGWGTVNGRTVFLFSKDFTVFGGSSSEAHAAKIVKVQDMALKMRAPIIGIFDAGGARIQEGVAALGGHGEVFRRNVAASGVIPQISVIMGPCAGGDVYSPAMTDFIFMVRDTSYMFVTGPDVVKTVTNEVVTAEELGGAKVHTSKSSIADGSFENDVEAILQIRRLLDFLPANNIEGVPEIESFDDVNRLDKSLDTLIPDNPNKPYDMGELIRRVVDEGDFFEIQAAYARNIITGFGRVEGRTVGFVANQPLVLAGVLDSDASRKAARFVRFCNAFSIPIVTFVDVPGFLPGTAQEYGGLIKHG…
176	0.0175666	G	20	F	2.11291	1.42521	1.37539	0.655166	0.843261	0.770045	1.08656	0.799276	0.127384	0.77663	0.00856826	MGSSHHHHHHSSGLVPRGSHMKDILEKLEERRAQARLGGFEKRLEAQHKRGKLTARERIELLLDHGSFEEFDMFVQHRSTDFGMEKQKIPGDGVVTGWGTVNGRTVFLFSKDFTVFGGSSSEAHAAKIVKVQDMALKMRAPIIGIFDAGGARIQEGVAALGGHGEVFRRNVAASGVIPQISVIMGPCAGGDVYSPAMTDFIFMVRDTSYMFVTGPDVVKTVTNEVVTAEELGGAKVHTSKSSIADGSFENDVEAILQIRRLLDFLPANNIEGVPEIESFDDVNRLDKSLDTLIPDNPNKPYDMGELIRRVVDEGDFFEIQAAYARNIITGFGRVEGRTVGFVANQPLVLAGVLDSDASRKAARFVRFCNAFSIPIVTFVDVPGFLPGTAQEYGGLIKHG…
177	0.0176664	H	-15	V	2.11266	1.38101	1.4633	0.606762	0.950705	0.774243	1.11239	0.750872	0.143615	0.780828	0.00877199	MGSSVHHHHHSSGLVPRGSHMKDILEKLEERRAQARLGGGEKRLEAQHKRGKLTARERIELLLDHGSFEEFDMFVQHRSTDFGMEKQKIPGDGVVTGWGTVNGRTVFLFSKDFTVFGGSSSEAHAAKIVKVQDMALKMRAPIIGIFDAGGARIQEGVAALGGHGEVFRRNVAASGVIPQISVIMGPCAGGDVYSPAMTDFIFMVRDTSYMFVTGPDVVKTVTNEVVTAEELGGAKVHTSKSSIADGSFENDVEAILQIRRLLDFLPANNIEGVPEIESFDDVNRLDKSLDTLIPDNPNKPYDMGELIRRVVDEGDFFEIQAAYARNIITGFGRVEGRTVGFVANQPLVLAGVLDSDASRKAARFVRFCNAFSIPIVTFVDVPGFLPGTAQEYGGLIKHG…
178	0.0177662	K	7	L	2.11171	1.4656	1.29221	0.703717	0.784217	0.761887	1.02704	0.847827	0.118465	0.768472	0.0080989	MGSSHHHHHHSSGLVPRGSHMKDILELLEERRAQARLGGGEKRLEAQHKRGKLTARERIELLLDHGSFEEFDMFVQHRSTDFGMEKQKIPGDGVVTGWGTVNGRTVFLFSKDFTVFGGSSSEAHAAKIVKVQDMALKMRAPIIGIFDAGGARIQEGVAALGGHGEVFRRNVAASGVIPQISVIMGPCAGGDVYSPAMTDFIFMVRDTSYMFVTGPDVVKTVTNEVVTAEELGGAKVHTSKSSIADGSFENDVEAILQIRRLLDFLPANNIEGVPEIESFDDVNRLDKSLDTLIPDNPNKPYDMGELIRRVVDEGDFFEIQAAYARNIITGFGRVEGRTVGFVANQPLVLAGVLDSDASRKAARFVRFCNAFSIPIVTFVDVPGFLPGTAQEYGGLIKHG…
179	0.0178661	L	24	I	2.11165	1.5004	1.22249	0.745801	0.776178	0.7546	0.944471	0.889911	0.117251	0.761185	0.00744781	MGSSHHHHHHSSGLVPRGSHMKDILEKLEERRAQARLGGGEKRIEAQHKRGKLTARERIELLLDHGSFEEFDMFVQHRSTDFGMEKQKIPGDGVVTGWGTVNGRTVFLFSKDFTVFGGSSSEAHAAKIVKVQDMALKMRAPIIGIFDAGGARIQEGVAALGGHGEVFRRNVAASGVIPQISVIMGPCAGGDVYSPAMTDFIFMVRDTSYMFVTGPDVVKTVTNEVVTAEELGGAKVHTSKSSIADGSFENDVEAILQIRRLLDFLPANNIEGVPEIESFDDVNRLDKSLDTLIPDNPNKPYDMGELIRRVVDEGDFFEIQAAYARNIITGFGRVEGRTVGFVANQPLVLAGVLDSDASRKAARFVRFCNAFSIPIVTFVDVPGFLPGTAQEYGGLIKHG…
180	0.0179659	S	-17	W	2.111	1.43626	1.34948	0.66735	0.836468	0.76891	1.05897	0.811459	0.126358	0.775495	0.00835073	MGWSHHHHHHSSGLVPRGSHMKDILEKLEERRAQARLGGGEKRLEAQHKRGKLTARERIELLLDHGSFEEFDMFVQHRSTDFGMEKQKIPGDGVVTGWGTVNGRTVFLFSKDFTVFGGSSSEAHAAKIVKVQDMALKMRAPIIGIFDAGGARIQEGVAALGGHGEVFRRNVAASGVIPQISVIMGPCAGGDVYSPAMTDFIFMVRDTSYMFVTGPDVVKTVTNEVVTAEELGGAKVHTSKSSIADGSFENDVEAILQIRRLLDFLPANNIEGVPEIESFDDVNRLDKSLDTLIPDNPNKPYDMGELIRRVVDEGDFFEIQAAYARNIITGFGRVEGRTVGFVANQPLVLAGVLDSDASRKAARFVRFCNAFSIPIVTFVDVPGFLPGTAQEYGGLIKHG…
181	0.0180657	M	1	I	2.1109	1.4829	1.25599	0.699748	0.757328	0.783156	1.00198	0.843858	0.114403	0.789741	0.00790132	MGSSHHHHHHSSGLVPRGSHIKDILEKLEERRAQARLGGGEKRLEAQHKRGKLTARERIELLLDHGSFEEFDMFVQHRSTDFGMEKQKIPGDGVVTGWGTVNGRTVFLFSKDFTVFGGSSSEAHAAKIVKVQDMALKMRAPIIGIFDAGGARIQEGVAALGGHGEVFRRNVAASGVIPQISVIMGPCAGGDVYSPAMTDFIFMVRDTSYMFVTGPDVVKTVTNEVVTAEELGGAKVHTSKSSIADGSFENDVEAILQIRRLLDFLPANNIEGVPEIESFDDVNRLDKSLDTLIPDNPNKPYDMGELIRRVVDEGDFFEIQAAYARNIITGFGRVEGRTVGFVANQPLVLAGVLDSDASRKAARFVRFCNAFSIPIVTFVDVPGFLPGTAQEYGGLIKHG…
182	0.0181655	E	10	V	2.10717	1.4256	1.36313	0.638811	0.889103	0.786794	1.03326	0.782921	0.134309	0.793378	0.00814794	MGSSHHHHHHSSGLVPRGSHMKDILEKLEVRRAQARLGGGEKRLEAQHKRGKLTARERIELLLDHGSFEEFDMFVQHRSTDFGMEKQKIPGDGVVTGWGTVNGRTVFLFSKDFTVFGGSSSEAHAAKIVKVQDMALKMRAPIIGIFDAGGARIQEGVAALGGHGEVFRRNVAASGVIPQISVIMGPCAGGDVYSPAMTDFIFMVRDTSYMFVTGPDVVKTVTNEVVTAEELGGAKVHTSKSSIADGSFENDVEAILQIRRLLDFLPANNIEGVPEIESFDDVNRLDKSLDTLIPDNPNKPYDMGELIRRVVDEGDFFEIQAAYARNIITGFGRVEGRTVGFVANQPLVLAGVLDSDASRKAARFVRFCNAFSIPIVTFVDVPGFLPGTAQEYGGLIKHG…
183	0.0182653	L	383	V	2.10687	1.4172	1.37934	0.70631	0.868347	0.71089	1.0717	0.85042	0.131174	0.717475	0.00845111	MGSSHHHHHHSSGLVPRGSHMKDILEKLEERRAQARLGGGEKRLEAQHKRGKLTARERIELLLDHGSFEEFDMFVQHRSTDFGMEKQKIPGDGVVTGWGTVNGRTVFLFSKDFTVFGGSSSEAHAAKIVKVQDMALKMRAPIIGIFDAGGARIQEGVAALGGHGEVFRRNVAASGVIPQISVIMGPCAGGDVYSPAMTDFIFMVRDTSYMFVTGPDVVKTVTNEVVTAEELGGAKVHTSKSSIADGSFENDVEAILQIRRLLDFLPANNIEGVPEIESFDDVNRLDKSLDTLIPDNPNKPYDMGELIRRVVDEGDFFEIQAAYARNIITGFGRVEGRTVGFVANQPLVLAGVLDSDASRKAARFVRFCNAFSIPIVTFVDVPGFLPGTAQEYGGLIKHG…
184	0.0183651	A	15	P	2.10581	1.4398	1.33202	0.714376	0.830579	0.725423	1.04136	0.858486	0.125469	0.732007	0.00821181	MGSSHHHHHHSSGLVPRGSHMKDILEKLEERRAQPRLGGGEKRLEAQHKRGKLTARERIELLLDHGSFEEFDMFVQHRSTDFGMEKQKIPGDGVVTGWGTVNGRTVFLFSKDFTVFGGSSSEAHAAKIVKVQDMALKMRAPIIGIFDAGGARIQEGVAALGGHGEVFRRNVAASGVIPQISVIMGPCAGGDVYSPAMTDFIFMVRDTSYMFVTGPDVVKTVTNEVVTAEELGGAKVHTSKSSIADGSFENDVEAILQIRRLLDFLPANNIEGVPEIESFDDVNRLDKSLDTLIPDNPNKPYDMGELIRRVVDEGDFFEIQAAYARNIITGFGRVEGRTVGFVANQPLVLAGVLDSDASRKAARFVRFCNAFSIPIVTFVDVPGFLPGTAQEYGGLIKHG…
185	0.0184649	S	-17	A	2.10386	1.42523	1.35727	0.664435	0.829861	0.76079	1.07402	0.808545	0.12536	0.767375	0.00846941	MGASHHHHHHSSGLVPRGSHMKDILEKLEERRAQARLGGGEKRLEAQHKRGKLTARERIELLLDHGSFEEFDMFVQHRSTDFGMEKQKIPGDGVVTGWGTVNGRTVFLFSKDFTVFGGSSSEAHAAKIVKVQDMALKMRAPIIGIFDAGGARIQEGVAALGGHGEVFRRNVAASGVIPQISVIMGPCAGGDVYSPAMTDFIFMVRDTSYMFVTGPDVVKTVTNEVVTAEELGGAKVHTSKSSIADGSFENDVEAILQIRRLLDFLPANNIEGVPEIESFDDVNRLDKSLDTLIPDNPNKPYDMGELIRRVVDEGDFFEIQAAYARNIITGFGRVEGRTVGFVANQPLVLAGVLDSDASRKAARFVRFCNAFSIPIVTFVDVPGFLPGTAQEYGGLIKHG…
186	0.0185647	E	25	L	2.1026	1.41433	1.37654	0.65575	0.889411	0.758582	1.05062	0.79986	0.134356	0.765166	0.00828487	MGSSHHHHHHSSGLVPRGSHMKDILEKLEERRAQARLGGGEKRLLAQHKRGKLTARERIELLLDHGSFEEFDMFVQHRSTDFGMEKQKIPGDGVVTGWGTVNGRTVFLFSKDFTVFGGSSSEAHAAKIVKVQDMALKMRAPIIGIFDAGGARIQEGVAALGGHGEVFRRNVAASGVIPQISVIMGPCAGGDVYSPAMTDFIFMVRDTSYMFVTGPDVVKTVTNEVVTAEELGGAKVHTSKSSIADGSFENDVEAILQIRRLLDFLPANNIEGVPEIESFDDVNRLDKSLDTLIPDNPNKPYDMGELIRRVVDEGDFFEIQAAYARNIITGFGRVEGRTVGFVANQPLVLAGVLDSDASRKAARFVRFCNAFSIPIVTFVDVPGFLPGTAQEYGGLIKHG…
187	0.0186645	E	6	A	2.10141	1.43858	1.32567	0.642172	0.802775	0.796404	1.05497	0.786282	0.121269	0.802988	0.00831918	MGSSHHHHHHSSGLVPRGSHMKDILAKLEERRAQARLGGGEKRLEAQHKRGKLTARERIELLLDHGSFEEFDMFVQHRSTDFGMEKQKIPGDGVVTGWGTVNGRTVFLFSKDFTVFGGSSSEAHAAKIVKVQDMALKMRAPIIGIFDAGGARIQEGVAALGGHGEVFRRNVAASGVIPQISVIMGPCAGGDVYSPAMTDFIFMVRDTSYMFVTGPDVVKTVTNEVVTAEELGGAKVHTSKSSIADGSFENDVEAILQIRRLLDFLPANNIEGVPEIESFDDVNRLDKSLDTLIPDNPNKPYDMGELIRRVVDEGDFFEIQAAYARNIITGFGRVEGRTVGFVANQPLVLAGVLDSDASRKAARFVRFCNAFSIPIVTFVDVPGFLPGTAQEYGGLIKHG…
188	0.0187643	H	-15	R	2.10128	1.38173	1.43909	0.633889	0.896221	0.747846	1.12595	0.777998	0.135385	0.754431	0.0088789	MGSSRHHHHHSSGLVPRGSHMKDILEKLEERRAQARLGGGEKRLEAQHKRGKLTARERIELLLDHGSFEEFDMFVQHRSTDFGMEKQKIPGDGVVTGWGTVNGRTVFLFSKDFTVFGGSSSEAHAAKIVKVQDMALKMRAPIIGIFDAGGARIQEGVAALGGHGEVFRRNVAASGVIPQISVIMGPCAGGDVYSPAMTDFIFMVRDTSYMFVTGPDVVKTVTNEVVTAEELGGAKVHTSKSSIADGSFENDVEAILQIRRLLDFLPANNIEGVPEIESFDDVNRLDKSLDTLIPDNPNKPYDMGELIRRVVDEGDFFEIQAAYARNIITGFGRVEGRTVGFVANQPLVLAGVLDSDASRKAARFVRFCNAFSIPIVTFVDVPGFLPGTAQEYGGLIKHG…
189	0.0188642	L	510	G	2.10102	1.51027	1.18151	0.725051	0.730179	0.785215	0.928876	0.869161	0.110302	0.7918	0.00732484	MGSSHHHHHHSSGLVPRGSHMKDILEKLEERRAQARLGGGEKRLEAQHKRGKLTARERIELLLDHGSFEEFDMFVQHRSTDFGMEKQKIPGDGVVTGWGTVNGRTVFLFSKDFTVFGGSSSEAHAAKIVKVQDMALKMRAPIIGIFDAGGARIQEGVAALGGHGEVFRRNVAASGVIPQISVIMGPCAGGDVYSPAMTDFIFMVRDTSYMFVTGPDVVKTVTNEVVTAEELGGAKVHTSKSSIADGSFENDVEAILQIRRLLDFLPANNIEGVPEIESFDDVNRLDKSLDTLIPDNPNKPYDMGELIRRVVDEGDFFEIQAAYARNIITGFGRVEGRTVGFVANQPLVLAGVLDSDASRKAARFVRFCNAFSIPIVTFVDVPGFLPGTAQEYGGLIKHG…
190	0.018964	H	-13	R	2.10074	1.37653	1.4484	0.613301	0.918873	0.763233	1.11962	0.757411	0.138807	0.769818	0.00882896	MGSSHHRHHHSSGLVPRGSHMKDILEKLEERRAQARLGGGEKRLEAQHKRGKLTARERIELLLDHGSFEEFDMFVQHRSTDFGMEKQKIPGDGVVTGWGTVNGRTVFLFSKDFTVFGGSSSEAHAAKIVKVQDMALKMRAPIIGIFDAGGARIQEGVAALGGHGEVFRRNVAASGVIPQISVIMGPCAGGDVYSPAMTDFIFMVRDTSYMFVTGPDVVKTVTNEVVTAEELGGAKVHTSKSSIADGSFENDVEAILQIRRLLDFLPANNIEGVPEIESFDDVNRLDKSLDTLIPDNPNKPYDMGELIRRVVDEGDFFEIQAAYARNIITGFGRVEGRTVGFVANQPLVLAGVLDSDASRKAARFVRFCNAFSIPIVTFVDVPGFLPGTAQEYGGLIKHG…
191	0.0190638	L	510	A	2.10016	1.50975	1.18081	0.69999	0.750967	0.809764	0.911243	0.8441	0.113442	0.816348	0.00718579	MGSSHHHHHHSSGLVPRGSHMKDILEKLEERRAQARLGGGEKRLEAQHKRGKLTARERIELLLDHGSFEEFDMFVQHRSTDFGMEKQKIPGDGVVTGWGTVNGRTVFLFSKDFTVFGGSSSEAHAAKIVKVQDMALKMRAPIIGIFDAGGARIQEGVAALGGHGEVFRRNVAASGVIPQISVIMGPCAGGDVYSPAMTDFIFMVRDTSYMFVTGPDVVKTVTNEVVTAEELGGAKVHTSKSSIADGSFENDVEAILQIRRLLDFLPANNIEGVPEIESFDDVNRLDKSLDTLIPDNPNKPYDMGELIRRVVDEGDFFEIQAAYARNIITGFGRVEGRTVGFVANQPLVLAGVLDSDASRKAARFVRFCNAFSIPIVTFVDVPGFLPGTAQEYGGLIKHG…
192	0.0191636	L	-6	E	2.09968	1.40226	1.39484	0.656004	0.907919	0.746258	1.0589	0.800114	0.137152	0.752842	0.00835018	MGSSHHHHHHSSGEVPRGSHMKDILEKLEERRAQARLGGGEKRLEAQHKRGKLTARERIELLLDHGSFEEFDMFVQHRSTDFGMEKQKIPGDGVVTGWGTVNGRTVFLFSKDFTVFGGSSSEAHAAKIVKVQDMALKMRAPIIGIFDAGGARIQEGVAALGGHGEVFRRNVAASGVIPQISVIMGPCAGGDVYSPAMTDFIFMVRDTSYMFVTGPDVVKTVTNEVVTAEELGGAKVHTSKSSIADGSFENDVEAILQIRRLLDFLPANNIEGVPEIESFDDVNRLDKSLDTLIPDNPNKPYDMGELIRRVVDEGDFFEIQAAYARNIITGFGRVEGRTVGFVANQPLVLAGVLDSDASRKAARFVRFCNAFSIPIVTFVDVPGFLPGTAQEYGGLIKHG…
193	0.0192634	S	-8	E	2.09946	1.38583	1.42726	0.61361	0.903586	0.772224	1.10481	0.75772	0.136497	0.778808	0.00871216	MGSSHHHHHHSEGLVPRGSHMKDILEKLEERRAQARLGGGEKRLEAQHKRGKLTARERIELLLDHGSFEEFDMFVQHRSTDFGMEKQKIPGDGVVTGWGTVNGRTVFLFSKDFTVFGGSSSEAHAAKIVKVQDMALKMRAPIIGIFDAGGARIQEGVAALGGHGEVFRRNVAASGVIPQISVIMGPCAGGDVYSPAMTDFIFMVRDTSYMFVTGPDVVKTVTNEVVTAEELGGAKVHTSKSSIADGSFENDVEAILQIRRLLDFLPANNIEGVPEIESFDDVNRLDKSLDTLIPDNPNKPYDMGELIRRVVDEGDFFEIQAAYARNIITGFGRVEGRTVGFVANQPLVLAGVLDSDASRKAARFVRFCNAFSIPIVTFVDVPGFLPGTAQEYGGLIKHG…
194	0.0193632	Q	14	G	2.09902	1.51149	1.17506	0.75663	0.708841	0.754857	0.937183	0.90074	0.107079	0.761441	0.00739034	MGSSHHHHHHSSGLVPRGSHMKDILEKLEERRAGARLGGGEKRLEAQHKRGKLTARERIELLLDHGSFEEFDMFVQHRSTDFGMEKQKIPGDGVVTGWGTVNGRTVFLFSKDFTVFGGSSSEAHAAKIVKVQDMALKMRAPIIGIFDAGGARIQEGVAALGGHGEVFRRNVAASGVIPQISVIMGPCAGGDVYSPAMTDFIFMVRDTSYMFVTGPDVVKTVTNEVVTAEELGGAKVHTSKSSIADGSFENDVEAILQIRRLLDFLPANNIEGVPEIESFDDVNRLDKSLDTLIPDNPNKPYDMGELIRRVVDEGDFFEIQAAYARNIITGFGRVEGRTVGFVANQPLVLAGVLDSDASRKAARFVRFCNAFSIPIVTFVDVPGFLPGTAQEYGGLIKHG…
195	0.019463	Q	14	N	2.09793	1.56505	1.06576	0.770529	0.603595	0.794516	0.87836	0.91464	0.0911802	0.8011	0.00692648	MGSSHHHHHHSSGLVPRGSHMKDILEKLEERRANARLGGGEKRLEAQHKRGKLTARERIELLLDHGSFEEFDMFVQHRSTDFGMEKQKIPGDGVVTGWGTVNGRTVFLFSKDFTVFGGSSSEAHAAKIVKVQDMALKMRAPIIGIFDAGGARIQEGVAALGGHGEVFRRNVAASGVIPQISVIMGPCAGGDVYSPAMTDFIFMVRDTSYMFVTGPDVVKTVTNEVVTAEELGGAKVHTSKSSIADGSFENDVEAILQIRRLLDFLPANNIEGVPEIESFDDVNRLDKSLDTLIPDNPNKPYDMGELIRRVVDEGDFFEIQAAYARNIITGFGRVEGRTVGFVANQPLVLAGVLDSDASRKAARFVRFCNAFSIPIVTFVDVPGFLPGTAQEYGGLIKHG…
196	0.0195628	L	510	H	2.09779	1.52604	1.14351	0.725005	0.72087	0.80103	0.887669	0.869115	0.108896	0.807615	0.00699989	MGSSHHHHHHSSGLVPRGSHMKDILEKLEERRAQARLGGGEKRLEAQHKRGKLTARERIELLLDHGSFEEFDMFVQHRSTDFGMEKQKIPGDGVVTGWGTVNGRTVFLFSKDFTVFGGSSSEAHAAKIVKVQDMALKMRAPIIGIFDAGGARIQEGVAALGGHGEVFRRNVAASGVIPQISVIMGPCAGGDVYSPAMTDFIFMVRDTSYMFVTGPDVVKTVTNEVVTAEELGGAKVHTSKSSIADGSFENDVEAILQIRRLLDFLPANNIEGVPEIESFDDVNRLDKSLDTLIPDNPNKPYDMGELIRRVVDEGDFFEIQAAYARNIITGFGRVEGRTVGFVANQPLVLAGVLDSDASRKAARFVRFCNAFSIPIVTFVDVPGFLPGTAQEYGGLIKHG…
197	0.0196626	L	-6	W	2.09768	1.39435	1.40667	0.623266	0.897979	0.771084	1.08275	0.767376	0.13565	0.777668	0.00853821	MGSSHHHHHHSSGWVPRGSHMKDILEKLEERRAQARLGGGEKRLEAQHKRGKLTARERIELLLDHGSFEEFDMFVQHRSTDFGMEKQKIPGDGVVTGWGTVNGRTVFLFSKDFTVFGGSSSEAHAAKIVKVQDMALKMRAPIIGIFDAGGARIQEGVAALGGHGEVFRRNVAASGVIPQISVIMGPCAGGDVYSPAMTDFIFMVRDTSYMFVTGPDVVKTVTNEVVTAEELGGAKVHTSKSSIADGSFENDVEAILQIRRLLDFLPANNIEGVPEIESFDDVNRLDKSLDTLIPDNPNKPYDMGELIRRVVDEGDFFEIQAAYARNIITGFGRVEGRTVGFVANQPLVLAGVLDSDASRKAARFVRFCNAFSIPIVTFVDVPGFLPGTAQEYGGLIKHG…
198	0.0197625	K	503	R	2.09623	1.47957	1.23331	0.715233	0.765496	0.764342	0.966994	0.859343	0.115637	0.770926	0.00762542	MGSSHHHHHHSSGLVPRGSHMKDILEKLEERRAQARLGGGEKRLEAQHKRGKLTARERIELLLDHGSFEEFDMFVQHRSTDFGMEKQKIPGDGVVTGWGTVNGRTVFLFSKDFTVFGGSSSEAHAAKIVKVQDMALKMRAPIIGIFDAGGARIQEGVAALGGHGEVFRRNVAASGVIPQISVIMGPCAGGDVYSPAMTDFIFMVRDTSYMFVTGPDVVKTVTNEVVTAEELGGAKVHTSKSSIADGSFENDVEAILQIRRLLDFLPANNIEGVPEIESFDDVNRLDKSLDTLIPDNPNKPYDMGELIRRVVDEGDFFEIQAAYARNIITGFGRVEGRTVGFVANQPLVLAGVLDSDASRKAARFVRFCNAFSIPIVTFVDVPGFLPGTAQEYGGLIKHG…
199	0.0198623	G	19	F	2.09565	1.43035	1.3306	0.662615	0.817408	0.767736	1.04992	0.806725	0.123479	0.77432	0.00827934	MGSSHHHHHHSSGLVPRGSHMKDILEKLEERRAQARLGFGEKRLEAQHKRGKLTARERIELLLDHGSFEEFDMFVQHRSTDFGMEKQKIPGDGVVTGWGTVNGRTVFLFSKDFTVFGGSSSEAHAAKIVKVQDMALKMRAPIIGIFDAGGARIQEGVAALGGHGEVFRRNVAASGVIPQISVIMGPCAGGDVYSPAMTDFIFMVRDTSYMFVTGPDVVKTVTNEVVTAEELGGAKVHTSKSSIADGSFENDVEAILQIRRLLDFLPANNIEGVPEIESFDDVNRLDKSLDTLIPDNPNKPYDMGELIRRVVDEGDFFEIQAAYARNIITGFGRVEGRTVGFVANQPLVLAGVLDSDASRKAARFVRFCNAFSIPIVTFVDVPGFLPGTAQEYGGLIKHG…
200	0.0199621	Q	370	E	2.09521	1.3925	1.40543	0.705067	0.930813	0.68743	1.053	0.849177	0.14061	0.694015	0.00830364	MGSSHHHHHHSSGLVPRGSHMKDILEKLEERRAQARLGGGEKRLEAQHKRGKLTARERIELLLDHGSFEEFDMFVQHRSTDFGMEKQKIPGDGVVTGWGTVNGRTVFLFSKDFTVFGGSSSEAHAAKIVKVQDMALKMRAPIIGIFDAGGARIQEGVAALGGHGEVFRRNVAASGVIPQISVIMGPCAGGDVYSPAMTDFIFMVRDTSYMFVTGPDVVKTVTNEVVTAEELGGAKVHTSKSSIADGSFENDVEAILQIRRLLDFLPANNIEGVPEIESFDDVNRLDKSLDTLIPDNPNKPYDMGELIRRVVDEGDFFEIQAAYARNIITGFGRVEGRTVGFVANQPLVLAGVLDSDASRKAARFVRFCNAFSIPIVTFVDVPGFLPGTAEEYGGLIKHG…
201	0.0200619	T	187	L	2.09515	1.37828	1.43375	0.640043	0.867228	0.738234	1.14173	0.784153	0.131005	0.744818	0.00900335	MGSSHHHHHHSSGLVPRGSHMKDILEKLEERRAQARLGGGEKRLEAQHKRGKLTARERIELLLDHGSFEEFDMFVQHRSTDFGMEKQKIPGDGVVTGWGTVNGRTVFLFSKDFTVFGGSSSEAHAAKIVKVQDMALKMRAPIIGIFDAGGARIQEGVAALGGHGEVFRRNVAASGVIPQISVIMGPCAGGDVYSPAMTDFIFMVRDLSYMFVTGPDVVKTVTNEVVTAEELGGAKVHTSKSSIADGSFENDVEAILQIRRLLDFLPANNIEGVPEIESFDDVNRLDKSLDTLIPDNPNKPYDMGELIRRVVDEGDFFEIQAAYARNIITGFGRVEGRTVGFVANQPLVLAGVLDSDASRKAARFVRFCNAFSIPIVTFVDVPGFLPGTAQEYGGLIKHG…
202	0.0201617	S	59	K	2.09484	1.49084	1.208	0.729567	0.760621	0.761274	0.938473	0.873677	0.114901	0.767858	0.00740051	MGSSHHHHHHSSGLVPRGSHMKDILEKLEERRAQARLGGGEKRLEAQHKRGKLTARERIELLLDHGSFEEFDMFVQHRKTDFGMEKQKIPGDGVVTGWGTVNGRTVFLFSKDFTVFGGSSSEAHAAKIVKVQDMALKMRAPIIGIFDAGGARIQEGVAALGGHGEVFRRNVAASGVIPQISVIMGPCAGGDVYSPAMTDFIFMVRDTSYMFVTGPDVVKTVTNEVVTAEELGGAKVHTSKSSIADGSFENDVEAILQIRRLLDFLPANNIEGVPEIESFDDVNRLDKSLDTLIPDNPNKPYDMGELIRRVVDEGDFFEIQAAYARNIITGFGRVEGRTVGFVANQPLVLAGVLDSDASRKAARFVRFCNAFSIPIVTFVDVPGFLPGTAQEYGGLIKHG…
203	0.0202615	K	107	R	2.09368	1.40679	1.37377	0.682487	0.816983	0.724306	1.10444	0.826597	0.123415	0.73089	0.00870926	MGSSHHHHHHSSGLVPRGSHMKDILEKLEERRAQARLGGGEKRLEAQHKRGKLTARERIELLLDHGSFEEFDMFVQHRSTDFGMEKQKIPGDGVVTGWGTVNGRTVFLFSKDFTVFGGSSSEAHAARIVKVQDMALKMRAPIIGIFDAGGARIQEGVAALGGHGEVFRRNVAASGVIPQISVIMGPCAGGDVYSPAMTDFIFMVRDTSYMFVTGPDVVKTVTNEVVTAEELGGAKVHTSKSSIADGSFENDVEAILQIRRLLDFLPANNIEGVPEIESFDDVNRLDKSLDTLIPDNPNKPYDMGELIRRVVDEGDFFEIQAAYARNIITGFGRVEGRTVGFVANQPLVLAGVLDSDASRKAARFVRFCNAFSIPIVTFVDVPGFLPGTAQEYGGLIKHG…
204	0.0203613	I	508	L	2.09336	1.49371	1.19932	0.733538	0.737879	0.760167	0.945458	0.877648	0.111465	0.766751	0.0074556	MGSSHHHHHHSSGLVPRGSHMKDILEKLEERRAQARLGGGEKRLEAQHKRGKLTARERIELLLDHGSFEEFDMFVQHRSTDFGMEKQKIPGDGVVTGWGTVNGRTVFLFSKDFTVFGGSSSEAHAAKIVKVQDMALKMRAPIIGIFDAGGARIQEGVAALGGHGEVFRRNVAASGVIPQISVIMGPCAGGDVYSPAMTDFIFMVRDTSYMFVTGPDVVKTVTNEVVTAEELGGAKVHTSKSSIADGSFENDVEAILQIRRLLDFLPANNIEGVPEIESFDDVNRLDKSLDTLIPDNPNKPYDMGELIRRVVDEGDFFEIQAAYARNIITGFGRVEGRTVGFVANQPLVLAGVLDSDASRKAARFVRFCNAFSIPIVTFVDVPGFLPGTAQEYGGLIKHG…
205	0.0204611	S	-1	D	2.09327	1.36228	1.46198	0.597037	0.9423	0.765246	1.1178	0.741147	0.142345	0.77183	0.00881459	MGSSHHHHHHSSGLVPRGDHMKDILEKLEERRAQARLGGGEKRLEAQHKRGKLTARERIELLLDHGSFEEFDMFVQHRSTDFGMEKQKIPGDGVVTGWGTVNGRTVFLFSKDFTVFGGSSSEAHAAKIVKVQDMALKMRAPIIGIFDAGGARIQEGVAALGGHGEVFRRNVAASGVIPQISVIMGPCAGGDVYSPAMTDFIFMVRDTSYMFVTGPDVVKTVTNEVVTAEELGGAKVHTSKSSIADGSFENDVEAILQIRRLLDFLPANNIEGVPEIESFDDVNRLDKSLDTLIPDNPNKPYDMGELIRRVVDEGDFFEIQAAYARNIITGFGRVEGRTVGFVANQPLVLAGVLDSDASRKAARFVRFCNAFSIPIVTFVDVPGFLPGTAQEYGGLIKHG…
206	0.0205609	E	9	D	2.09105	1.45574	1.27063	0.704733	0.788326	0.751003	0.99651	0.848843	0.119086	0.757587	0.00785817	MGSSHHHHHHSSGLVPRGSHMKDILEKLDERRAQARLGGGEKRLEAQHKRGKLTARERIELLLDHGSFEEFDMFVQHRSTDFGMEKQKIPGDGVVTGWGTVNGRTVFLFSKDFTVFGGSSSEAHAAKIVKVQDMALKMRAPIIGIFDAGGARIQEGVAALGGHGEVFRRNVAASGVIPQISVIMGPCAGGDVYSPAMTDFIFMVRDTSYMFVTGPDVVKTVTNEVVTAEELGGAKVHTSKSSIADGSFENDVEAILQIRRLLDFLPANNIEGVPEIESFDDVNRLDKSLDTLIPDNPNKPYDMGELIRRVVDEGDFFEIQAAYARNIITGFGRVEGRTVGFVANQPLVLAGVLDSDASRKAARFVRFCNAFSIPIVTFVDVPGFLPGTAQEYGGLIKHG…
207	0.0206607	V	156	L	2.09097	1.3301	1.52175	0.621576	0.966298	0.708521	1.17558	0.765686	0.145971	0.715105	0.00927026	MGSSHHHHHHSSGLVPRGSHMKDILEKLEERRAQARLGGGEKRLEAQHKRGKLTARERIELLLDHGSFEEFDMFVQHRSTDFGMEKQKIPGDGVVTGWGTVNGRTVFLFSKDFTVFGGSSSEAHAAKIVKVQDMALKMRAPIIGIFDAGGARIQEGVAALGGHGEVFRRNVAASGLIPQISVIMGPCAGGDVYSPAMTDFIFMVRDTSYMFVTGPDVVKTVTNEVVTAEELGGAKVHTSKSSIADGSFENDVEAILQIRRLLDFLPANNIEGVPEIESFDDVNRLDKSLDTLIPDNPNKPYDMGELIRRVVDEGDFFEIQAAYARNIITGFGRVEGRTVGFVANQPLVLAGVLDSDASRKAARFVRFCNAFSIPIVTFVDVPGFLPGTAQEYGGLIKHG…
208	0.0207606	L	-6	V	2.09003	1.47998	1.22009	0.722545	0.757919	0.757439	0.956124	0.866655	0.114492	0.764024	0.0075397	MGSSHHHHHHSSGVVPRGSHMKDILEKLEERRAQARLGGGEKRLEAQHKRGKLTARERIELLLDHGSFEEFDMFVQHRSTDFGMEKQKIPGDGVVTGWGTVNGRTVFLFSKDFTVFGGSSSEAHAAKIVKVQDMALKMRAPIIGIFDAGGARIQEGVAALGGHGEVFRRNVAASGVIPQISVIMGPCAGGDVYSPAMTDFIFMVRDTSYMFVTGPDVVKTVTNEVVTAEELGGAKVHTSKSSIADGSFENDVEAILQIRRLLDFLPANNIEGVPEIESFDDVNRLDKSLDTLIPDNPNKPYDMGELIRRVVDEGDFFEIQAAYARNIITGFGRVEGRTVGFVANQPLVLAGVLDSDASRKAARFVRFCNAFSIPIVTFVDVPGFLPGTAQEYGGLIKHG…
209	0.0208604	S	47	R	2.08989	1.44534	1.28909	0.694016	0.826411	0.751328	0.98934	0.838125	0.124839	0.757912	0.00780163	MGSSHHHHHHSSGLVPRGSHMKDILEKLEERRAQARLGGGEKRLEAQHKRGKLTARERIELLLDHGRFEEFDMFVQHRSTDFGMEKQKIPGDGVVTGWGTVNGRTVFLFSKDFTVFGGSSSEAHAAKIVKVQDMALKMRAPIIGIFDAGGARIQEGVAALGGHGEVFRRNVAASGVIPQISVIMGPCAGGDVYSPAMTDFIFMVRDTSYMFVTGPDVVKTVTNEVVTAEELGGAKVHTSKSSIADGSFENDVEAILQIRRLLDFLPANNIEGVPEIESFDDVNRLDKSLDTLIPDNPNKPYDMGELIRRVVDEGDFFEIQAAYARNIITGFGRVEGRTVGFVANQPLVLAGVLDSDASRKAARFVRFCNAFSIPIVTFVDVPGFLPGTAQEYGGLIKHG…
210	0.0209602	S	-17	G	2.0894	1.44222	1.29436	0.687033	0.811402	0.755185	1.00846	0.831142	0.122572	0.76177	0.0079524	MGGSHHHHHHSSGLVPRGSHMKDILEKLEERRAQARLGGGEKRLEAQHKRGKLTARERIELLLDHGSFEEFDMFVQHRSTDFGMEKQKIPGDGVVTGWGTVNGRTVFLFSKDFTVFGGSSSEAHAAKIVKVQDMALKMRAPIIGIFDAGGARIQEGVAALGGHGEVFRRNVAASGVIPQISVIMGPCAGGDVYSPAMTDFIFMVRDTSYMFVTGPDVVKTVTNEVVTAEELGGAKVHTSKSSIADGSFENDVEAILQIRRLLDFLPANNIEGVPEIESFDDVNRLDKSLDTLIPDNPNKPYDMGELIRRVVDEGDFFEIQAAYARNIITGFGRVEGRTVGFVANQPLVLAGVLDSDASRKAARFVRFCNAFSIPIVTFVDVPGFLPGTAQEYGGLIKHG…
211	0.02106	S	-1	E	2.08757	1.3438	1.48754	0.595745	0.929676	0.748056	1.16124	0.739855	0.140438	0.754641	0.00915717	MGSSHHHHHHSSGLVPRGEHMKDILEKLEERRAQARLGGGEKRLEAQHKRGKLTARERIELLLDHGSFEEFDMFVQHRSTDFGMEKQKIPGDGVVTGWGTVNGRTVFLFSKDFTVFGGSSSEAHAAKIVKVQDMALKMRAPIIGIFDAGGARIQEGVAALGGHGEVFRRNVAASGVIPQISVIMGPCAGGDVYSPAMTDFIFMVRDTSYMFVTGPDVVKTVTNEVVTAEELGGAKVHTSKSSIADGSFENDVEAILQIRRLLDFLPANNIEGVPEIESFDDVNRLDKSLDTLIPDNPNKPYDMGELIRRVVDEGDFFEIQAAYARNIITGFGRVEGRTVGFVANQPLVLAGVLDSDASRKAARFVRFCNAFSIPIVTFVDVPGFLPGTAQEYGGLIKHG…
212	0.0211598	G	-2	I	2.08755	1.43961	1.29588	0.649136	0.836443	0.790476	0.989788	0.793246	0.126355	0.79706	0.00780517	MGSSHHHHHHSSGLVPRISHMKDILEKLEERRAQARLGGGEKRLEAQHKRGKLTARERIELLLDHGSFEEFDMFVQHRSTDFGMEKQKIPGDGVVTGWGTVNGRTVFLFSKDFTVFGGSSSEAHAAKIVKVQDMALKMRAPIIGIFDAGGARIQEGVAALGGHGEVFRRNVAASGVIPQISVIMGPCAGGDVYSPAMTDFIFMVRDTSYMFVTGPDVVKTVTNEVVTAEELGGAKVHTSKSSIADGSFENDVEAILQIRRLLDFLPANNIEGVPEIESFDDVNRLDKSLDTLIPDNPNKPYDMGELIRRVVDEGDFFEIQAAYARNIITGFGRVEGRTVGFVANQPLVLAGVLDSDASRKAARFVRFCNAFSIPIVTFVDVPGFLPGTAQEYGGLIKHG…
213	0.0212596	P	-4	I	2.08744	1.42344	1.32799	0.687092	0.807313	0.73635	1.05443	0.831202	0.121954	0.742935	0.00831488	MGSSHHHHHHSSGLVIRGSHMKDILEKLEERRAQARLGGGEKRLEAQHKRGKLTARERIELLLDHGSFEEFDMFVQHRSTDFGMEKQKIPGDGVVTGWGTVNGRTVFLFSKDFTVFGGSSSEAHAAKIVKVQDMALKMRAPIIGIFDAGGARIQEGVAALGGHGEVFRRNVAASGVIPQISVIMGPCAGGDVYSPAMTDFIFMVRDTSYMFVTGPDVVKTVTNEVVTAEELGGAKVHTSKSSIADGSFENDVEAILQIRRLLDFLPANNIEGVPEIESFDDVNRLDKSLDTLIPDNPNKPYDMGELIRRVVDEGDFFEIQAAYARNIITGFGRVEGRTVGFVANQPLVLAGVLDSDASRKAARFVRFCNAFSIPIVTFVDVPGFLPGTAQEYGGLIKHG…
214	0.0213594	G	-18	H	2.08708	1.43862	1.29692	0.694821	0.828741	0.743795	0.997593	0.838931	0.125191	0.750379	0.00786671	MHSSHHHHHHSSGLVPRGSHMKDILEKLEERRAQARLGGGEKRLEAQHKRGKLTARERIELLLDHGSFEEFDMFVQHRSTDFGMEKQKIPGDGVVTGWGTVNGRTVFLFSKDFTVFGGSSSEAHAAKIVKVQDMALKMRAPIIGIFDAGGARIQEGVAALGGHGEVFRRNVAASGVIPQISVIMGPCAGGDVYSPAMTDFIFMVRDTSYMFVTGPDVVKTVTNEVVTAEELGGAKVHTSKSSIADGSFENDVEAILQIRRLLDFLPANNIEGVPEIESFDDVNRLDKSLDTLIPDNPNKPYDMGELIRRVVDEGDFFEIQAAYARNIITGFGRVEGRTVGFVANQPLVLAGVLDSDASRKAARFVRFCNAFSIPIVTFVDVPGFLPGTAQEYGGLIKHG…
215	0.0214592	E	10	T	2.08638	1.48899	1.19477	0.691024	0.726594	0.797967	0.948442	0.835134	0.109761	0.804551	0.00747912	MGSSHHHHHHSSGLVPRGSHMKDILEKLETRRAQARLGGGEKRLEAQHKRGKLTARERIELLLDHGSFEEFDMFVQHRSTDFGMEKQKIPGDGVVTGWGTVNGRTVFLFSKDFTVFGGSSSEAHAAKIVKVQDMALKMRAPIIGIFDAGGARIQEGVAALGGHGEVFRRNVAASGVIPQISVIMGPCAGGDVYSPAMTDFIFMVRDTSYMFVTGPDVVKTVTNEVVTAEELGGAKVHTSKSSIADGSFENDVEAILQIRRLLDFLPANNIEGVPEIESFDDVNRLDKSLDTLIPDNPNKPYDMGELIRRVVDEGDFFEIQAAYARNIITGFGRVEGRTVGFVANQPLVLAGVLDSDASRKAARFVRFCNAFSIPIVTFVDVPGFLPGTAQEYGGLIKHG…
216	0.021559	I	4	W	2.08591	1.36705	1.43772	0.641356	0.886674	0.72569	1.13175	0.785466	0.133943	0.732275	0.0089246	MGSSHHHHHHSSGLVPRGSHMKDWLEKLEERRAQARLGGGEKRLEAQHKRGKLTARERIELLLDHGSFEEFDMFVQHRSTDFGMEKQKIPGDGVVTGWGTVNGRTVFLFSKDFTVFGGSSSEAHAAKIVKVQDMALKMRAPIIGIFDAGGARIQEGVAALGGHGEVFRRNVAASGVIPQISVIMGPCAGGDVYSPAMTDFIFMVRDTSYMFVTGPDVVKTVTNEVVTAEELGGAKVHTSKSSIADGSFENDVEAILQIRRLLDFLPANNIEGVPEIESFDDVNRLDKSLDTLIPDNPNKPYDMGELIRRVVDEGDFFEIQAAYARNIITGFGRVEGRTVGFVANQPLVLAGVLDSDASRKAARFVRFCNAFSIPIVTFVDVPGFLPGTAQEYGGLIKHG…
217	0.0216588	D	3	R	2.08565	1.44571	1.27988	0.701115	0.805678	0.744592	0.994468	0.845225	0.121707	0.751177	0.00784207	MGSSHHHHHHSSGLVPRGSHMKRILEKLEERRAQARLGGGEKRLEAQHKRGKLTARERIELLLDHGSFEEFDMFVQHRSTDFGMEKQKIPGDGVVTGWGTVNGRTVFLFSKDFTVFGGSSSEAHAAKIVKVQDMALKMRAPIIGIFDAGGARIQEGVAALGGHGEVFRRNVAASGVIPQISVIMGPCAGGDVYSPAMTDFIFMVRDTSYMFVTGPDVVKTVTNEVVTAEELGGAKVHTSKSSIADGSFENDVEAILQIRRLLDFLPANNIEGVPEIESFDDVNRLDKSLDTLIPDNPNKPYDMGELIRRVVDEGDFFEIQAAYARNIITGFGRVEGRTVGFVANQPLVLAGVLDSDASRKAARFVRFCNAFSIPIVTFVDVPGFLPGTAQEYGGLIKHG…
218	0.0217587	E	10	C	2.08502	1.40533	1.35937	0.654547	0.866488	0.750786	1.04742	0.798657	0.130893	0.75737	0.00825962	MGSSHHHHHHSSGLVPRGSHMKDILEKLECRRAQARLGGGEKRLEAQHKRGKLTARERIELLLDHGSFEEFDMFVQHRSTDFGMEKQKIPGDGVVTGWGTVNGRTVFLFSKDFTVFGGSSSEAHAAKIVKVQDMALKMRAPIIGIFDAGGARIQEGVAALGGHGEVFRRNVAASGVIPQISVIMGPCAGGDVYSPAMTDFIFMVRDTSYMFVTGPDVVKTVTNEVVTAEELGGAKVHTSKSSIADGSFENDVEAILQIRRLLDFLPANNIEGVPEIESFDDVNRLDKSLDTLIPDNPNKPYDMGELIRRVVDEGDFFEIQAAYARNIITGFGRVEGRTVGFVANQPLVLAGVLDSDASRKAARFVRFCNAFSIPIVTFVDVPGFLPGTAQEYGGLIKHG…
219	0.0218585	K	2	W	2.08338	1.39185	1.38305	0.661074	0.890457	0.730775	1.05826	0.805184	0.134514	0.73736	0.00834515	MGSSHHHHHHSSGLVPRGSHMWDILEKLEERRAQARLGGGEKRLEAQHKRGKLTARERIELLLDHGSFEEFDMFVQHRSTDFGMEKQKIPGDGVVTGWGTVNGRTVFLFSKDFTVFGGSSSEAHAAKIVKVQDMALKMRAPIIGIFDAGGARIQEGVAALGGHGEVFRRNVAASGVIPQISVIMGPCAGGDVYSPAMTDFIFMVRDTSYMFVTGPDVVKTVTNEVVTAEELGGAKVHTSKSSIADGSFENDVEAILQIRRLLDFLPANNIEGVPEIESFDDVNRLDKSLDTLIPDNPNKPYDMGELIRRVVDEGDFFEIQAAYARNIITGFGRVEGRTVGFVANQPLVLAGVLDSDASRKAARFVRFCNAFSIPIVTFVDVPGFLPGTAQEYGGLIKHG…
220	0.0219583	M	1	V	2.08273	1.49427	1.17693	0.738437	0.703376	0.75583	0.943624	0.882547	0.106253	0.762414	0.00744113	MGSSHHHHHHSSGLVPRGSHVKDILEKLEERRAQARLGGGEKRLEAQHKRGKLTARERIELLLDHGSFEEFDMFVQHRSTDFGMEKQKIPGDGVVTGWGTVNGRTVFLFSKDFTVFGGSSSEAHAAKIVKVQDMALKMRAPIIGIFDAGGARIQEGVAALGGHGEVFRRNVAASGVIPQISVIMGPCAGGDVYSPAMTDFIFMVRDTSYMFVTGPDVVKTVTNEVVTAEELGGAKVHTSKSSIADGSFENDVEAILQIRRLLDFLPANNIEGVPEIESFDDVNRLDKSLDTLIPDNPNKPYDMGELIRRVVDEGDFFEIQAAYARNIITGFGRVEGRTVGFVANQPLVLAGVLDSDASRKAARFVRFCNAFSIPIVTFVDVPGFLPGTAQEYGGLIKHG…
221	0.0220581	P	-4	K	2.08255	1.44851	1.26807	0.712278	0.768291	0.736234	1.00883	0.856388	0.116059	0.742818	0.0079553	MGSSHHHHHHSSGLVKRGSHMKDILEKLEERRAQARLGGGEKRLEAQHKRGKLTARERIELLLDHGSFEEFDMFVQHRSTDFGMEKQKIPGDGVVTGWGTVNGRTVFLFSKDFTVFGGSSSEAHAAKIVKVQDMALKMRAPIIGIFDAGGARIQEGVAALGGHGEVFRRNVAASGVIPQISVIMGPCAGGDVYSPAMTDFIFMVRDTSYMFVTGPDVVKTVTNEVVTAEELGGAKVHTSKSSIADGSFENDVEAILQIRRLLDFLPANNIEGVPEIESFDDVNRLDKSLDTLIPDNPNKPYDMGELIRRVVDEGDFFEIQAAYARNIITGFGRVEGRTVGFVANQPLVLAGVLDSDASRKAARFVRFCNAFSIPIVTFVDVPGFLPGTAQEYGGLIKHG…
222	0.0221579	A	15	M	2.08255	1.45312	1.25886	0.718916	0.750525	0.734199	1.01067	0.863026	0.113376	0.740784	0.00796981	MGSSHHHHHHSSGLVPRGSHMKDILEKLEERRAQMRLGGGEKRLEAQHKRGKLTARERIELLLDHGSFEEFDMFVQHRSTDFGMEKQKIPGDGVVTGWGTVNGRTVFLFSKDFTVFGGSSSEAHAAKIVKVQDMALKMRAPIIGIFDAGGARIQEGVAALGGHGEVFRRNVAASGVIPQISVIMGPCAGGDVYSPAMTDFIFMVRDTSYMFVTGPDVVKTVTNEVVTAEELGGAKVHTSKSSIADGSFENDVEAILQIRRLLDFLPANNIEGVPEIESFDDVNRLDKSLDTLIPDNPNKPYDMGELIRRVVDEGDFFEIQAAYARNIITGFGRVEGRTVGFVANQPLVLAGVLDSDASRKAARFVRFCNAFSIPIVTFVDVPGFLPGTAQEYGGLIKHG…
223	0.0222577	G	18	F	2.08201	1.40717	1.34968	0.63993	0.880579	0.767245	1.02284	0.78404	0.133022	0.773829	0.00806584	MGSSHHHHHHSSGLVPRGSHMKDILEKLEERRAQARLFGGEKRLEAQHKRGKLTARERIELLLDHGSFEEFDMFVQHRSTDFGMEKQKIPGDGVVTGWGTVNGRTVFLFSKDFTVFGGSSSEAHAAKIVKVQDMALKMRAPIIGIFDAGGARIQEGVAALGGHGEVFRRNVAASGVIPQISVIMGPCAGGDVYSPAMTDFIFMVRDTSYMFVTGPDVVKTVTNEVVTAEELGGAKVHTSKSSIADGSFENDVEAILQIRRLLDFLPANNIEGVPEIESFDDVNRLDKSLDTLIPDNPNKPYDMGELIRRVVDEGDFFEIQAAYARNIITGFGRVEGRTVGFVANQPLVLAGVLDSDASRKAARFVRFCNAFSIPIVTFVDVPGFLPGTAQEYGGLIKHG…
224	0.0223575	E	9	I	2.08077	1.44927	1.26299	0.70425	0.758139	0.745019	1.01014	0.848359	0.114526	0.751603	0.00796564	MGSSHHHHHHSSGLVPRGSHMKDILEKLIERRAQARLGGGEKRLEAQHKRGKLTARERIELLLDHGSFEEFDMFVQHRSTDFGMEKQKIPGDGVVTGWGTVNGRTVFLFSKDFTVFGGSSSEAHAAKIVKVQDMALKMRAPIIGIFDAGGARIQEGVAALGGHGEVFRRNVAASGVIPQISVIMGPCAGGDVYSPAMTDFIFMVRDTSYMFVTGPDVVKTVTNEVVTAEELGGAKVHTSKSSIADGSFENDVEAILQIRRLLDFLPANNIEGVPEIESFDDVNRLDKSLDTLIPDNPNKPYDMGELIRRVVDEGDFFEIQAAYARNIITGFGRVEGRTVGFVANQPLVLAGVLDSDASRKAARFVRFCNAFSIPIVTFVDVPGFLPGTAQEYGGLIKHG…
225	0.0224573	H	-11	G	2.08014	1.40433	1.35162	0.654517	0.863139	0.749812	1.04013	0.798627	0.130387	0.756396	0.00820214	MGSSHHHHGHSSGLVPRGSHMKDILEKLEERRAQARLGGGEKRLEAQHKRGKLTARERIELLLDHGSFEEFDMFVQHRSTDFGMEKQKIPGDGVVTGWGTVNGRTVFLFSKDFTVFGGSSSEAHAAKIVKVQDMALKMRAPIIGIFDAGGARIQEGVAALGGHGEVFRRNVAASGVIPQISVIMGPCAGGDVYSPAMTDFIFMVRDTSYMFVTGPDVVKTVTNEVVTAEELGGAKVHTSKSSIADGSFENDVEAILQIRRLLDFLPANNIEGVPEIESFDDVNRLDKSLDTLIPDNPNKPYDMGELIRRVVDEGDFFEIQAAYARNIITGFGRVEGRTVGFVANQPLVLAGVLDSDASRKAARFVRFCNAFSIPIVTFVDVPGFLPGTAQEYGGLIKHG…
226	0.0225571	H	-12	T	2.07995	1.33916	1.48159	0.585061	0.961726	0.754097	1.12703	0.729171	0.14528	0.760682	0.00888743	MGSSHHHTHHSSGLVPRGSHMKDILEKLEERRAQARLGGGEKRLEAQHKRGKLTARERIELLLDHGSFEEFDMFVQHRSTDFGMEKQKIPGDGVVTGWGTVNGRTVFLFSKDFTVFGGSSSEAHAAKIVKVQDMALKMRAPIIGIFDAGGARIQEGVAALGGHGEVFRRNVAASGVIPQISVIMGPCAGGDVYSPAMTDFIFMVRDTSYMFVTGPDVVKTVTNEVVTAEELGGAKVHTSKSSIADGSFENDVEAILQIRRLLDFLPANNIEGVPEIESFDDVNRLDKSLDTLIPDNPNKPYDMGELIRRVVDEGDFFEIQAAYARNIITGFGRVEGRTVGFVANQPLVLAGVLDSDASRKAARFVRFCNAFSIPIVTFVDVPGFLPGTAQEYGGLIKHG…
227	0.022657	G	18	M	2.07965	1.39697	1.36537	0.649513	0.857844	0.747456	1.06223	0.793623	0.129587	0.75404	0.00837641	MGSSHHHHHHSSGLVPRGSHMKDILEKLEERRAQARLMGGEKRLEAQHKRGKLTARERIELLLDHGSFEEFDMFVQHRSTDFGMEKQKIPGDGVVTGWGTVNGRTVFLFSKDFTVFGGSSSEAHAAKIVKVQDMALKMRAPIIGIFDAGGARIQEGVAALGGHGEVFRRNVAASGVIPQISVIMGPCAGGDVYSPAMTDFIFMVRDTSYMFVTGPDVVKTVTNEVVTAEELGGAKVHTSKSSIADGSFENDVEAILQIRRLLDFLPANNIEGVPEIESFDDVNRLDKSLDTLIPDNPNKPYDMGELIRRVVDEGDFFEIQAAYARNIITGFGRVEGRTVGFVANQPLVLAGVLDSDASRKAARFVRFCNAFSIPIVTFVDVPGFLPGTAQEYGGLIKHG…
228	0.0227568	M	283	A	2.07935	1.44587	1.26696	0.722429	0.820085	0.723439	0.965733	0.866539	0.123883	0.730024	0.00761548	MGSSHHHHHHSSGLVPRGSHMKDILEKLEERRAQARLGGGEKRLEAQHKRGKLTARERIELLLDHGSFEEFDMFVQHRSTDFGMEKQKIPGDGVVTGWGTVNGRTVFLFSKDFTVFGGSSSEAHAAKIVKVQDMALKMRAPIIGIFDAGGARIQEGVAALGGHGEVFRRNVAASGVIPQISVIMGPCAGGDVYSPAMTDFIFMVRDTSYMFVTGPDVVKTVTNEVVTAEELGGAKVHTSKSSIADGSFENDVEAILQIRRLLDFLPANNIEGVPEIESFDDVNRLDKSLDTLIPDNPNKPYDAGELIRRVVDEGDFFEIQAAYARNIITGFGRVEGRTVGFVANQPLVLAGVLDSDASRKAARFVRFCNAFSIPIVTFVDVPGFLPGTAQEYGGLIKHG…
229	0.0228566	S	-1	M	2.07857	1.40837	1.3404	0.648298	0.812389	0.760072	1.06616	0.792408	0.122721	0.766657	0.00840744	MGSSHHHHHHSSGLVPRGMHMKDILEKLEERRAQARLGGGEKRLEAQHKRGKLTARERIELLLDHGSFEEFDMFVQHRSTDFGMEKQKIPGDGVVTGWGTVNGRTVFLFSKDFTVFGGSSSEAHAAKIVKVQDMALKMRAPIIGIFDAGGARIQEGVAALGGHGEVFRRNVAASGVIPQISVIMGPCAGGDVYSPAMTDFIFMVRDTSYMFVTGPDVVKTVTNEVVTAEELGGAKVHTSKSSIADGSFENDVEAILQIRRLLDFLPANNIEGVPEIESFDDVNRLDKSLDTLIPDNPNKPYDMGELIRRVVDEGDFFEIQAAYARNIITGFGRVEGRTVGFVANQPLVLAGVLDSDASRKAARFVRFCNAFSIPIVTFVDVPGFLPGTAQEYGGLIKHG…
230	0.0229564	K	7	N	2.07841	1.44194	1.27296	0.70142	0.76859	0.740515	1.01474	0.84553	0.116104	0.747099	0.00800189	MGSSHHHHHHSSGLVPRGSHMKDILENLEERRAQARLGGGEKRLEAQHKRGKLTARERIELLLDHGSFEEFDMFVQHRSTDFGMEKQKIPGDGVVTGWGTVNGRTVFLFSKDFTVFGGSSSEAHAAKIVKVQDMALKMRAPIIGIFDAGGARIQEGVAALGGHGEVFRRNVAASGVIPQISVIMGPCAGGDVYSPAMTDFIFMVRDTSYMFVTGPDVVKTVTNEVVTAEELGGAKVHTSKSSIADGSFENDVEAILQIRRLLDFLPANNIEGVPEIESFDDVNRLDKSLDTLIPDNPNKPYDMGELIRRVVDEGDFFEIQAAYARNIITGFGRVEGRTVGFVANQPLVLAGVLDSDASRKAARFVRFCNAFSIPIVTFVDVPGFLPGTAQEYGGLIKHG…
231	0.0230562	S	-16	K	2.07759	1.37406	1.40707	0.639338	0.889474	0.734722	1.09027	0.783448	0.134366	0.741306	0.00859751	MGSKHHHHHHSSGLVPRGSHMKDILEKLEERRAQARLGGGEKRLEAQHKRGKLTARERIELLLDHGSFEEFDMFVQHRSTDFGMEKQKIPGDGVVTGWGTVNGRTVFLFSKDFTVFGGSSSEAHAAKIVKVQDMALKMRAPIIGIFDAGGARIQEGVAALGGHGEVFRRNVAASGVIPQISVIMGPCAGGDVYSPAMTDFIFMVRDTSYMFVTGPDVVKTVTNEVVTAEELGGAKVHTSKSSIADGSFENDVEAILQIRRLLDFLPANNIEGVPEIESFDDVNRLDKSLDTLIPDNPNKPYDMGELIRRVVDEGDFFEIQAAYARNIITGFGRVEGRTVGFVANQPLVLAGVLDSDASRKAARFVRFCNAFSIPIVTFVDVPGFLPGTAQEYGGLIKHG…
232	0.023156	D	3	A	2.07746	1.44216	1.2706	0.662921	0.798003	0.779242	0.988749	0.807031	0.120548	0.785826	0.00779698	MGSSHHHHHHSSGLVPRGSHMKAILEKLEERRAQARLGGGEKRLEAQHKRGKLTARERIELLLDHGSFEEFDMFVQHRSTDFGMEKQKIPGDGVVTGWGTVNGRTVFLFSKDFTVFGGSSSEAHAAKIVKVQDMALKMRAPIIGIFDAGGARIQEGVAALGGHGEVFRRNVAASGVIPQISVIMGPCAGGDVYSPAMTDFIFMVRDTSYMFVTGPDVVKTVTNEVVTAEELGGAKVHTSKSSIADGSFENDVEAILQIRRLLDFLPANNIEGVPEIESFDDVNRLDKSLDTLIPDNPNKPYDMGELIRRVVDEGDFFEIQAAYARNIITGFGRVEGRTVGFVANQPLVLAGVLDSDASRKAARFVRFCNAFSIPIVTFVDVPGFLPGTAQEYGGLIKHG…
233	0.0232558	L	510	C	2.07591	1.48765	1.17654	0.709672	0.733084	0.777974	0.92023	0.853782	0.110741	0.784559	0.00725665	MGSSHHHHHHSSGLVPRGSHMKDILEKLEERRAQARLGGGEKRLEAQHKRGKLTARERIELLLDHGSFEEFDMFVQHRSTDFGMEKQKIPGDGVVTGWGTVNGRTVFLFSKDFTVFGGSSSEAHAAKIVKVQDMALKMRAPIIGIFDAGGARIQEGVAALGGHGEVFRRNVAASGVIPQISVIMGPCAGGDVYSPAMTDFIFMVRDTSYMFVTGPDVVKTVTNEVVTAEELGGAKVHTSKSSIADGSFENDVEAILQIRRLLDFLPANNIEGVPEIESFDDVNRLDKSLDTLIPDNPNKPYDMGELIRRVVDEGDFFEIQAAYARNIITGFGRVEGRTVGFVANQPLVLAGVLDSDASRKAARFVRFCNAFSIPIVTFVDVPGFLPGTAQEYGGLIKHG…
234	0.0233556	A	26	I	2.07578	1.41724	1.31708	0.666326	0.831322	0.750913	1.02156	0.810436	0.125581	0.757498	0.00805573	MGSSHHHHHHSSGLVPRGSHMKDILEKLEERRAQARLGGGEKRLEIQHKRGKLTARERIELLLDHGSFEEFDMFVQHRSTDFGMEKQKIPGDGVVTGWGTVNGRTVFLFSKDFTVFGGSSSEAHAAKIVKVQDMALKMRAPIIGIFDAGGARIQEGVAALGGHGEVFRRNVAASGVIPQISVIMGPCAGGDVYSPAMTDFIFMVRDTSYMFVTGPDVVKTVTNEVVTAEELGGAKVHTSKSSIADGSFENDVEAILQIRRLLDFLPANNIEGVPEIESFDDVNRLDKSLDTLIPDNPNKPYDMGELIRRVVDEGDFFEIQAAYARNIITGFGRVEGRTVGFVANQPLVLAGVLDSDASRKAARFVRFCNAFSIPIVTFVDVPGFLPGTAQEYGGLIKHG…
235	0.0234554	K	504	N	2.07486	1.4961	1.15752	0.725075	0.716614	0.771027	0.909017	0.869185	0.108253	0.777611	0.00716823	MGSSHHHHHHSSGLVPRGSHMKDILEKLEERRAQARLGGGEKRLEAQHKRGKLTARERIELLLDHGSFEEFDMFVQHRSTDFGMEKQKIPGDGVVTGWGTVNGRTVFLFSKDFTVFGGSSSEAHAAKIVKVQDMALKMRAPIIGIFDAGGARIQEGVAALGGHGEVFRRNVAASGVIPQISVIMGPCAGGDVYSPAMTDFIFMVRDTSYMFVTGPDVVKTVTNEVVTAEELGGAKVHTSKSSIADGSFENDVEAILQIRRLLDFLPANNIEGVPEIESFDDVNRLDKSLDTLIPDNPNKPYDMGELIRRVVDEGDFFEIQAAYARNIITGFGRVEGRTVGFVANQPLVLAGVLDSDASRKAARFVRFCNAFSIPIVTFVDVPGFLPGTAQEYGGLIKHG…
236	0.0235552	T	60	E	2.0748	1.46345	1.2227	0.714311	0.789025	0.74914	0.934042	0.858421	0.119191	0.755724	0.00736557	MGSSHHHHHHSSGLVPRGSHMKDILEKLEERRAQARLGGGEKRLEAQHKRGKLTARERIELLLDHGSFEEFDMFVQHRSEDFGMEKQKIPGDGVVTGWGTVNGRTVFLFSKDFTVFGGSSSEAHAAKIVKVQDMALKMRAPIIGIFDAGGARIQEGVAALGGHGEVFRRNVAASGVIPQISVIMGPCAGGDVYSPAMTDFIFMVRDTSYMFVTGPDVVKTVTNEVVTAEELGGAKVHTSKSSIADGSFENDVEAILQIRRLLDFLPANNIEGVPEIESFDDVNRLDKSLDTLIPDNPNKPYDMGELIRRVVDEGDFFEIQAAYARNIITGFGRVEGRTVGFVANQPLVLAGVLDSDASRKAARFVRFCNAFSIPIVTFVDVPGFLPGTAQEYGGLIKHG…
237	0.0236551	G	19	K	2.07356	1.39965	1.34781	0.633011	0.816045	0.766642	1.07268	0.777121	0.123273	0.773227	0.00845886	MGSSHHHHHHSSGLVPRGSHMKDILEKLEERRAQARLGKGEKRLEAQHKRGKLTARERIELLLDHGSFEEFDMFVQHRSTDFGMEKQKIPGDGVVTGWGTVNGRTVFLFSKDFTVFGGSSSEAHAAKIVKVQDMALKMRAPIIGIFDAGGARIQEGVAALGGHGEVFRRNVAASGVIPQISVIMGPCAGGDVYSPAMTDFIFMVRDTSYMFVTGPDVVKTVTNEVVTAEELGGAKVHTSKSSIADGSFENDVEAILQIRRLLDFLPANNIEGVPEIESFDDVNRLDKSLDTLIPDNPNKPYDMGELIRRVVDEGDFFEIQAAYARNIITGFGRVEGRTVGFVANQPLVLAGVLDSDASRKAARFVRFCNAFSIPIVTFVDVPGFLPGTAQEYGGLIKHG…
238	0.0237549	E	9	A	2.07241	1.41853	1.30775	0.64793	0.832171	0.770601	1.00881	0.79204	0.125709	0.777186	0.0079552	MGSSHHHHHHSSGLVPRGSHMKDILEKLAERRAQARLGGGEKRLEAQHKRGKLTARERIELLLDHGSFEEFDMFVQHRSTDFGMEKQKIPGDGVVTGWGTVNGRTVFLFSKDFTVFGGSSSEAHAAKIVKVQDMALKMRAPIIGIFDAGGARIQEGVAALGGHGEVFRRNVAASGVIPQISVIMGPCAGGDVYSPAMTDFIFMVRDTSYMFVTGPDVVKTVTNEVVTAEELGGAKVHTSKSSIADGSFENDVEAILQIRRLLDFLPANNIEGVPEIESFDDVNRLDKSLDTLIPDNPNKPYDMGELIRRVVDEGDFFEIQAAYARNIITGFGRVEGRTVGFVANQPLVLAGVLDSDASRKAARFVRFCNAFSIPIVTFVDVPGFLPGTAQEYGGLIKHG…
239	0.0238547	K	412	R	2.07237	1.4763	1.19214	0.736426	0.749518	0.739877	0.927048	0.880536	0.113223	0.746461	0.00731042	MGSSHHHHHHSSGLVPRGSHMKDILEKLEERRAQARLGGGEKRLEAQHKRGKLTARERIELLLDHGSFEEFDMFVQHRSTDFGMEKQKIPGDGVVTGWGTVNGRTVFLFSKDFTVFGGSSSEAHAAKIVKVQDMALKMRAPIIGIFDAGGARIQEGVAALGGHGEVFRRNVAASGVIPQISVIMGPCAGGDVYSPAMTDFIFMVRDTSYMFVTGPDVVKTVTNEVVTAEELGGAKVHTSKSSIADGSFENDVEAILQIRRLLDFLPANNIEGVPEIESFDDVNRLDKSLDTLIPDNPNKPYDMGELIRRVVDEGDFFEIQAAYARNIITGFGRVEGRTVGFVANQPLVLAGVLDSDASRKAARFVRFCNAFSIPIVTFVDVPGFLPGTAQEYGGLIKHG…
240	0.0239545	I	299	V	2.07202	1.52595	1.09214	0.772873	0.690553	0.753082	0.846113	0.916983	0.104316	0.759667	0.00667219	MGSSHHHHHHSSGLVPRGSHMKDILEKLEERRAQARLGGGEKRLEAQHKRGKLTARERIELLLDHGSFEEFDMFVQHRSTDFGMEKQKIPGDGVVTGWGTVNGRTVFLFSKDFTVFGGSSSEAHAAKIVKVQDMALKMRAPIIGIFDAGGARIQEGVAALGGHGEVFRRNVAASGVIPQISVIMGPCAGGDVYSPAMTDFIFMVRDTSYMFVTGPDVVKTVTNEVVTAEELGGAKVHTSKSSIADGSFENDVEAILQIRRLLDFLPANNIEGVPEIESFDDVNRLDKSLDTLIPDNPNKPYDMGELIRRVVDEGDFFEVQAAYARNIITGFGRVEGRTVGFVANQPLVLAGVLDSDASRKAARFVRFCNAFSIPIVTFVDVPGFLPGTAQEYGGLIKHG…
241	0.0240543	G	-2	N	2.07086	1.43541	1.27091	0.697897	0.756206	0.73751	1.02145	0.842007	0.114234	0.744095	0.00805484	MGSSHHHHHHSSGLVPRNSHMKDILEKLEERRAQARLGGGEKRLEAQHKRGKLTARERIELLLDHGSFEEFDMFVQHRSTDFGMEKQKIPGDGVVTGWGTVNGRTVFLFSKDFTVFGGSSSEAHAAKIVKVQDMALKMRAPIIGIFDAGGARIQEGVAALGGHGEVFRRNVAASGVIPQISVIMGPCAGGDVYSPAMTDFIFMVRDTSYMFVTGPDVVKTVTNEVVTAEELGGAKVHTSKSSIADGSFENDVEAILQIRRLLDFLPANNIEGVPEIESFDDVNRLDKSLDTLIPDNPNKPYDMGELIRRVVDEGDFFEIQAAYARNIITGFGRVEGRTVGFVANQPLVLAGVLDSDASRKAARFVRFCNAFSIPIVTFVDVPGFLPGTAQEYGGLIKHG…
242	0.0241541	P	-4	R	2.0688	1.46028	1.21704	0.691691	0.736562	0.768586	0.968846	0.835801	0.111266	0.775171	0.00764003	MGSSHHHHHHSSGLVRRGSHMKDILEKLEERRAQARLGGGEKRLEAQHKRGKLTARERIELLLDHGSFEEFDMFVQHRSTDFGMEKQKIPGDGVVTGWGTVNGRTVFLFSKDFTVFGGSSSEAHAAKIVKVQDMALKMRAPIIGIFDAGGARIQEGVAALGGHGEVFRRNVAASGVIPQISVIMGPCAGGDVYSPAMTDFIFMVRDTSYMFVTGPDVVKTVTNEVVTAEELGGAKVHTSKSSIADGSFENDVEAILQIRRLLDFLPANNIEGVPEIESFDDVNRLDKSLDTLIPDNPNKPYDMGELIRRVVDEGDFFEIQAAYARNIITGFGRVEGRTVGFVANQPLVLAGVLDSDASRKAARFVRFCNAFSIPIVTFVDVPGFLPGTAQEYGGLIKHG…
243	0.0242539	R	485	D	2.06861	1.43343	1.27036	0.697525	0.792233	0.735902	0.99307	0.841635	0.119676	0.742487	0.00783105	MGSSHHHHHHSSGLVPRGSHMKDILEKLEERRAQARLGGGEKRLEAQHKRGKLTARERIELLLDHGSFEEFDMFVQHRSTDFGMEKQKIPGDGVVTGWGTVNGRTVFLFSKDFTVFGGSSSEAHAAKIVKVQDMALKMRAPIIGIFDAGGARIQEGVAALGGHGEVFRRNVAASGVIPQISVIMGPCAGGDVYSPAMTDFIFMVRDTSYMFVTGPDVVKTVTNEVVTAEELGGAKVHTSKSSIADGSFENDVEAILQIRRLLDFLPANNIEGVPEIESFDDVNRLDKSLDTLIPDNPNKPYDMGELIRRVVDEGDFFEIQAAYARNIITGFGRVEGRTVGFVANQPLVLAGVLDSDASRKAARFVRFCNAFSIPIVTFVDVPGFLPGTAQEYGGLIKHG…
244	0.0243537	P	-4	A	2.06847	1.43948	1.25798	0.707301	0.766846	0.732178	0.99723	0.851411	0.115841	0.738762	0.00786385	MGSSHHHHHHSSGLVARGSHMKDILEKLEERRAQARLGGGEKRLEAQHKRGKLTARERIELLLDHGSFEEFDMFVQHRSTDFGMEKQKIPGDGVVTGWGTVNGRTVFLFSKDFTVFGGSSSEAHAAKIVKVQDMALKMRAPIIGIFDAGGARIQEGVAALGGHGEVFRRNVAASGVIPQISVIMGPCAGGDVYSPAMTDFIFMVRDTSYMFVTGPDVVKTVTNEVVTAEELGGAKVHTSKSSIADGSFENDVEAILQIRRLLDFLPANNIEGVPEIESFDDVNRLDKSLDTLIPDNPNKPYDMGELIRRVVDEGDFFEIQAAYARNIITGFGRVEGRTVGFVANQPLVLAGVLDSDASRKAARFVRFCNAFSIPIVTFVDVPGFLPGTAQEYGGLIKHG…
245	0.0244535	K	7	W	2.06807	1.37375	1.38862	0.61746	0.866767	0.756293	1.08489	0.76157	0.130935	0.762878	0.00855514	MGSSHHHHHHSSGLVPRGSHMKDILEWLEERRAQARLGGGEKRLEAQHKRGKLTARERIELLLDHGSFEEFDMFVQHRSTDFGMEKQKIPGDGVVTGWGTVNGRTVFLFSKDFTVFGGSSSEAHAAKIVKVQDMALKMRAPIIGIFDAGGARIQEGVAALGGHGEVFRRNVAASGVIPQISVIMGPCAGGDVYSPAMTDFIFMVRDTSYMFVTGPDVVKTVTNEVVTAEELGGAKVHTSKSSIADGSFENDVEAILQIRRLLDFLPANNIEGVPEIESFDDVNRLDKSLDTLIPDNPNKPYDMGELIRRVVDEGDFFEIQAAYARNIITGFGRVEGRTVGFVANQPLVLAGVLDSDASRKAARFVRFCNAFSIPIVTFVDVPGFLPGTAQEYGGLIKHG…
246	0.0245533	M	64	T	2.06779	1.46517	1.20524	0.726496	0.725234	0.738676	0.962615	0.870606	0.109555	0.745261	0.00759089	MGSSHHHHHHSSGLVPRGSHMKDILEKLEERRAQARLGGGEKRLEAQHKRGKLTARERIELLLDHGSFEEFDMFVQHRSTDFGTEKQKIPGDGVVTGWGTVNGRTVFLFSKDFTVFGGSSSEAHAAKIVKVQDMALKMRAPIIGIFDAGGARIQEGVAALGGHGEVFRRNVAASGVIPQISVIMGPCAGGDVYSPAMTDFIFMVRDTSYMFVTGPDVVKTVTNEVVTAEELGGAKVHTSKSSIADGSFENDVEAILQIRRLLDFLPANNIEGVPEIESFDDVNRLDKSLDTLIPDNPNKPYDMGELIRRVVDEGDFFEIQAAYARNIITGFGRVEGRTVGFVANQPLVLAGVLDSDASRKAARFVRFCNAFSIPIVTFVDVPGFLPGTAQEYGGLIKHG…
247	0.0246532	G	20	V	2.06773	1.41622	1.30303	0.639963	0.820773	0.776254	1.01204	0.784073	0.123987	0.782839	0.00798065	MGSSHHHHHHSSGLVPRGSHMKDILEKLEERRAQARLGGVEKRLEAQHKRGKLTARERIELLLDHGSFEEFDMFVQHRSTDFGMEKQKIPGDGVVTGWGTVNGRTVFLFSKDFTVFGGSSSEAHAAKIVKVQDMALKMRAPIIGIFDAGGARIQEGVAALGGHGEVFRRNVAASGVIPQISVIMGPCAGGDVYSPAMTDFIFMVRDTSYMFVTGPDVVKTVTNEVVTAEELGGAKVHTSKSSIADGSFENDVEAILQIRRLLDFLPANNIEGVPEIESFDDVNRLDKSLDTLIPDNPNKPYDMGELIRRVVDEGDFFEIQAAYARNIITGFGRVEGRTVGFVANQPLVLAGVLDSDASRKAARFVRFCNAFSIPIVTFVDVPGFLPGTAQEYGGLIKHG…
248	0.024753	A	26	V	2.06655	1.44504	1.24301	0.704276	0.764402	0.740766	0.980189	0.848386	0.115472	0.74735	0.00772948	MGSSHHHHHHSSGLVPRGSHMKDILEKLEERRAQARLGGGEKRLEVQHKRGKLTARERIELLLDHGSFEEFDMFVQHRSTDFGMEKQKIPGDGVVTGWGTVNGRTVFLFSKDFTVFGGSSSEAHAAKIVKVQDMALKMRAPIIGIFDAGGARIQEGVAALGGHGEVFRRNVAASGVIPQISVIMGPCAGGDVYSPAMTDFIFMVRDTSYMFVTGPDVVKTVTNEVVTAEELGGAKVHTSKSSIADGSFENDVEAILQIRRLLDFLPANNIEGVPEIESFDDVNRLDKSLDTLIPDNPNKPYDMGELIRRVVDEGDFFEIQAAYARNIITGFGRVEGRTVGFVANQPLVLAGVLDSDASRKAARFVRFCNAFSIPIVTFVDVPGFLPGTAQEYGGLIKHG…
249	0.0248528	S	-8	L	2.06637	1.42823	1.27628	0.681645	0.77564	0.746587	1.01354	0.825755	0.11717	0.753172	0.00799247	MGSSHHHHHHSLGLVPRGSHMKDILEKLEERRAQARLGGGEKRLEAQHKRGKLTARERIELLLDHGSFEEFDMFVQHRSTDFGMEKQKIPGDGVVTGWGTVNGRTVFLFSKDFTVFGGSSSEAHAAKIVKVQDMALKMRAPIIGIFDAGGARIQEGVAALGGHGEVFRRNVAASGVIPQISVIMGPCAGGDVYSPAMTDFIFMVRDTSYMFVTGPDVVKTVTNEVVTAEELGGAKVHTSKSSIADGSFENDVEAILQIRRLLDFLPANNIEGVPEIESFDDVNRLDKSLDTLIPDNPNKPYDMGELIRRVVDEGDFFEIQAAYARNIITGFGRVEGRTVGFVANQPLVLAGVLDSDASRKAARFVRFCNAFSIPIVTFVDVPGFLPGTAQEYGGLIKHG…
250	0.0249526	E	6	Y	2.06518	1.45712	1.21611	0.669666	0.76305	0.787453	0.946935	0.813776	0.115268	0.794037	0.00746724	MGSSHHHHHHSSGLVPRGSHMKDILYKLEERRAQARLGGGEKRLEAQHKRGKLTARERIELLLDHGSFEEFDMFVQHRSTDFGMEKQKIPGDGVVTGWGTVNGRTVFLFSKDFTVFGGSSSEAHAAKIVKVQDMALKMRAPIIGIFDAGGARIQEGVAALGGHGEVFRRNVAASGVIPQISVIMGPCAGGDVYSPAMTDFIFMVRDTSYMFVTGPDVVKTVTNEVVTAEELGGAKVHTSKSSIADGSFENDVEAILQIRRLLDFLPANNIEGVPEIESFDDVNRLDKSLDTLIPDNPNKPYDMGELIRRVVDEGDFFEIQAAYARNIITGFGRVEGRTVGFVANQPLVLAGVLDSDASRKAARFVRFCNAFSIPIVTFVDVPGFLPGTAQEYGGLIKHG…
251	0.0250524	T	200	S	2.06482	1.44873	1.23217	0.71851	0.741844	0.730223	0.98382	0.86262	0.112064	0.736807	0.0077581	MGSSHHHHHHSSGLVPRGSHMKDILEKLEERRAQARLGGGEKRLEAQHKRGKLTARERIELLLDHGSFEEFDMFVQHRSTDFGMEKQKIPGDGVVTGWGTVNGRTVFLFSKDFTVFGGSSSEAHAAKIVKVQDMALKMRAPIIGIFDAGGARIQEGVAALGGHGEVFRRNVAASGVIPQISVIMGPCAGGDVYSPAMTDFIFMVRDTSYMFVTGPDVVKSVTNEVVTAEELGGAKVHTSKSSIADGSFENDVEAILQIRRLLDFLPANNIEGVPEIESFDDVNRLDKSLDTLIPDNPNKPYDMGELIRRVVDEGDFFEIQAAYARNIITGFGRVEGRTVGFVANQPLVLAGVLDSDASRKAARFVRFCNAFSIPIVTFVDVPGFLPGTAQEYGGLIKHG…
252	0.0251522	V	75	L	2.06465	1.40217	1.32495	0.695148	0.874369	0.707027	0.995469	0.839258	0.132084	0.713611	0.00784997	MGSSHHHHHHSSGLVPRGSHMKDILEKLEERRAQARLGGGEKRLEAQHKRGKLTARERIELLLDHGSFEEFDMFVQHRSTDFGMEKQKIPGDGVLTGWGTVNGRTVFLFSKDFTVFGGSSSEAHAAKIVKVQDMALKMRAPIIGIFDAGGARIQEGVAALGGHGEVFRRNVAASGVIPQISVIMGPCAGGDVYSPAMTDFIFMVRDTSYMFVTGPDVVKTVTNEVVTAEELGGAKVHTSKSSIADGSFENDVEAILQIRRLLDFLPANNIEGVPEIESFDDVNRLDKSLDTLIPDNPNKPYDMGELIRRVVDEGDFFEIQAAYARNIITGFGRVEGRTVGFVANQPLVLAGVLDSDASRKAARFVRFCNAFSIPIVTFVDVPGFLPGTAQEYGGLIKHG…
253	0.025252	K	7	V	2.06443	1.43491	1.25904	0.681385	0.785512	0.75352	0.983949	0.825495	0.118661	0.760105	0.00775913	MGSSHHHHHHSSGLVPRGSHMKDILEVLEERRAQARLGGGEKRLEAQHKRGKLTARERIELLLDHGSFEEFDMFVQHRSTDFGMEKQKIPGDGVVTGWGTVNGRTVFLFSKDFTVFGGSSSEAHAAKIVKVQDMALKMRAPIIGIFDAGGARIQEGVAALGGHGEVFRRNVAASGVIPQISVIMGPCAGGDVYSPAMTDFIFMVRDTSYMFVTGPDVVKTVTNEVVTAEELGGAKVHTSKSSIADGSFENDVEAILQIRRLLDFLPANNIEGVPEIESFDDVNRLDKSLDTLIPDNPNKPYDMGELIRRVVDEGDFFEIQAAYARNIITGFGRVEGRTVGFVANQPLVLAGVLDSDASRKAARFVRFCNAFSIPIVTFVDVPGFLPGTAQEYGGLIKHG…
254	0.0253518	G	-2	V	2.06421	1.44327	1.24188	0.666644	0.777529	0.776624	0.968352	0.810754	0.117455	0.783208	0.00763613	MGSSHHHHHHSSGLVPRVSHMKDILEKLEERRAQARLGGGEKRLEAQHKRGKLTARERIELLLDHGSFEEFDMFVQHRSTDFGMEKQKIPGDGVVTGWGTVNGRTVFLFSKDFTVFGGSSSEAHAAKIVKVQDMALKMRAPIIGIFDAGGARIQEGVAALGGHGEVFRRNVAASGVIPQISVIMGPCAGGDVYSPAMTDFIFMVRDTSYMFVTGPDVVKTVTNEVVTAEELGGAKVHTSKSSIADGSFENDVEAILQIRRLLDFLPANNIEGVPEIESFDDVNRLDKSLDTLIPDNPNKPYDMGELIRRVVDEGDFFEIQAAYARNIITGFGRVEGRTVGFVANQPLVLAGVLDSDASRKAARFVRFCNAFSIPIVTFVDVPGFLPGTAQEYGGLIKHG…
255	0.0254516	G	20	A	2.06347	1.42486	1.27721	0.66067	0.77963	0.764193	1.01166	0.80478	0.117772	0.770777	0.00797761	MGSSHHHHHHSSGLVPRGSHMKDILEKLEERRAQARLGGAEKRLEAQHKRGKLTARERIELLLDHGSFEEFDMFVQHRSTDFGMEKQKIPGDGVVTGWGTVNGRTVFLFSKDFTVFGGSSSEAHAAKIVKVQDMALKMRAPIIGIFDAGGARIQEGVAALGGHGEVFRRNVAASGVIPQISVIMGPCAGGDVYSPAMTDFIFMVRDTSYMFVTGPDVVKTVTNEVVTAEELGGAKVHTSKSSIADGSFENDVEAILQIRRLLDFLPANNIEGVPEIESFDDVNRLDKSLDTLIPDNPNKPYDMGELIRRVVDEGDFFEIQAAYARNIITGFGRVEGRTVGFVANQPLVLAGVLDSDASRKAARFVRFCNAFSIPIVTFVDVPGFLPGTAQEYGGLIKHG…
256	0.0255515	M	498	S	2.06345	1.41823	1.29043	0.675156	0.786032	0.743075	1.02341	0.819266	0.118739	0.749659	0.00807029	MGSSHHHHHHSSGLVPRGSHMKDILEKLEERRAQARLGGGEKRLEAQHKRGKLTARERIELLLDHGSFEEFDMFVQHRSTDFGMEKQKIPGDGVVTGWGTVNGRTVFLFSKDFTVFGGSSSEAHAAKIVKVQDMALKMRAPIIGIFDAGGARIQEGVAALGGHGEVFRRNVAASGVIPQISVIMGPCAGGDVYSPAMTDFIFMVRDTSYMFVTGPDVVKTVTNEVVTAEELGGAKVHTSKSSIADGSFENDVEAILQIRRLLDFLPANNIEGVPEIESFDDVNRLDKSLDTLIPDNPNKPYDMGELIRRVVDEGDFFEIQAAYARNIITGFGRVEGRTVGFVANQPLVLAGVLDSDASRKAARFVRFCNAFSIPIVTFVDVPGFLPGTAQEYGGLIKHG…
257	0.0256513	K	503	Q	2.0625	1.48362	1.15776	0.725091	0.700611	0.758528	0.921714	0.869201	0.105835	0.765112	0.00726836	MGSSHHHHHHSSGLVPRGSHMKDILEKLEERRAQARLGGGEKRLEAQHKRGKLTARERIELLLDHGSFEEFDMFVQHRSTDFGMEKQKIPGDGVVTGWGTVNGRTVFLFSKDFTVFGGSSSEAHAAKIVKVQDMALKMRAPIIGIFDAGGARIQEGVAALGGHGEVFRRNVAASGVIPQISVIMGPCAGGDVYSPAMTDFIFMVRDTSYMFVTGPDVVKTVTNEVVTAEELGGAKVHTSKSSIADGSFENDVEAILQIRRLLDFLPANNIEGVPEIESFDDVNRLDKSLDTLIPDNPNKPYDMGELIRRVVDEGDFFEIQAAYARNIITGFGRVEGRTVGFVANQPLVLAGVLDSDASRKAARFVRFCNAFSIPIVTFVDVPGFLPGTAQEYGGLIKHG…
258	0.0257511	K	110	R	2.06189	1.32929	1.4652	0.664215	0.900027	0.665077	1.15618	0.808325	0.13596	0.671661	0.00911729	MGSSHHHHHHSSGLVPRGSHMKDILEKLEERRAQARLGGGEKRLEAQHKRGKLTARERIELLLDHGSFEEFDMFVQHRSTDFGMEKQKIPGDGVVTGWGTVNGRTVFLFSKDFTVFGGSSSEAHAAKIVRVQDMALKMRAPIIGIFDAGGARIQEGVAALGGHGEVFRRNVAASGVIPQISVIMGPCAGGDVYSPAMTDFIFMVRDTSYMFVTGPDVVKTVTNEVVTAEELGGAKVHTSKSSIADGSFENDVEAILQIRRLLDFLPANNIEGVPEIESFDDVNRLDKSLDTLIPDNPNKPYDMGELIRRVVDEGDFFEIQAAYARNIITGFGRVEGRTVGFVANQPLVLAGVLDSDASRKAARFVRFCNAFSIPIVTFVDVPGFLPGTAQEYGGLIKHG…
259	0.0258509	G	415	D	2.05917	1.39404	1.33026	0.711807	0.869217	0.682232	1.00701	0.855917	0.131305	0.688817	0.00794096	MGSSHHHHHHSSGLVPRGSHMKDILEKLEERRAQARLGGGEKRLEAQHKRGKLTARERIELLLDHGSFEEFDMFVQHRSTDFGMEKQKIPGDGVVTGWGTVNGRTVFLFSKDFTVFGGSSSEAHAAKIVKVQDMALKMRAPIIGIFDAGGARIQEGVAALGGHGEVFRRNVAASGVIPQISVIMGPCAGGDVYSPAMTDFIFMVRDTSYMFVTGPDVVKTVTNEVVTAEELGGAKVHTSKSSIADGSFENDVEAILQIRRLLDFLPANNIEGVPEIESFDDVNRLDKSLDTLIPDNPNKPYDMGELIRRVVDEGDFFEIQAAYARNIITGFGRVEGRTVGFVANQPLVLAGVLDSDASRKAARFVRFCNAFSIPIVTFVDVPGFLPGTAQEYGGLIKHG…
260	0.0259507	V	466	H	2.05859	1.43309	1.25099	0.707609	0.796611	0.725486	0.964568	0.851719	0.120337	0.732071	0.00760629	MGSSHHHHHHSSGLVPRGSHMKDILEKLEERRAQARLGGGEKRLEAQHKRGKLTARERIELLLDHGSFEEFDMFVQHRSTDFGMEKQKIPGDGVVTGWGTVNGRTVFLFSKDFTVFGGSSSEAHAAKIVKVQDMALKMRAPIIGIFDAGGARIQEGVAALGGHGEVFRRNVAASGVIPQISVIMGPCAGGDVYSPAMTDFIFMVRDTSYMFVTGPDVVKTVTNEVVTAEELGGAKVHTSKSSIADGSFENDVEAILQIRRLLDFLPANNIEGVPEIESFDDVNRLDKSLDTLIPDNPNKPYDMGELIRRVVDEGDFFEIQAAYARNIITGFGRVEGRTVGFVANQPLVLAGVLDSDASRKAARFVRFCNAFSIPIVTFVDVPGFLPGTAQEYGGLIKHG…
261	0.0260505	L	5	W	2.05841	1.34422	1.42838	0.6359	0.902519	0.708324	1.10713	0.78001	0.136336	0.714908	0.00873046	MGSSHHHHHHSSGLVPRGSHMKDIWEKLEERRAQARLGGGEKRLEAQHKRGKLTARERIELLLDHGSFEEFDMFVQHRSTDFGMEKQKIPGDGVVTGWGTVNGRTVFLFSKDFTVFGGSSSEAHAAKIVKVQDMALKMRAPIIGIFDAGGARIQEGVAALGGHGEVFRRNVAASGVIPQISVIMGPCAGGDVYSPAMTDFIFMVRDTSYMFVTGPDVVKTVTNEVVTAEELGGAKVHTSKSSIADGSFENDVEAILQIRRLLDFLPANNIEGVPEIESFDDVNRLDKSLDTLIPDNPNKPYDMGELIRRVVDEGDFFEIQAAYARNIITGFGRVEGRTVGFVANQPLVLAGVLDSDASRKAARFVRFCNAFSIPIVTFVDVPGFLPGTAQEYGGLIKHG…
262	0.0261503	A	15	Y	2.05787	1.39872	1.31831	0.656489	0.810845	0.742229	1.03946	0.800598	0.122488	0.748814	0.00819683	MGSSHHHHHHSSGLVPRGSHMKDILEKLEERRAQYRLGGGEKRLEAQHKRGKLTARERIELLLDHGSFEEFDMFVQHRSTDFGMEKQKIPGDGVVTGWGTVNGRTVFLFSKDFTVFGGSSSEAHAAKIVKVQDMALKMRAPIIGIFDAGGARIQEGVAALGGHGEVFRRNVAASGVIPQISVIMGPCAGGDVYSPAMTDFIFMVRDTSYMFVTGPDVVKTVTNEVVTAEELGGAKVHTSKSSIADGSFENDVEAILQIRRLLDFLPANNIEGVPEIESFDDVNRLDKSLDTLIPDNPNKPYDMGELIRRVVDEGDFFEIQAAYARNIITGFGRVEGRTVGFVANQPLVLAGVLDSDASRKAARFVRFCNAFSIPIVTFVDVPGFLPGTAQEYGGLIKHG…
263	0.0262501	L	510	R	2.05655	1.48574	1.14162	0.722671	0.725353	0.763073	0.881566	0.866781	0.109573	0.769657	0.00695177	MGSSHHHHHHSSGLVPRGSHMKDILEKLEERRAQARLGGGEKRLEAQHKRGKLTARERIELLLDHGSFEEFDMFVQHRSTDFGMEKQKIPGDGVVTGWGTVNGRTVFLFSKDFTVFGGSSSEAHAAKIVKVQDMALKMRAPIIGIFDAGGARIQEGVAALGGHGEVFRRNVAASGVIPQISVIMGPCAGGDVYSPAMTDFIFMVRDTSYMFVTGPDVVKTVTNEVVTAEELGGAKVHTSKSSIADGSFENDVEAILQIRRLLDFLPANNIEGVPEIESFDDVNRLDKSLDTLIPDNPNKPYDMGELIRRVVDEGDFFEIQAAYARNIITGFGRVEGRTVGFVANQPLVLAGVLDSDASRKAARFVRFCNAFSIPIVTFVDVPGFLPGTAQEYGGLIKHG…
264	0.0263499	T	395	A	2.05627	1.29705	1.51845	0.594086	0.977991	0.70296	1.16156	0.738196	0.147737	0.709545	0.00915974	MGSSHHHHHHSSGLVPRGSHMKDILEKLEERRAQARLGGGEKRLEAQHKRGKLTARERIELLLDHGSFEEFDMFVQHRSTDFGMEKQKIPGDGVVTGWGTVNGRTVFLFSKDFTVFGGSSSEAHAAKIVKVQDMALKMRAPIIGIFDAGGARIQEGVAALGGHGEVFRRNVAASGVIPQISVIMGPCAGGDVYSPAMTDFIFMVRDTSYMFVTGPDVVKTVTNEVVTAEELGGAKVHTSKSSIADGSFENDVEAILQIRRLLDFLPANNIEGVPEIESFDDVNRLDKSLDTLIPDNPNKPYDMGELIRRVVDEGDFFEIQAAYARNIITGFGRVEGRTVGFVANQPLVLAGVLDSDASRKAARFVRFCNAFSIPIVTFVDVPGFLPGTAQEYGGLIKHG…
265	0.0264497	D	3	F	2.05609	1.39374	1.32469	0.646666	0.817865	0.747075	1.04207	0.790776	0.123548	0.753659	0.00821746	MGSSHHHHHHSSGLVPRGSHMKFILEKLEERRAQARLGGGEKRLEAQHKRGKLTARERIELLLDHGSFEEFDMFVQHRSTDFGMEKQKIPGDGVVTGWGTVNGRTVFLFSKDFTVFGGSSSEAHAAKIVKVQDMALKMRAPIIGIFDAGGARIQEGVAALGGHGEVFRRNVAASGVIPQISVIMGPCAGGDVYSPAMTDFIFMVRDTSYMFVTGPDVVKTVTNEVVTAEELGGAKVHTSKSSIADGSFENDVEAILQIRRLLDFLPANNIEGVPEIESFDDVNRLDKSLDTLIPDNPNKPYDMGELIRRVVDEGDFFEIQAAYARNIITGFGRVEGRTVGFVANQPLVLAGVLDSDASRKAARFVRFCNAFSIPIVTFVDVPGFLPGTAQEYGGLIKHG…
266	0.0265496	Q	56	E	2.05593	1.43988	1.2321	0.710894	0.766555	0.728986	0.964607	0.855004	0.115797	0.735571	0.0076066	MGSSHHHHHHSSGLVPRGSHMKDILEKLEERRAQARLGGGEKRLEAQHKRGKLTARERIELLLDHGSFEEFDMFVEHRSTDFGMEKQKIPGDGVVTGWGTVNGRTVFLFSKDFTVFGGSSSEAHAAKIVKVQDMALKMRAPIIGIFDAGGARIQEGVAALGGHGEVFRRNVAASGVIPQISVIMGPCAGGDVYSPAMTDFIFMVRDTSYMFVTGPDVVKTVTNEVVTAEELGGAKVHTSKSSIADGSFENDVEAILQIRRLLDFLPANNIEGVPEIESFDDVNRLDKSLDTLIPDNPNKPYDMGELIRRVVDEGDFFEIQAAYARNIITGFGRVEGRTVGFVANQPLVLAGVLDSDASRKAARFVRFCNAFSIPIVTFVDVPGFLPGTAQEYGGLIKHG…
267	0.0266494	E	9	K	2.05514	1.34714	1.416	0.668406	0.874507	0.678736	1.11369	0.812516	0.132105	0.685321	0.00878221	MGSSHHHHHHSSGLVPRGSHMKDILEKLKERRAQARLGGGEKRLEAQHKRGKLTARERIELLLDHGSFEEFDMFVQHRSTDFGMEKQKIPGDGVVTGWGTVNGRTVFLFSKDFTVFGGSSSEAHAAKIVKVQDMALKMRAPIIGIFDAGGARIQEGVAALGGHGEVFRRNVAASGVIPQISVIMGPCAGGDVYSPAMTDFIFMVRDTSYMFVTGPDVVKTVTNEVVTAEELGGAKVHTSKSSIADGSFENDVEAILQIRRLLDFLPANNIEGVPEIESFDDVNRLDKSLDTLIPDNPNKPYDMGELIRRVVDEGDFFEIQAAYARNIITGFGRVEGRTVGFVANQPLVLAGVLDSDASRKAARFVRFCNAFSIPIVTFVDVPGFLPGTAQEYGGLIKHG…
268	0.0267492	M	53	F	2.05495	1.38137	1.34716	0.678671	0.882244	0.702704	1.01808	0.822781	0.133273	0.709288	0.00802825	MGSSHHHHHHSSGLVPRGSHMKDILEKLEERRAQARLGGGEKRLEAQHKRGKLTARERIELLLDHGSFEEFDFFVQHRSTDFGMEKQKIPGDGVVTGWGTVNGRTVFLFSKDFTVFGGSSSEAHAAKIVKVQDMALKMRAPIIGIFDAGGARIQEGVAALGGHGEVFRRNVAASGVIPQISVIMGPCAGGDVYSPAMTDFIFMVRDTSYMFVTGPDVVKTVTNEVVTAEELGGAKVHTSKSSIADGSFENDVEAILQIRRLLDFLPANNIEGVPEIESFDDVNRLDKSLDTLIPDNPNKPYDMGELIRRVVDEGDFFEIQAAYARNIITGFGRVEGRTVGFVANQPLVLAGVLDSDASRKAARFVRFCNAFSIPIVTFVDVPGFLPGTAQEYGGLIKHG…
269	0.026849	L	8	Y	2.05417	1.36019	1.38795	0.634705	0.879557	0.725485	1.07368	0.778815	0.132867	0.732069	0.00846674	MGSSHHHHHHSSGLVPRGSHMKDILEKYEERRAQARLGGGEKRLEAQHKRGKLTARERIELLLDHGSFEEFDMFVQHRSTDFGMEKQKIPGDGVVTGWGTVNGRTVFLFSKDFTVFGGSSSEAHAAKIVKVQDMALKMRAPIIGIFDAGGARIQEGVAALGGHGEVFRRNVAASGVIPQISVIMGPCAGGDVYSPAMTDFIFMVRDTSYMFVTGPDVVKTVTNEVVTAEELGGAKVHTSKSSIADGSFENDVEAILQIRRLLDFLPANNIEGVPEIESFDDVNRLDKSLDTLIPDNPNKPYDMGELIRRVVDEGDFFEIQAAYARNIITGFGRVEGRTVGFVANQPLVLAGVLDSDASRKAARFVRFCNAFSIPIVTFVDVPGFLPGTAQEYGGLIKHG…
270	0.0269488	L	510	W	2.05374	1.45271	1.20206	0.706705	0.732895	0.746007	0.952796	0.850815	0.110712	0.752591	0.00751346	MGSSHHHHHHSSGLVPRGSHMKDILEKLEERRAQARLGGGEKRLEAQHKRGKLTARERIELLLDHGSFEEFDMFVQHRSTDFGMEKQKIPGDGVVTGWGTVNGRTVFLFSKDFTVFGGSSSEAHAAKIVKVQDMALKMRAPIIGIFDAGGARIQEGVAALGGHGEVFRRNVAASGVIPQISVIMGPCAGGDVYSPAMTDFIFMVRDTSYMFVTGPDVVKTVTNEVVTAEELGGAKVHTSKSSIADGSFENDVEAILQIRRLLDFLPANNIEGVPEIESFDDVNRLDKSLDTLIPDNPNKPYDMGELIRRVVDEGDFFEIQAAYARNIITGFGRVEGRTVGFVANQPLVLAGVLDSDASRKAARFVRFCNAFSIPIVTFVDVPGFLPGTAQEYGGLIKHG…
271	0.0270486	H	-12	D	2.05213	1.35764	1.38898	0.597204	0.887525	0.760435	1.06844	0.741314	0.134071	0.76702	0.00842542	MGSSHHHDHHSSGLVPRGSHMKDILEKLEERRAQARLGGGEKRLEAQHKRGKLTARERIELLLDHGSFEEFDMFVQHRSTDFGMEKQKIPGDGVVTGWGTVNGRTVFLFSKDFTVFGGSSSEAHAAKIVKVQDMALKMRAPIIGIFDAGGARIQEGVAALGGHGEVFRRNVAASGVIPQISVIMGPCAGGDVYSPAMTDFIFMVRDTSYMFVTGPDVVKTVTNEVVTAEELGGAKVHTSKSSIADGSFENDVEAILQIRRLLDFLPANNIEGVPEIESFDDVNRLDKSLDTLIPDNPNKPYDMGELIRRVVDEGDFFEIQAAYARNIITGFGRVEGRTVGFVANQPLVLAGVLDSDASRKAARFVRFCNAFSIPIVTFVDVPGFLPGTAQEYGGLIKHG…
272	0.0271484	I	473	C	2.05194	1.40368	1.29653	0.714461	0.799536	0.689218	1.02065	0.85857	0.120779	0.695802	0.00804855	MGSSHHHHHHSSGLVPRGSHMKDILEKLEERRAQARLGGGEKRLEAQHKRGKLTARERIELLLDHGSFEEFDMFVQHRSTDFGMEKQKIPGDGVVTGWGTVNGRTVFLFSKDFTVFGGSSSEAHAAKIVKVQDMALKMRAPIIGIFDAGGARIQEGVAALGGHGEVFRRNVAASGVIPQISVIMGPCAGGDVYSPAMTDFIFMVRDTSYMFVTGPDVVKTVTNEVVTAEELGGAKVHTSKSSIADGSFENDVEAILQIRRLLDFLPANNIEGVPEIESFDDVNRLDKSLDTLIPDNPNKPYDMGELIRRVVDEGDFFEIQAAYARNIITGFGRVEGRTVGFVANQPLVLAGVLDSDASRKAARFVRFCNAFSIPIVTFVDVPGFLPGTAQEYGGLIKHG…
273	0.0272482	S	-16	W	2.05156	1.39168	1.31976	0.635066	0.82249	0.756612	1.03213	0.779176	0.124247	0.763197	0.00813905	MGSWHHHHHHSSGLVPRGSHMKDILEKLEERRAQARLGGGEKRLEAQHKRGKLTARERIELLLDHGSFEEFDMFVQHRSTDFGMEKQKIPGDGVVTGWGTVNGRTVFLFSKDFTVFGGSSSEAHAAKIVKVQDMALKMRAPIIGIFDAGGARIQEGVAALGGHGEVFRRNVAASGVIPQISVIMGPCAGGDVYSPAMTDFIFMVRDTSYMFVTGPDVVKTVTNEVVTAEELGGAKVHTSKSSIADGSFENDVEAILQIRRLLDFLPANNIEGVPEIESFDDVNRLDKSLDTLIPDNPNKPYDMGELIRRVVDEGDFFEIQAAYARNIITGFGRVEGRTVGFVANQPLVLAGVLDSDASRKAARFVRFCNAFSIPIVTFVDVPGFLPGTAQEYGGLIKHG…
274	0.027348	S	-16	M	2.04983	1.4201	1.25946	0.688686	0.788955	0.731412	0.981723	0.832796	0.119181	0.737996	0.00774157	MGSMHHHHHHSSGLVPRGSHMKDILEKLEERRAQARLGGGEKRLEAQHKRGKLTARERIELLLDHGSFEEFDMFVQHRSTDFGMEKQKIPGDGVVTGWGTVNGRTVFLFSKDFTVFGGSSSEAHAAKIVKVQDMALKMRAPIIGIFDAGGARIQEGVAALGGHGEVFRRNVAASGVIPQISVIMGPCAGGDVYSPAMTDFIFMVRDTSYMFVTGPDVVKTVTNEVVTAEELGGAKVHTSKSSIADGSFENDVEAILQIRRLLDFLPANNIEGVPEIESFDDVNRLDKSLDTLIPDNPNKPYDMGELIRRVVDEGDFFEIQAAYARNIITGFGRVEGRTVGFVANQPLVLAGVLDSDASRKAARFVRFCNAFSIPIVTFVDVPGFLPGTAQEYGGLIKHG…
275	0.0274478	S	-9	A	2.0476	1.43416	1.22686	0.678168	0.766223	0.755996	0.958173	0.822278	0.115747	0.76258	0.00755586	MGSSHHHHHHASGLVPRGSHMKDILEKLEERRAQARLGGGEKRLEAQHKRGKLTARERIELLLDHGSFEEFDMFVQHRSTDFGMEKQKIPGDGVVTGWGTVNGRTVFLFSKDFTVFGGSSSEAHAAKIVKVQDMALKMRAPIIGIFDAGGARIQEGVAALGGHGEVFRRNVAASGVIPQISVIMGPCAGGDVYSPAMTDFIFMVRDTSYMFVTGPDVVKTVTNEVVTAEELGGAKVHTSKSSIADGSFENDVEAILQIRRLLDFLPANNIEGVPEIESFDDVNRLDKSLDTLIPDNPNKPYDMGELIRRVVDEGDFFEIQAAYARNIITGFGRVEGRTVGFVANQPLVLAGVLDSDASRKAARFVRFCNAFSIPIVTFVDVPGFLPGTAQEYGGLIKHG…
276	0.0275477	S	-16	R	2.04662	1.32877	1.43568	0.60789	0.910689	0.720884	1.10988	0.752	0.13757	0.727469	0.00875218	MGSRHHHHHHSSGLVPRGSHMKDILEKLEERRAQARLGGGEKRLEAQHKRGKLTARERIELLLDHGSFEEFDMFVQHRSTDFGMEKQKIPGDGVVTGWGTVNGRTVFLFSKDFTVFGGSSSEAHAAKIVKVQDMALKMRAPIIGIFDAGGARIQEGVAALGGHGEVFRRNVAASGVIPQISVIMGPCAGGDVYSPAMTDFIFMVRDTSYMFVTGPDVVKTVTNEVVTAEELGGAKVHTSKSSIADGSFENDVEAILQIRRLLDFLPANNIEGVPEIESFDDVNRLDKSLDTLIPDNPNKPYDMGELIRRVVDEGDFFEIQAAYARNIITGFGRVEGRTVGFVANQPLVLAGVLDSDASRKAARFVRFCNAFSIPIVTFVDVPGFLPGTAQEYGGLIKHG…
277	0.0276475	A	13	T	2.04562	1.44071	1.20982	0.706573	0.72461	0.734141	0.968816	0.850683	0.109461	0.740726	0.00763979	MGSSHHHHHHSSGLVPRGSHMKDILEKLEERRTQARLGGGEKRLEAQHKRGKLTARERIELLLDHGSFEEFDMFVQHRSTDFGMEKQKIPGDGVVTGWGTVNGRTVFLFSKDFTVFGGSSSEAHAAKIVKVQDMALKMRAPIIGIFDAGGARIQEGVAALGGHGEVFRRNVAASGVIPQISVIMGPCAGGDVYSPAMTDFIFMVRDTSYMFVTGPDVVKTVTNEVVTAEELGGAKVHTSKSSIADGSFENDVEAILQIRRLLDFLPANNIEGVPEIESFDDVNRLDKSLDTLIPDNPNKPYDMGELIRRVVDEGDFFEIQAAYARNIITGFGRVEGRTVGFVANQPLVLAGVLDSDASRKAARFVRFCNAFSIPIVTFVDVPGFLPGTAQEYGGLIKHG…
278	0.0277473	D	3	M	2.04368	1.42878	1.22981	0.689087	0.744612	0.739689	0.978768	0.833197	0.112482	0.746273	0.00771827	MGSSHHHHHHSSGLVPRGSHMKMILEKLEERRAQARLGGGEKRLEAQHKRGKLTARERIELLLDHGSFEEFDMFVQHRSTDFGMEKQKIPGDGVVTGWGTVNGRTVFLFSKDFTVFGGSSSEAHAAKIVKVQDMALKMRAPIIGIFDAGGARIQEGVAALGGHGEVFRRNVAASGVIPQISVIMGPCAGGDVYSPAMTDFIFMVRDTSYMFVTGPDVVKTVTNEVVTAEELGGAKVHTSKSSIADGSFENDVEAILQIRRLLDFLPANNIEGVPEIESFDDVNRLDKSLDTLIPDNPNKPYDMGELIRRVVDEGDFFEIQAAYARNIITGFGRVEGRTVGFVANQPLVLAGVLDSDASRKAARFVRFCNAFSIPIVTFVDVPGFLPGTAQEYGGLIKHG…
279	0.0278471	S	59	E	2.0431	1.36362	1.35895	0.630414	0.903649	0.733207	1.01497	0.774524	0.136507	0.739792	0.00800378	MGSSHHHHHHSSGLVPRGSHMKDILEKLEERRAQARLGGGEKRLEAQHKRGKLTARERIELLLDHGSFEEFDMFVQHRETDFGMEKQKIPGDGVVTGWGTVNGRTVFLFSKDFTVFGGSSSEAHAAKIVKVQDMALKMRAPIIGIFDAGGARIQEGVAALGGHGEVFRRNVAASGVIPQISVIMGPCAGGDVYSPAMTDFIFMVRDTSYMFVTGPDVVKTVTNEVVTAEELGGAKVHTSKSSIADGSFENDVEAILQIRRLLDFLPANNIEGVPEIESFDDVNRLDKSLDTLIPDNPNKPYDMGELIRRVVDEGDFFEIQAAYARNIITGFGRVEGRTVGFVANQPLVLAGVLDSDASRKAARFVRFCNAFSIPIVTFVDVPGFLPGTAQEYGGLIKHG…
280	0.0279469	A	15	H	2.03997	1.38646	1.30701	0.674718	0.830061	0.711746	1.00959	0.818828	0.12539	0.71833	0.00796131	MGSSHHHHHHSSGLVPRGSHMKDILEKLEERRAQHRLGGGEKRLEAQHKRGKLTARERIELLLDHGSFEEFDMFVQHRSTDFGMEKQKIPGDGVVTGWGTVNGRTVFLFSKDFTVFGGSSSEAHAAKIVKVQDMALKMRAPIIGIFDAGGARIQEGVAALGGHGEVFRRNVAASGVIPQISVIMGPCAGGDVYSPAMTDFIFMVRDTSYMFVTGPDVVKTVTNEVVTAEELGGAKVHTSKSSIADGSFENDVEAILQIRRLLDFLPANNIEGVPEIESFDDVNRLDKSLDTLIPDNPNKPYDMGELIRRVVDEGDFFEIQAAYARNIITGFGRVEGRTVGFVANQPLVLAGVLDSDASRKAARFVRFCNAFSIPIVTFVDVPGFLPGTAQEYGGLIKHG…
281	0.0280467	S	-17	R	2.03885	1.32955	1.41859	0.611431	0.89749	0.71812	1.0986	0.755541	0.135576	0.724705	0.0086632	MGRSHHHHHHSSGLVPRGSHMKDILEKLEERRAQARLGGGEKRLEAQHKRGKLTARERIELLLDHGSFEEFDMFVQHRSTDFGMEKQKIPGDGVVTGWGTVNGRTVFLFSKDFTVFGGSSSEAHAAKIVKVQDMALKMRAPIIGIFDAGGARIQEGVAALGGHGEVFRRNVAASGVIPQISVIMGPCAGGDVYSPAMTDFIFMVRDTSYMFVTGPDVVKTVTNEVVTAEELGGAKVHTSKSSIADGSFENDVEAILQIRRLLDFLPANNIEGVPEIESFDDVNRLDKSLDTLIPDNPNKPYDMGELIRRVVDEGDFFEIQAAYARNIITGFGRVEGRTVGFVANQPLVLAGVLDSDASRKAARFVRFCNAFSIPIVTFVDVPGFLPGTAQEYGGLIKHG…
282	0.0281465	L	33	F	2.03779	1.39649	1.28259	0.663286	0.759552	0.733204	1.0335	0.807396	0.114739	0.739788	0.00814989	MGSSHHHHHHSSGLVPRGSHMKDILEKLEERRAQARLGGGEKRLEAQHKRGKFTARERIELLLDHGSFEEFDMFVQHRSTDFGMEKQKIPGDGVVTGWGTVNGRTVFLFSKDFTVFGGSSSEAHAAKIVKVQDMALKMRAPIIGIFDAGGARIQEGVAALGGHGEVFRRNVAASGVIPQISVIMGPCAGGDVYSPAMTDFIFMVRDTSYMFVTGPDVVKTVTNEVVTAEELGGAKVHTSKSSIADGSFENDVEAILQIRRLLDFLPANNIEGVPEIESFDDVNRLDKSLDTLIPDNPNKPYDMGELIRRVVDEGDFFEIQAAYARNIITGFGRVEGRTVGFVANQPLVLAGVLDSDASRKAARFVRFCNAFSIPIVTFVDVPGFLPGTAQEYGGLIKHG…
283	0.0282463	P	-4	T	2.03712	1.42559	1.22306	0.686271	0.737552	0.739315	0.975649	0.830381	0.111416	0.7459	0.00769367	MGSSHHHHHHSSGLVTRGSHMKDILEKLEERRAQARLGGGEKRLEAQHKRGKLTARERIELLLDHGSFEEFDMFVQHRSTDFGMEKQKIPGDGVVTGWGTVNGRTVFLFSKDFTVFGGSSSEAHAAKIVKVQDMALKMRAPIIGIFDAGGARIQEGVAALGGHGEVFRRNVAASGVIPQISVIMGPCAGGDVYSPAMTDFIFMVRDTSYMFVTGPDVVKTVTNEVVTAEELGGAKVHTSKSSIADGSFENDVEAILQIRRLLDFLPANNIEGVPEIESFDDVNRLDKSLDTLIPDNPNKPYDMGELIRRVVDEGDFFEIQAAYARNIITGFGRVEGRTVGFVANQPLVLAGVLDSDASRKAARFVRFCNAFSIPIVTFVDVPGFLPGTAQEYGGLIKHG…
284	0.0283461	T	60	D	2.03703	1.39635	1.28136	0.690126	0.845168	0.70622	0.963108	0.834236	0.127673	0.712804	0.00759478	MGSSHHHHHHSSGLVPRGSHMKDILEKLEERRAQARLGGGEKRLEAQHKRGKLTARERIELLLDHGSFEEFDMFVQHRSDDFGMEKQKIPGDGVVTGWGTVNGRTVFLFSKDFTVFGGSSSEAHAAKIVKVQDMALKMRAPIIGIFDAGGARIQEGVAALGGHGEVFRRNVAASGVIPQISVIMGPCAGGDVYSPAMTDFIFMVRDTSYMFVTGPDVVKTVTNEVVTAEELGGAKVHTSKSSIADGSFENDVEAILQIRRLLDFLPANNIEGVPEIESFDDVNRLDKSLDTLIPDNPNKPYDMGELIRRVVDEGDFFEIQAAYARNIITGFGRVEGRTVGFVANQPLVLAGVLDSDASRKAARFVRFCNAFSIPIVTFVDVPGFLPGTAQEYGGLIKHG…
285	0.028446	P	-4	V	2.03678	1.3597	1.35417	0.648315	0.840957	0.711381	1.06141	0.792425	0.127036	0.717966	0.00836992	MGSSHHHHHHSSGLVVRGSHMKDILEKLEERRAQARLGGGEKRLEAQHKRGKLTARERIELLLDHGSFEEFDMFVQHRSTDFGMEKQKIPGDGVVTGWGTVNGRTVFLFSKDFTVFGGSSSEAHAAKIVKVQDMALKMRAPIIGIFDAGGARIQEGVAALGGHGEVFRRNVAASGVIPQISVIMGPCAGGDVYSPAMTDFIFMVRDTSYMFVTGPDVVKTVTNEVVTAEELGGAKVHTSKSSIADGSFENDVEAILQIRRLLDFLPANNIEGVPEIESFDDVNRLDKSLDTLIPDNPNKPYDMGELIRRVVDEGDFFEIQAAYARNIITGFGRVEGRTVGFVANQPLVLAGVLDSDASRKAARFVRFCNAFSIPIVTFVDVPGFLPGTAQEYGGLIKHG…
286	0.0285458	G	-2	E	2.03337	1.34634	1.37407	0.607725	0.86424	0.738614	1.06825	0.751835	0.130554	0.745198	0.00842387	MGSSHHHHHHSSGLVPRESHMKDILEKLEERRAQARLGGGEKRLEAQHKRGKLTARERIELLLDHGSFEEFDMFVQHRSTDFGMEKQKIPGDGVVTGWGTVNGRTVFLFSKDFTVFGGSSSEAHAAKIVKVQDMALKMRAPIIGIFDAGGARIQEGVAALGGHGEVFRRNVAASGVIPQISVIMGPCAGGDVYSPAMTDFIFMVRDTSYMFVTGPDVVKTVTNEVVTAEELGGAKVHTSKSSIADGSFENDVEAILQIRRLLDFLPANNIEGVPEIESFDDVNRLDKSLDTLIPDNPNKPYDMGELIRRVVDEGDFFEIQAAYARNIITGFGRVEGRTVGFVANQPLVLAGVLDSDASRKAARFVRFCNAFSIPIVTFVDVPGFLPGTAQEYGGLIKHG…
287	0.0286456	G	18	N	2.03316	1.33781	1.39069	0.613648	0.897674	0.724163	1.06216	0.757758	0.135604	0.730748	0.0083759	MGSSHHHHHHSSGLVPRGSHMKDILEKLEERRAQARLNGGEKRLEAQHKRGKLTARERIELLLDHGSFEEFDMFVQHRSTDFGMEKQKIPGDGVVTGWGTVNGRTVFLFSKDFTVFGGSSSEAHAAKIVKVQDMALKMRAPIIGIFDAGGARIQEGVAALGGHGEVFRRNVAASGVIPQISVIMGPCAGGDVYSPAMTDFIFMVRDTSYMFVTGPDVVKTVTNEVVTAEELGGAKVHTSKSSIADGSFENDVEAILQIRRLLDFLPANNIEGVPEIESFDDVNRLDKSLDTLIPDNPNKPYDMGELIRRVVDEGDFFEIQAAYARNIITGFGRVEGRTVGFVANQPLVLAGVLDSDASRKAARFVRFCNAFSIPIVTFVDVPGFLPGTAQEYGGLIKHG…
288	0.0287454	E	6	C	2.03218	1.34222	1.37992	0.627513	0.885577	0.714707	1.05827	0.771622	0.133777	0.721292	0.00834518	MGSSHHHHHHSSGLVPRGSHMKDILCKLEERRAQARLGGGEKRLEAQHKRGKLTARERIELLLDHGSFEEFDMFVQHRSTDFGMEKQKIPGDGVVTGWGTVNGRTVFLFSKDFTVFGGSSSEAHAAKIVKVQDMALKMRAPIIGIFDAGGARIQEGVAALGGHGEVFRRNVAASGVIPQISVIMGPCAGGDVYSPAMTDFIFMVRDTSYMFVTGPDVVKTVTNEVVTAEELGGAKVHTSKSSIADGSFENDVEAILQIRRLLDFLPANNIEGVPEIESFDDVNRLDKSLDTLIPDNPNKPYDMGELIRRVVDEGDFFEIQAAYARNIITGFGRVEGRTVGFVANQPLVLAGVLDSDASRKAARFVRFCNAFSIPIVTFVDVPGFLPGTAQEYGGLIKHG…
289	0.0288452	S	-9	P	2.03175	1.34803	1.36745	0.603713	0.865659	0.744314	1.05856	0.747823	0.130768	0.750898	0.00834748	MGSSHHHHHHPSGLVPRGSHMKDILEKLEERRAQARLGGGEKRLEAQHKRGKLTARERIELLLDHGSFEEFDMFVQHRSTDFGMEKQKIPGDGVVTGWGTVNGRTVFLFSKDFTVFGGSSSEAHAAKIVKVQDMALKMRAPIIGIFDAGGARIQEGVAALGGHGEVFRRNVAASGVIPQISVIMGPCAGGDVYSPAMTDFIFMVRDTSYMFVTGPDVVKTVTNEVVTAEELGGAKVHTSKSSIADGSFENDVEAILQIRRLLDFLPANNIEGVPEIESFDDVNRLDKSLDTLIPDNPNKPYDMGELIRRVVDEGDFFEIQAAYARNIITGFGRVEGRTVGFVANQPLVLAGVLDSDASRKAARFVRFCNAFSIPIVTFVDVPGFLPGTAQEYGGLIKHG…
290	0.028945	E	10	I	2.02994	1.3191	1.42167	0.570033	0.932171	0.749071	1.0734	0.714143	0.140815	0.755656	0.00846454	MGSSHHHHHHSSGLVPRGSHMKDILEKLEIRRAQARLGGGEKRLEAQHKRGKLTARERIELLLDHGSFEEFDMFVQHRSTDFGMEKQKIPGDGVVTGWGTVNGRTVFLFSKDFTVFGGSSSEAHAAKIVKVQDMALKMRAPIIGIFDAGGARIQEGVAALGGHGEVFRRNVAASGVIPQISVIMGPCAGGDVYSPAMTDFIFMVRDTSYMFVTGPDVVKTVTNEVVTAEELGGAKVHTSKSSIADGSFENDVEAILQIRRLLDFLPANNIEGVPEIESFDDVNRLDKSLDTLIPDNPNKPYDMGELIRRVVDEGDFFEIQAAYARNIITGFGRVEGRTVGFVANQPLVLAGVLDSDASRKAARFVRFCNAFSIPIVTFVDVPGFLPGTAQEYGGLIKHG…
291	0.0290448	G	18	Y	2.02964	1.35494	1.34939	0.630598	0.854786	0.724347	1.04412	0.774708	0.129125	0.730931	0.00823363	MGSSHHHHHHSSGLVPRGSHMKDILEKLEERRAQARLYGGEKRLEAQHKRGKLTARERIELLLDHGSFEEFDMFVQHRSTDFGMEKQKIPGDGVVTGWGTVNGRTVFLFSKDFTVFGGSSSEAHAAKIVKVQDMALKMRAPIIGIFDAGGARIQEGVAALGGHGEVFRRNVAASGVIPQISVIMGPCAGGDVYSPAMTDFIFMVRDTSYMFVTGPDVVKTVTNEVVTAEELGGAKVHTSKSSIADGSFENDVEAILQIRRLLDFLPANNIEGVPEIESFDDVNRLDKSLDTLIPDNPNKPYDMGELIRRVVDEGDFFEIQAAYARNIITGFGRVEGRTVGFVANQPLVLAGVLDSDASRKAARFVRFCNAFSIPIVTFVDVPGFLPGTAQEYGGLIKHG…
292	0.0291446	Q	500	S	2.02848	1.43633	1.1843	0.711971	0.729207	0.724358	0.933179	0.856082	0.110155	0.730943	0.00735876	MGSSHHHHHHSSGLVPRGSHMKDILEKLEERRAQARLGGGEKRLEAQHKRGKLTARERIELLLDHGSFEEFDMFVQHRSTDFGMEKQKIPGDGVVTGWGTVNGRTVFLFSKDFTVFGGSSSEAHAAKIVKVQDMALKMRAPIIGIFDAGGARIQEGVAALGGHGEVFRRNVAASGVIPQISVIMGPCAGGDVYSPAMTDFIFMVRDTSYMFVTGPDVVKTVTNEVVTAEELGGAKVHTSKSSIADGSFENDVEAILQIRRLLDFLPANNIEGVPEIESFDDVNRLDKSLDTLIPDNPNKPYDMGELIRRVVDEGDFFEIQAAYARNIITGFGRVEGRTVGFVANQPLVLAGVLDSDASRKAARFVRFCNAFSIPIVTFVDVPGFLPGTAQEYGGLIKHG…
293	0.0292444	G	-2	L	2.02838	1.3615	1.33376	0.613536	0.874837	0.74796	1.00676	0.757646	0.132154	0.754544	0.00793901	MGSSHHHHHHSSGLVPRLSHMKDILEKLEERRAQARLGGGEKRLEAQHKRGKLTARERIELLLDHGSFEEFDMFVQHRSTDFGMEKQKIPGDGVVTGWGTVNGRTVFLFSKDFTVFGGSSSEAHAAKIVKVQDMALKMRAPIIGIFDAGGARIQEGVAALGGHGEVFRRNVAASGVIPQISVIMGPCAGGDVYSPAMTDFIFMVRDTSYMFVTGPDVVKTVTNEVVTAEELGGAKVHTSKSSIADGSFENDVEAILQIRRLLDFLPANNIEGVPEIESFDDVNRLDKSLDTLIPDNPNKPYDMGELIRRVVDEGDFFEIQAAYARNIITGFGRVEGRTVGFVANQPLVLAGVLDSDASRKAARFVRFCNAFSIPIVTFVDVPGFLPGTAQEYGGLIKHG…
294	0.0293442	F	465	Y	2.02827	1.41578	1.22497	0.700913	0.745632	0.71487	0.971901	0.845023	0.112636	0.721454	0.00766412	MGSSHHHHHHSSGLVPRGSHMKDILEKLEERRAQARLGGGEKRLEAQHKRGKLTARERIELLLDHGSFEEFDMFVQHRSTDFGMEKQKIPGDGVVTGWGTVNGRTVFLFSKDFTVFGGSSSEAHAAKIVKVQDMALKMRAPIIGIFDAGGARIQEGVAALGGHGEVFRRNVAASGVIPQISVIMGPCAGGDVYSPAMTDFIFMVRDTSYMFVTGPDVVKTVTNEVVTAEELGGAKVHTSKSSIADGSFENDVEAILQIRRLLDFLPANNIEGVPEIESFDDVNRLDKSLDTLIPDNPNKPYDMGELIRRVVDEGDFFEIQAAYARNIITGFGRVEGRTVGFVANQPLVLAGVLDSDASRKAARFVRFCNAFSIPIVTFVDVPGFLPGTAQEYGGLIKHG…
295	0.0294441	L	510	T	2.02792	1.44759	1.16067	0.714619	0.742386	0.732971	0.892194	0.858728	0.112146	0.739556	0.00703557	MGSSHHHHHHSSGLVPRGSHMKDILEKLEERRAQARLGGGEKRLEAQHKRGKLTARERIELLLDHGSFEEFDMFVQHRSTDFGMEKQKIPGDGVVTGWGTVNGRTVFLFSKDFTVFGGSSSEAHAAKIVKVQDMALKMRAPIIGIFDAGGARIQEGVAALGGHGEVFRRNVAASGVIPQISVIMGPCAGGDVYSPAMTDFIFMVRDTSYMFVTGPDVVKTVTNEVVTAEELGGAKVHTSKSSIADGSFENDVEAILQIRRLLDFLPANNIEGVPEIESFDDVNRLDKSLDTLIPDNPNKPYDMGELIRRVVDEGDFFEIQAAYARNIITGFGRVEGRTVGFVANQPLVLAGVLDSDASRKAARFVRFCNAFSIPIVTFVDVPGFLPGTAQEYGGLIKHG…
296	0.0295439	H	-11	P	2.02742	1.32007	1.4147	0.583267	0.892395	0.736801	1.09773	0.727377	0.134807	0.743386	0.00865637	MGSSHHHHPHSSGLVPRGSHMKDILEKLEERRAQARLGGGEKRLEAQHKRGKLTARERIELLLDHGSFEEFDMFVQHRSTDFGMEKQKIPGDGVVTGWGTVNGRTVFLFSKDFTVFGGSSSEAHAAKIVKVQDMALKMRAPIIGIFDAGGARIQEGVAALGGHGEVFRRNVAASGVIPQISVIMGPCAGGDVYSPAMTDFIFMVRDTSYMFVTGPDVVKTVTNEVVTAEELGGAKVHTSKSSIADGSFENDVEAILQIRRLLDFLPANNIEGVPEIESFDDVNRLDKSLDTLIPDNPNKPYDMGELIRRVVDEGDFFEIQAAYARNIITGFGRVEGRTVGFVANQPLVLAGVLDSDASRKAARFVRFCNAFSIPIVTFVDVPGFLPGTAQEYGGLIKHG…
297	0.0296437	R	38	F	2.02632	1.3526	1.34744	0.637554	0.857544	0.715044	1.03934	0.781664	0.129542	0.721629	0.0081959	MGSSHHHHHHSSGLVPRGSHMKDILEKLEERRAQARLGGGEKRLEAQHKRGKLTAREFIELLLDHGSFEEFDMFVQHRSTDFGMEKQKIPGDGVVTGWGTVNGRTVFLFSKDFTVFGGSSSEAHAAKIVKVQDMALKMRAPIIGIFDAGGARIQEGVAALGGHGEVFRRNVAASGVIPQISVIMGPCAGGDVYSPAMTDFIFMVRDTSYMFVTGPDVVKTVTNEVVTAEELGGAKVHTSKSSIADGSFENDVEAILQIRRLLDFLPANNIEGVPEIESFDDVNRLDKSLDTLIPDNPNKPYDMGELIRRVVDEGDFFEIQAAYARNIITGFGRVEGRTVGFVANQPLVLAGVLDSDASRKAARFVRFCNAFSIPIVTFVDVPGFLPGTAQEYGGLIKHG…
298	0.0297435	K	484	R	2.02624	1.40649	1.23951	0.683041	0.737091	0.723447	0.996537	0.827151	0.111346	0.730032	0.00785838	MGSSHHHHHHSSGLVPRGSHMKDILEKLEERRAQARLGGGEKRLEAQHKRGKLTARERIELLLDHGSFEEFDMFVQHRSTDFGMEKQKIPGDGVVTGWGTVNGRTVFLFSKDFTVFGGSSSEAHAAKIVKVQDMALKMRAPIIGIFDAGGARIQEGVAALGGHGEVFRRNVAASGVIPQISVIMGPCAGGDVYSPAMTDFIFMVRDTSYMFVTGPDVVKTVTNEVVTAEELGGAKVHTSKSSIADGSFENDVEAILQIRRLLDFLPANNIEGVPEIESFDDVNRLDKSLDTLIPDNPNKPYDMGELIRRVVDEGDFFEIQAAYARNIITGFGRVEGRTVGFVANQPLVLAGVLDSDASRKAARFVRFCNAFSIPIVTFVDVPGFLPGTAQEYGGLIKHG…
299	0.0298433	L	8	V	2.02611	1.38071	1.2908	0.667556	0.779362	0.713153	1.02897	0.811666	0.117732	0.719738	0.00811412	MGSSHHHHHHSSGLVPRGSHMKDILEKVEERRAQARLGGGEKRLEAQHKRGKLTARERIELLLDHGSFEEFDMFVQHRSTDFGMEKQKIPGDGVVTGWGTVNGRTVFLFSKDFTVFGGSSSEAHAAKIVKVQDMALKMRAPIIGIFDAGGARIQEGVAALGGHGEVFRRNVAASGVIPQISVIMGPCAGGDVYSPAMTDFIFMVRDTSYMFVTGPDVVKTVTNEVVTAEELGGAKVHTSKSSIADGSFENDVEAILQIRRLLDFLPANNIEGVPEIESFDDVNRLDKSLDTLIPDNPNKPYDMGELIRRVVDEGDFFEIQAAYARNIITGFGRVEGRTVGFVANQPLVLAGVLDSDASRKAARFVRFCNAFSIPIVTFVDVPGFLPGTAQEYGGLIKHG…
300	0.0299431	E	25	I	2.02575	1.41911	1.21328	0.688302	0.769301	0.730809	0.938203	0.832411	0.116212	0.737394	0.00739838	MGSSHHHHHHSSGLVPRGSHMKDILEKLEERRAQARLGGGEKRLIAQHKRGKLTARERIELLLDHGSFEEFDMFVQHRSTDFGMEKQKIPGDGVVTGWGTVNGRTVFLFSKDFTVFGGSSSEAHAAKIVKVQDMALKMRAPIIGIFDAGGARIQEGVAALGGHGEVFRRNVAASGVIPQISVIMGPCAGGDVYSPAMTDFIFMVRDTSYMFVTGPDVVKTVTNEVVTAEELGGAKVHTSKSSIADGSFENDVEAILQIRRLLDFLPANNIEGVPEIESFDDVNRLDKSLDTLIPDNPNKPYDMGELIRRVVDEGDFFEIQAAYARNIITGFGRVEGRTVGFVANQPLVLAGVLDSDASRKAARFVRFCNAFSIPIVTFVDVPGFLPGTAQEYGGLIKHG…
301	0.0300429	R	23	L	2.02562	1.43751	1.17622	0.694991	0.717886	0.742518	0.931736	0.839101	0.108445	0.749103	0.00734739	MGSSHHHHHHSSGLVPRGSHMKDILEKLEERRAQARLGGGEKLLEAQHKRGKLTARERIELLLDHGSFEEFDMFVQHRSTDFGMEKQKIPGDGVVTGWGTVNGRTVFLFSKDFTVFGGSSSEAHAAKIVKVQDMALKMRAPIIGIFDAGGARIQEGVAALGGHGEVFRRNVAASGVIPQISVIMGPCAGGDVYSPAMTDFIFMVRDTSYMFVTGPDVVKTVTNEVVTAEELGGAKVHTSKSSIADGSFENDVEAILQIRRLLDFLPANNIEGVPEIESFDDVNRLDKSLDTLIPDNPNKPYDMGELIRRVVDEGDFFEIQAAYARNIITGFGRVEGRTVGFVANQPLVLAGVLDSDASRKAARFVRFCNAFSIPIVTFVDVPGFLPGTAQEYGGLIKHG…
302	0.0301427	K	496	N	2.02447	1.4848	1.07934	0.727283	0.656789	0.757512	0.856509	0.871393	0.0992157	0.764097	0.00675417	MGSSHHHHHHSSGLVPRGSHMKDILEKLEERRAQARLGGGEKRLEAQHKRGKLTARERIELLLDHGSFEEFDMFVQHRSTDFGMEKQKIPGDGVVTGWGTVNGRTVFLFSKDFTVFGGSSSEAHAAKIVKVQDMALKMRAPIIGIFDAGGARIQEGVAALGGHGEVFRRNVAASGVIPQISVIMGPCAGGDVYSPAMTDFIFMVRDTSYMFVTGPDVVKTVTNEVVTAEELGGAKVHTSKSSIADGSFENDVEAILQIRRLLDFLPANNIEGVPEIESFDDVNRLDKSLDTLIPDNPNKPYDMGELIRRVVDEGDFFEIQAAYARNIITGFGRVEGRTVGFVANQPLVLAGVLDSDASRKAARFVRFCNAFSIPIVTFVDVPGFLPGTAQEYGGLIKHG…
303	0.0302425	S	100	N	2.02413	1.37664	1.29498	0.667509	0.792249	0.709134	1.02436	0.811619	0.119679	0.715718	0.00807779	MGSSHHHHHHSSGLVPRGSHMKDILEKLEERRAQARLGGGEKRLEAQHKRGKLTARERIELLLDHGSFEEFDMFVQHRSTDFGMEKQKIPGDGVVTGWGTVNGRTVFLFSKDFTVFGGSNSEAHAAKIVKVQDMALKMRAPIIGIFDAGGARIQEGVAALGGHGEVFRRNVAASGVIPQISVIMGPCAGGDVYSPAMTDFIFMVRDTSYMFVTGPDVVKTVTNEVVTAEELGGAKVHTSKSSIADGSFENDVEAILQIRRLLDFLPANNIEGVPEIESFDDVNRLDKSLDTLIPDNPNKPYDMGELIRRVVDEGDFFEIQAAYARNIITGFGRVEGRTVGFVANQPLVLAGVLDSDASRKAARFVRFCNAFSIPIVTFVDVPGFLPGTAQEYGGLIKHG…
304	0.0303423	T	76	S	2.02406	1.36103	1.32606	0.701875	0.897962	0.659155	0.975756	0.845985	0.135648	0.665739	0.00769452	MGSSHHHHHHSSGLVPRGSHMKDILEKLEERRAQARLGGGEKRLEAQHKRGKLTARERIELLLDHGSFEEFDMFVQHRSTDFGMEKQKIPGDGVVSGWGTVNGRTVFLFSKDFTVFGGSSSEAHAAKIVKVQDMALKMRAPIIGIFDAGGARIQEGVAALGGHGEVFRRNVAASGVIPQISVIMGPCAGGDVYSPAMTDFIFMVRDTSYMFVTGPDVVKTVTNEVVTAEELGGAKVHTSKSSIADGSFENDVEAILQIRRLLDFLPANNIEGVPEIESFDDVNRLDKSLDTLIPDNPNKPYDMGELIRRVVDEGDFFEIQAAYARNIITGFGRVEGRTVGFVANQPLVLAGVLDSDASRKAARFVRFCNAFSIPIVTFVDVPGFLPGTAQEYGGLIKHG…
305	0.0304422	P	-4	E	2.02386	1.39907	1.24957	0.661197	0.804654	0.737877	0.956012	0.805307	0.121552	0.744462	0.00753882	MGSSHHHHHHSSGLVERGSHMKDILEKLEERRAQARLGGGEKRLEAQHKRGKLTARERIELLLDHGSFEEFDMFVQHRSTDFGMEKQKIPGDGVVTGWGTVNGRTVFLFSKDFTVFGGSSSEAHAAKIVKVQDMALKMRAPIIGIFDAGGARIQEGVAALGGHGEVFRRNVAASGVIPQISVIMGPCAGGDVYSPAMTDFIFMVRDTSYMFVTGPDVVKTVTNEVVTAEELGGAKVHTSKSSIADGSFENDVEAILQIRRLLDFLPANNIEGVPEIESFDDVNRLDKSLDTLIPDNPNKPYDMGELIRRVVDEGDFFEIQAAYARNIITGFGRVEGRTVGFVANQPLVLAGVLDSDASRKAARFVRFCNAFSIPIVTFVDVPGFLPGTAQEYGGLIKHG…
306	0.030542	H	-13	Q	2.02282	1.34855	1.34852	0.631021	0.861191	0.717534	1.03772	0.775131	0.130093	0.724118	0.00818315	MGSSHHQHHHSSGLVPRGSHMKDILEKLEERRAQARLGGGEKRLEAQHKRGKLTARERIELLLDHGSFEEFDMFVQHRSTDFGMEKQKIPGDGVVTGWGTVNGRTVFLFSKDFTVFGGSSSEAHAAKIVKVQDMALKMRAPIIGIFDAGGARIQEGVAALGGHGEVFRRNVAASGVIPQISVIMGPCAGGDVYSPAMTDFIFMVRDTSYMFVTGPDVVKTVTNEVVTAEELGGAKVHTSKSSIADGSFENDVEAILQIRRLLDFLPANNIEGVPEIESFDDVNRLDKSLDTLIPDNPNKPYDMGELIRRVVDEGDFFEIQAAYARNIITGFGRVEGRTVGFVANQPLVLAGVLDSDASRKAARFVRFCNAFSIPIVTFVDVPGFLPGTAQEYGGLIKHG…
307	0.0306418	I	473	A	2.02197	1.35328	1.33738	0.658231	0.828239	0.695053	1.05005	0.802341	0.125115	0.701638	0.00828034	MGSSHHHHHHSSGLVPRGSHMKDILEKLEERRAQARLGGGEKRLEAQHKRGKLTARERIELLLDHGSFEEFDMFVQHRSTDFGMEKQKIPGDGVVTGWGTVNGRTVFLFSKDFTVFGGSSSEAHAAKIVKVQDMALKMRAPIIGIFDAGGARIQEGVAALGGHGEVFRRNVAASGVIPQISVIMGPCAGGDVYSPAMTDFIFMVRDTSYMFVTGPDVVKTVTNEVVTAEELGGAKVHTSKSSIADGSFENDVEAILQIRRLLDFLPANNIEGVPEIESFDDVNRLDKSLDTLIPDNPNKPYDMGELIRRVVDEGDFFEIQAAYARNIITGFGRVEGRTVGFVANQPLVLAGVLDSDASRKAARFVRFCNAFSIPIVTFVDVPGFLPGTAQEYGGLIKHG…
308	0.0307416	V	74	A	2.02047	1.27527	1.4904	0.594809	0.992611	0.68046	1.11176	0.738919	0.149946	0.687044	0.00876703	MGSSHHHHHHSSGLVPRGSHMKDILEKLEERRAQARLGGGEKRLEAQHKRGKLTARERIELLLDHGSFEEFDMFVQHRSTDFGMEKQKIPGDGAVTGWGTVNGRTVFLFSKDFTVFGGSSSEAHAAKIVKVQDMALKMRAPIIGIFDAGGARIQEGVAALGGHGEVFRRNVAASGVIPQISVIMGPCAGGDVYSPAMTDFIFMVRDTSYMFVTGPDVVKTVTNEVVTAEELGGAKVHTSKSSIADGSFENDVEAILQIRRLLDFLPANNIEGVPEIESFDDVNRLDKSLDTLIPDNPNKPYDMGELIRRVVDEGDFFEIQAAYARNIITGFGRVEGRTVGFVANQPLVLAGVLDSDASRKAARFVRFCNAFSIPIVTFVDVPGFLPGTAQEYGGLIKHG…
309	0.0308414	H	28	D	2.02037	1.354	1.33273	0.661197	0.840853	0.692807	1.03399	0.805307	0.127021	0.699392	0.00815374	MGSSHHHHHHSSGLVPRGSHMKDILEKLEERRAQARLGGGEKRLEAQDKRGKLTARERIELLLDHGSFEEFDMFVQHRSTDFGMEKQKIPGDGVVTGWGTVNGRTVFLFSKDFTVFGGSSSEAHAAKIVKVQDMALKMRAPIIGIFDAGGARIQEGVAALGGHGEVFRRNVAASGVIPQISVIMGPCAGGDVYSPAMTDFIFMVRDTSYMFVTGPDVVKTVTNEVVTAEELGGAKVHTSKSSIADGSFENDVEAILQIRRLLDFLPANNIEGVPEIESFDDVNRLDKSLDTLIPDNPNKPYDMGELIRRVVDEGDFFEIQAAYARNIITGFGRVEGRTVGFVANQPLVLAGVLDSDASRKAARFVRFCNAFSIPIVTFVDVPGFLPGTAQEYGGLIKHG…
310	0.0309412	D	3	Y	2.02036	1.3039	1.43293	0.579162	0.931885	0.724738	1.08852	0.723272	0.140772	0.731322	0.00858374	MGSSHHHHHHSSGLVPRGSHMKYILEKLEERRAQARLGGGEKRLEAQHKRGKLTARERIELLLDHGSFEEFDMFVQHRSTDFGMEKQKIPGDGVVTGWGTVNGRTVFLFSKDFTVFGGSSSEAHAAKIVKVQDMALKMRAPIIGIFDAGGARIQEGVAALGGHGEVFRRNVAASGVIPQISVIMGPCAGGDVYSPAMTDFIFMVRDTSYMFVTGPDVVKTVTNEVVTAEELGGAKVHTSKSSIADGSFENDVEAILQIRRLLDFLPANNIEGVPEIESFDDVNRLDKSLDTLIPDNPNKPYDMGELIRRVVDEGDFFEIQAAYARNIITGFGRVEGRTVGFVANQPLVLAGVLDSDASRKAARFVRFCNAFSIPIVTFVDVPGFLPGTAQEYGGLIKHG…
311	0.031041	E	10	P	2.02024	1.31858	1.40332	0.619425	0.89473	0.699154	1.0811	0.763535	0.13516	0.705738	0.00852522	MGSSHHHHHHSSGLVPRGSHMKDILEKLEPRRAQARLGGGEKRLEAQHKRGKLTARERIELLLDHGSFEEFDMFVQHRSTDFGMEKQKIPGDGVVTGWGTVNGRTVFLFSKDFTVFGGSSSEAHAAKIVKVQDMALKMRAPIIGIFDAGGARIQEGVAALGGHGEVFRRNVAASGVIPQISVIMGPCAGGDVYSPAMTDFIFMVRDTSYMFVTGPDVVKTVTNEVVTAEELGGAKVHTSKSSIADGSFENDVEAILQIRRLLDFLPANNIEGVPEIESFDDVNRLDKSLDTLIPDNPNKPYDMGELIRRVVDEGDFFEIQAAYARNIITGFGRVEGRTVGFVANQPLVLAGVLDSDASRKAARFVRFCNAFSIPIVTFVDVPGFLPGTAQEYGGLIKHG…
312	0.0311408	Q	500	K	2.0202	1.38648	1.26743	0.654673	0.798478	0.731806	0.984286	0.798783	0.120619	0.738391	0.00776178	MGSSHHHHHHSSGLVPRGSHMKDILEKLEERRAQARLGGGEKRLEAQHKRGKLTARERIELLLDHGSFEEFDMFVQHRSTDFGMEKQKIPGDGVVTGWGTVNGRTVFLFSKDFTVFGGSSSEAHAAKIVKVQDMALKMRAPIIGIFDAGGARIQEGVAALGGHGEVFRRNVAASGVIPQISVIMGPCAGGDVYSPAMTDFIFMVRDTSYMFVTGPDVVKTVTNEVVTAEELGGAKVHTSKSSIADGSFENDVEAILQIRRLLDFLPANNIEGVPEIESFDDVNRLDKSLDTLIPDNPNKPYDMGELIRRVVDEGDFFEIQAAYARNIITGFGRVEGRTVGFVANQPLVLAGVLDSDASRKAARFVRFCNAFSIPIVTFVDVPGFLPGTAQEYGGLIKHG…
313	0.0312406	H	-14	K	2.01974	1.25501	1.52946	0.543063	0.975679	0.71195	1.17784	0.687173	0.147388	0.718535	0.00928807	MGSSHKHHHHSSGLVPRGSHMKDILEKLEERRAQARLGGGEKRLEAQHKRGKLTARERIELLLDHGSFEEFDMFVQHRSTDFGMEKQKIPGDGVVTGWGTVNGRTVFLFSKDFTVFGGSSSEAHAAKIVKVQDMALKMRAPIIGIFDAGGARIQEGVAALGGHGEVFRRNVAASGVIPQISVIMGPCAGGDVYSPAMTDFIFMVRDTSYMFVTGPDVVKTVTNEVVTAEELGGAKVHTSKSSIADGSFENDVEAILQIRRLLDFLPANNIEGVPEIESFDDVNRLDKSLDTLIPDNPNKPYDMGELIRRVVDEGDFFEIQAAYARNIITGFGRVEGRTVGFVANQPLVLAGVLDSDASRKAARFVRFCNAFSIPIVTFVDVPGFLPGTAQEYGGLIKHG…
314	0.0313405	L	24	Y	2.01961	1.3078	1.42363	0.594543	0.953303	0.713256	1.05732	0.738653	0.144008	0.719841	0.00833771	MGSSHHHHHHSSGLVPRGSHMKDILEKLEERRAQARLGGGEKRYEAQHKRGKLTARERIELLLDHGSFEEFDMFVQHRSTDFGMEKQKIPGDGVVTGWGTVNGRTVFLFSKDFTVFGGSSSEAHAAKIVKVQDMALKMRAPIIGIFDAGGARIQEGVAALGGHGEVFRRNVAASGVIPQISVIMGPCAGGDVYSPAMTDFIFMVRDTSYMFVTGPDVVKTVTNEVVTAEELGGAKVHTSKSSIADGSFENDVEAILQIRRLLDFLPANNIEGVPEIESFDDVNRLDKSLDTLIPDNPNKPYDMGELIRRVVDEGDFFEIQAAYARNIITGFGRVEGRTVGFVANQPLVLAGVLDSDASRKAARFVRFCNAFSIPIVTFVDVPGFLPGTAQEYGGLIKHG…
315	0.0314403	T	495	D	2.01926	1.39659	1.24535	0.73233	0.774776	0.664261	0.974994	0.876439	0.117039	0.670845	0.00768851	MGSSHHHHHHSSGLVPRGSHMKDILEKLEERRAQARLGGGEKRLEAQHKRGKLTARERIELLLDHGSFEEFDMFVQHRSTDFGMEKQKIPGDGVVTGWGTVNGRTVFLFSKDFTVFGGSSSEAHAAKIVKVQDMALKMRAPIIGIFDAGGARIQEGVAALGGHGEVFRRNVAASGVIPQISVIMGPCAGGDVYSPAMTDFIFMVRDTSYMFVTGPDVVKTVTNEVVTAEELGGAKVHTSKSSIADGSFENDVEAILQIRRLLDFLPANNIEGVPEIESFDDVNRLDKSLDTLIPDNPNKPYDMGELIRRVVDEGDFFEIQAAYARNIITGFGRVEGRTVGFVANQPLVLAGVLDSDASRKAARFVRFCNAFSIPIVTFVDVPGFLPGTAQEYGGLIKHG…
316	0.0315401	Q	27	P	2.0191	1.33584	1.36651	0.638648	0.829029	0.697195	1.08631	0.782758	0.125235	0.703779	0.00856629	MGSSHHHHHHSSGLVPRGSHMKDILEKLEERRAQARLGGGEKRLEAPHKRGKLTARERIELLLDHGSFEEFDMFVQHRSTDFGMEKQKIPGDGVVTGWGTVNGRTVFLFSKDFTVFGGSSSEAHAAKIVKVQDMALKMRAPIIGIFDAGGARIQEGVAALGGHGEVFRRNVAASGVIPQISVIMGPCAGGDVYSPAMTDFIFMVRDTSYMFVTGPDVVKTVTNEVVTAEELGGAKVHTSKSSIADGSFENDVEAILQIRRLLDFLPANNIEGVPEIESFDDVNRLDKSLDTLIPDNPNKPYDMGELIRRVVDEGDFFEIQAAYARNIITGFGRVEGRTVGFVANQPLVLAGVLDSDASRKAARFVRFCNAFSIPIVTFVDVPGFLPGTAQEYGGLIKHG…
317	0.0316399	G	18	Q	2.01884	1.34317	1.35133	0.631043	0.875852	0.71213	1.02906	0.775153	0.132308	0.718715	0.00811487	MGSSHHHHHHSSGLVPRGSHMKDILEKLEERRAQARLQGGEKRLEAQHKRGKLTARERIELLLDHGSFEEFDMFVQHRSTDFGMEKQKIPGDGVVTGWGTVNGRTVFLFSKDFTVFGGSSSEAHAAKIVKVQDMALKMRAPIIGIFDAGGARIQEGVAALGGHGEVFRRNVAASGVIPQISVIMGPCAGGDVYSPAMTDFIFMVRDTSYMFVTGPDVVKTVTNEVVTAEELGGAKVHTSKSSIADGSFENDVEAILQIRRLLDFLPANNIEGVPEIESFDDVNRLDKSLDTLIPDNPNKPYDMGELIRRVVDEGDFFEIQAAYARNIITGFGRVEGRTVGFVANQPLVLAGVLDSDASRKAARFVRFCNAFSIPIVTFVDVPGFLPGTAQEYGGLIKHG…
318	0.0317397	G	19	R	2.01861	1.38069	1.27586	0.645579	0.80764	0.735107	0.987691	0.789689	0.122003	0.741691	0.00778863	MGSSHHHHHHSSGLVPRGSHMKDILEKLEERRAQARLGRGEKRLEAQHKRGKLTARERIELLLDHGSFEEFDMFVQHRSTDFGMEKQKIPGDGVVTGWGTVNGRTVFLFSKDFTVFGGSSSEAHAAKIVKVQDMALKMRAPIIGIFDAGGARIQEGVAALGGHGEVFRRNVAASGVIPQISVIMGPCAGGDVYSPAMTDFIFMVRDTSYMFVTGPDVVKTVTNEVVTAEELGGAKVHTSKSSIADGSFENDVEAILQIRRLLDFLPANNIEGVPEIESFDDVNRLDKSLDTLIPDNPNKPYDMGELIRRVVDEGDFFEIQAAYARNIITGFGRVEGRTVGFVANQPLVLAGVLDSDASRKAARFVRFCNAFSIPIVTFVDVPGFLPGTAQEYGGLIKHG…
319	0.0318395	H	0	Y	2.01859	1.38067	1.27582	0.64594	0.778235	0.734732	1.01098	0.79005	0.117562	0.741317	0.00797227	MGSSHHHHHHSSGLVPRGSYMKDILEKLEERRAQARLGGGEKRLEAQHKRGKLTARERIELLLDHGSFEEFDMFVQHRSTDFGMEKQKIPGDGVVTGWGTVNGRTVFLFSKDFTVFGGSSSEAHAAKIVKVQDMALKMRAPIIGIFDAGGARIQEGVAALGGHGEVFRRNVAASGVIPQISVIMGPCAGGDVYSPAMTDFIFMVRDTSYMFVTGPDVVKTVTNEVVTAEELGGAKVHTSKSSIADGSFENDVEAILQIRRLLDFLPANNIEGVPEIESFDDVNRLDKSLDTLIPDNPNKPYDMGELIRRVVDEGDFFEIQAAYARNIITGFGRVEGRTVGFVANQPLVLAGVLDSDASRKAARFVRFCNAFSIPIVTFVDVPGFLPGTAQEYGGLIKHG…
320	0.0319393	H	-13	D	2.01603	1.3242	1.38366	0.58657	0.879867	0.737633	1.06787	0.73068	0.132914	0.744218	0.00842088	MGSSHHDHHHSSGLVPRGSHMKDILEKLEERRAQARLGGGEKRLEAQHKRGKLTARERIELLLDHGSFEEFDMFVQHRSTDFGMEKQKIPGDGVVTGWGTVNGRTVFLFSKDFTVFGGSSSEAHAAKIVKVQDMALKMRAPIIGIFDAGGARIQEGVAALGGHGEVFRRNVAASGVIPQISVIMGPCAGGDVYSPAMTDFIFMVRDTSYMFVTGPDVVKTVTNEVVTAEELGGAKVHTSKSSIADGSFENDVEAILQIRRLLDFLPANNIEGVPEIESFDDVNRLDKSLDTLIPDNPNKPYDMGELIRRVVDEGDFFEIQAAYARNIITGFGRVEGRTVGFVANQPLVLAGVLDSDASRKAARFVRFCNAFSIPIVTFVDVPGFLPGTAQEYGGLIKHG…
321	0.0320391	H	-11	T	2.01582	1.28783	1.45599	0.580588	0.924115	0.707239	1.12513	0.724698	0.139598	0.713824	0.00887243	MGSSHHHHTHSSGLVPRGSHMKDILEKLEERRAQARLGGGEKRLEAQHKRGKLTARERIELLLDHGSFEEFDMFVQHRSTDFGMEKQKIPGDGVVTGWGTVNGRTVFLFSKDFTVFGGSSSEAHAAKIVKVQDMALKMRAPIIGIFDAGGARIQEGVAALGGHGEVFRRNVAASGVIPQISVIMGPCAGGDVYSPAMTDFIFMVRDTSYMFVTGPDVVKTVTNEVVTAEELGGAKVHTSKSSIADGSFENDVEAILQIRRLLDFLPANNIEGVPEIESFDDVNRLDKSLDTLIPDNPNKPYDMGELIRRVVDEGDFFEIQAAYARNIITGFGRVEGRTVGFVANQPLVLAGVLDSDASRKAARFVRFCNAFSIPIVTFVDVPGFLPGTAQEYGGLIKHG…
322	0.0321389	H	505	D	2.01536	1.40567	1.21936	0.713903	0.780212	0.691772	0.93708	0.858013	0.11786	0.698356	0.00738953	MGSSHHHHHHSSGLVPRGSHMKDILEKLEERRAQARLGGGEKRLEAQHKRGKLTARERIELLLDHGSFEEFDMFVQHRSTDFGMEKQKIPGDGVVTGWGTVNGRTVFLFSKDFTVFGGSSSEAHAAKIVKVQDMALKMRAPIIGIFDAGGARIQEGVAALGGHGEVFRRNVAASGVIPQISVIMGPCAGGDVYSPAMTDFIFMVRDTSYMFVTGPDVVKTVTNEVVTAEELGGAKVHTSKSSIADGSFENDVEAILQIRRLLDFLPANNIEGVPEIESFDDVNRLDKSLDTLIPDNPNKPYDMGELIRRVVDEGDFFEIQAAYARNIITGFGRVEGRTVGFVANQPLVLAGVLDSDASRKAARFVRFCNAFSIPIVTFVDVPGFLPGTAQEYGGLIKHG…
323	0.0322387	H	-15	K	2.01518	1.29241	1.44554	0.577753	0.9296	0.714656	1.107	0.721863	0.140427	0.721241	0.00872944	MGSSKHHHHHSSGLVPRGSHMKDILEKLEERRAQARLGGGEKRLEAQHKRGKLTARERIELLLDHGSFEEFDMFVQHRSTDFGMEKQKIPGDGVVTGWGTVNGRTVFLFSKDFTVFGGSSSEAHAAKIVKVQDMALKMRAPIIGIFDAGGARIQEGVAALGGHGEVFRRNVAASGVIPQISVIMGPCAGGDVYSPAMTDFIFMVRDTSYMFVTGPDVVKTVTNEVVTAEELGGAKVHTSKSSIADGSFENDVEAILQIRRLLDFLPANNIEGVPEIESFDDVNRLDKSLDTLIPDNPNKPYDMGELIRRVVDEGDFFEIQAAYARNIITGFGRVEGRTVGFVANQPLVLAGVLDSDASRKAARFVRFCNAFSIPIVTFVDVPGFLPGTAQEYGGLIKHG…
324	0.0323386	A	26	F	2.01518	1.35298	1.3244	0.672701	0.805408	0.680275	1.05136	0.816811	0.121666	0.686859	0.00829068	MGSSHHHHHHSSGLVPRGSHMKDILEKLEERRAQARLGGGEKRLEFQHKRGKLTARERIELLLDHGSFEEFDMFVQHRSTDFGMEKQKIPGDGVVTGWGTVNGRTVFLFSKDFTVFGGSSSEAHAAKIVKVQDMALKMRAPIIGIFDAGGARIQEGVAALGGHGEVFRRNVAASGVIPQISVIMGPCAGGDVYSPAMTDFIFMVRDTSYMFVTGPDVVKTVTNEVVTAEELGGAKVHTSKSSIADGSFENDVEAILQIRRLLDFLPANNIEGVPEIESFDDVNRLDKSLDTLIPDNPNKPYDMGELIRRVVDEGDFFEIQAAYARNIITGFGRVEGRTVGFVANQPLVLAGVLDSDASRKAARFVRFCNAFSIPIVTFVDVPGFLPGTAQEYGGLIKHG…
325	0.0324384	L	8	C	2.01456	1.32255	1.38403	0.612435	0.858746	0.710111	1.0854	0.756545	0.129724	0.716695	0.00855917	MGSSHHHHHHSSGLVPRGSHMKDILEKCEERRAQARLGGGEKRLEAQHKRGKLTARERIELLLDHGSFEEFDMFVQHRSTDFGMEKQKIPGDGVVTGWGTVNGRTVFLFSKDFTVFGGSSSEAHAAKIVKVQDMALKMRAPIIGIFDAGGARIQEGVAALGGHGEVFRRNVAASGVIPQISVIMGPCAGGDVYSPAMTDFIFMVRDTSYMFVTGPDVVKTVTNEVVTAEELGGAKVHTSKSSIADGSFENDVEAILQIRRLLDFLPANNIEGVPEIESFDDVNRLDKSLDTLIPDNPNKPYDMGELIRRVVDEGDFFEIQAAYARNIITGFGRVEGRTVGFVANQPLVLAGVLDSDASRKAARFVRFCNAFSIPIVTFVDVPGFLPGTAQEYGGLIKHG…
326	0.0325382	A	26	K	2.0135	1.3572	1.3126	0.657116	0.818036	0.700084	1.02652	0.801226	0.123574	0.706669	0.00809479	MGSSHHHHHHSSGLVPRGSHMKDILEKLEERRAQARLGGGEKRLEKQHKRGKLTARERIELLLDHGSFEEFDMFVQHRSTDFGMEKQKIPGDGVVTGWGTVNGRTVFLFSKDFTVFGGSSSEAHAAKIVKVQDMALKMRAPIIGIFDAGGARIQEGVAALGGHGEVFRRNVAASGVIPQISVIMGPCAGGDVYSPAMTDFIFMVRDTSYMFVTGPDVVKTVTNEVVTAEELGGAKVHTSKSSIADGSFENDVEAILQIRRLLDFLPANNIEGVPEIESFDDVNRLDKSLDTLIPDNPNKPYDMGELIRRVVDEGDFFEIQAAYARNIITGFGRVEGRTVGFVANQPLVLAGVLDSDASRKAARFVRFCNAFSIPIVTFVDVPGFLPGTAQEYGGLIKHG…
327	0.032638	E	6	L	2.01319	1.35032	1.32573	0.627995	0.83037	0.722329	1.03346	0.772105	0.125437	0.728914	0.00814957	MGSSHHHHHHSSGLVPRGSHMKDILLKLEERRAQARLGGGEKRLEAQHKRGKLTARERIELLLDHGSFEEFDMFVQHRSTDFGMEKQKIPGDGVVTGWGTVNGRTVFLFSKDFTVFGGSSSEAHAAKIVKVQDMALKMRAPIIGIFDAGGARIQEGVAALGGHGEVFRRNVAASGVIPQISVIMGPCAGGDVYSPAMTDFIFMVRDTSYMFVTGPDVVKTVTNEVVTAEELGGAKVHTSKSSIADGSFENDVEAILQIRRLLDFLPANNIEGVPEIESFDDVNRLDKSLDTLIPDNPNKPYDMGELIRRVVDEGDFFEIQAAYARNIITGFGRVEGRTVGFVANQPLVLAGVLDSDASRKAARFVRFCNAFSIPIVTFVDVPGFLPGTAQEYGGLIKHG…
328	0.0327378	M	53	L	2.01285	1.33796	1.34977	0.659228	0.900143	0.678735	1.00579	0.803338	0.135977	0.68532	0.00793137	MGSSHHHHHHSSGLVPRGSHMKDILEKLEERRAQARLGGGEKRLEAQHKRGKLTARERIELLLDHGSFEEFDLFVQHRSTDFGMEKQKIPGDGVVTGWGTVNGRTVFLFSKDFTVFGGSSSEAHAAKIVKVQDMALKMRAPIIGIFDAGGARIQEGVAALGGHGEVFRRNVAASGVIPQISVIMGPCAGGDVYSPAMTDFIFMVRDTSYMFVTGPDVVKTVTNEVVTAEELGGAKVHTSKSSIADGSFENDVEAILQIRRLLDFLPANNIEGVPEIESFDDVNRLDKSLDTLIPDNPNKPYDMGELIRRVVDEGDFFEIQAAYARNIITGFGRVEGRTVGFVANQPLVLAGVLDSDASRKAARFVRFCNAFSIPIVTFVDVPGFLPGTAQEYGGLIKHG…
329	0.0328376	L	510	N	2.01281	1.44111	1.14341	0.697379	0.728745	0.743728	0.881083	0.841489	0.110086	0.750313	0.00694795	MGSSHHHHHHSSGLVPRGSHMKDILEKLEERRAQARLGGGEKRLEAQHKRGKLTARERIELLLDHGSFEEFDMFVQHRSTDFGMEKQKIPGDGVVTGWGTVNGRTVFLFSKDFTVFGGSSSEAHAAKIVKVQDMALKMRAPIIGIFDAGGARIQEGVAALGGHGEVFRRNVAASGVIPQISVIMGPCAGGDVYSPAMTDFIFMVRDTSYMFVTGPDVVKTVTNEVVTAEELGGAKVHTSKSSIADGSFENDVEAILQIRRLLDFLPANNIEGVPEIESFDDVNRLDKSLDTLIPDNPNKPYDMGELIRRVVDEGDFFEIQAAYARNIITGFGRVEGRTVGFVANQPLVLAGVLDSDASRKAARFVRFCNAFSIPIVTFVDVPGFLPGTAQEYGGLIKHG…
330	0.0329374	M	64	L	2.01235	1.31767	1.38937	0.593632	0.869945	0.724038	1.0833	0.737742	0.131415	0.730623	0.00854256	MGSSHHHHHHSSGLVPRGSHMKDILEKLEERRAQARLGGGEKRLEAQHKRGKLTARERIELLLDHGSFEEFDMFVQHRSTDFGLEKQKIPGDGVVTGWGTVNGRTVFLFSKDFTVFGGSSSEAHAAKIVKVQDMALKMRAPIIGIFDAGGARIQEGVAALGGHGEVFRRNVAASGVIPQISVIMGPCAGGDVYSPAMTDFIFMVRDTSYMFVTGPDVVKTVTNEVVTAEELGGAKVHTSKSSIADGSFENDVEAILQIRRLLDFLPANNIEGVPEIESFDDVNRLDKSLDTLIPDNPNKPYDMGELIRRVVDEGDFFEIQAAYARNIITGFGRVEGRTVGFVANQPLVLAGVLDSDASRKAARFVRFCNAFSIPIVTFVDVPGFLPGTAQEYGGLIKHG…
331	0.0330372	H	-14	F	2.0117	1.28378	1.45583	0.5666	0.954105	0.717184	1.09961	0.71071	0.144129	0.723769	0.00867117	MGSSHFHHHHSSGLVPRGSHMKDILEKLEERRAQARLGGGEKRLEAQHKRGKLTARERIELLLDHGSFEEFDMFVQHRSTDFGMEKQKIPGDGVVTGWGTVNGRTVFLFSKDFTVFGGSSSEAHAAKIVKVQDMALKMRAPIIGIFDAGGARIQEGVAALGGHGEVFRRNVAASGVIPQISVIMGPCAGGDVYSPAMTDFIFMVRDTSYMFVTGPDVVKTVTNEVVTAEELGGAKVHTSKSSIADGSFENDVEAILQIRRLLDFLPANNIEGVPEIESFDDVNRLDKSLDTLIPDNPNKPYDMGELIRRVVDEGDFFEIQAAYARNIITGFGRVEGRTVGFVANQPLVLAGVLDSDASRKAARFVRFCNAFSIPIVTFVDVPGFLPGTAQEYGGLIKHG…
332	0.033137	G	-2	W	2.01085	1.32973	1.36223	0.584838	0.876601	0.744894	1.04271	0.728948	0.132421	0.751479	0.00822252	MGSSHHHHHHSSGLVPRWSHMKDILEKLEERRAQARLGGGEKRLEAQHKRGKLTARERIELLLDHGSFEEFDMFVQHRSTDFGMEKQKIPGDGVVTGWGTVNGRTVFLFSKDFTVFGGSSSEAHAAKIVKVQDMALKMRAPIIGIFDAGGARIQEGVAALGGHGEVFRRNVAASGVIPQISVIMGPCAGGDVYSPAMTDFIFMVRDTSYMFVTGPDVVKTVTNEVVTAEELGGAKVHTSKSSIADGSFENDVEAILQIRRLLDFLPANNIEGVPEIESFDDVNRLDKSLDTLIPDNPNKPYDMGELIRRVVDEGDFFEIQAAYARNIITGFGRVEGRTVGFVANQPLVLAGVLDSDASRKAARFVRFCNAFSIPIVTFVDVPGFLPGTAQEYGGLIKHG…
333	0.0332368	Q	14	H	2.01035	1.41573	1.18923	0.691089	0.726201	0.724643	0.941759	0.835199	0.109701	0.731227	0.00742643	MGSSHHHHHHSSGLVPRGSHMKDILEKLEERRAHARLGGGEKRLEAQHKRGKLTARERIELLLDHGSFEEFDMFVQHRSTDFGMEKQKIPGDGVVTGWGTVNGRTVFLFSKDFTVFGGSSSEAHAAKIVKVQDMALKMRAPIIGIFDAGGARIQEGVAALGGHGEVFRRNVAASGVIPQISVIMGPCAGGDVYSPAMTDFIFMVRDTSYMFVTGPDVVKTVTNEVVTAEELGGAKVHTSKSSIADGSFENDVEAILQIRRLLDFLPANNIEGVPEIESFDDVNRLDKSLDTLIPDNPNKPYDMGELIRRVVDEGDFFEIQAAYARNIITGFGRVEGRTVGFVANQPLVLAGVLDSDASRKAARFVRFCNAFSIPIVTFVDVPGFLPGTAQEYGGLIKHG…
334	0.0333367	I	133	L	2.00999	1.35066	1.31865	0.703333	0.828801	0.647329	1.02563	0.847443	0.1252	0.653913	0.00808784	MGSSHHHHHHSSGLVPRGSHMKDILEKLEERRAQARLGGGEKRLEAQHKRGKLTARERIELLLDHGSFEEFDMFVQHRSTDFGMEKQKIPGDGVVTGWGTVNGRTVFLFSKDFTVFGGSSSEAHAAKIVKVQDMALKMRAPIIGIFDAGGARLQEGVAALGGHGEVFRRNVAASGVIPQISVIMGPCAGGDVYSPAMTDFIFMVRDTSYMFVTGPDVVKTVTNEVVTAEELGGAKVHTSKSSIADGSFENDVEAILQIRRLLDFLPANNIEGVPEIESFDDVNRLDKSLDTLIPDNPNKPYDMGELIRRVVDEGDFFEIQAAYARNIITGFGRVEGRTVGFVANQPLVLAGVLDSDASRKAARFVRFCNAFSIPIVTFVDVPGFLPGTAQEYGGLIKHG…
335	0.0334365	L	327	F	2.00953	1.37528	1.26851	0.684104	0.776352	0.691171	1.00319	0.828214	0.117277	0.697755	0.00791082	MGSSHHHHHHSSGLVPRGSHMKDILEKLEERRAQARLGGGEKRLEAQHKRGKLTARERIELLLDHGSFEEFDMFVQHRSTDFGMEKQKIPGDGVVTGWGTVNGRTVFLFSKDFTVFGGSSSEAHAAKIVKVQDMALKMRAPIIGIFDAGGARIQEGVAALGGHGEVFRRNVAASGVIPQISVIMGPCAGGDVYSPAMTDFIFMVRDTSYMFVTGPDVVKTVTNEVVTAEELGGAKVHTSKSSIADGSFENDVEAILQIRRLLDFLPANNIEGVPEIESFDDVNRLDKSLDTLIPDNPNKPYDMGELIRRVVDEGDFFEIQAAYARNIITGFGRVEGRTVGFVANQPFVLAGVLDSDASRKAARFVRFCNAFSIPIVTFVDVPGFLPGTAQEYGGLIKHG…
336	0.0335363	L	510	S	2.00731	1.41536	1.1839	0.674062	0.761473	0.741294	0.906521	0.818172	0.115029	0.747878	0.00714855	MGSSHHHHHHSSGLVPRGSHMKDILEKLEERRAQARLGGGEKRLEAQHKRGKLTARERIELLLDHGSFEEFDMFVQHRSTDFGMEKQKIPGDGVVTGWGTVNGRTVFLFSKDFTVFGGSSSEAHAAKIVKVQDMALKMRAPIIGIFDAGGARIQEGVAALGGHGEVFRRNVAASGVIPQISVIMGPCAGGDVYSPAMTDFIFMVRDTSYMFVTGPDVVKTVTNEVVTAEELGGAKVHTSKSSIADGSFENDVEAILQIRRLLDFLPANNIEGVPEIESFDDVNRLDKSLDTLIPDNPNKPYDMGELIRRVVDEGDFFEIQAAYARNIITGFGRVEGRTVGFVANQPLVLAGVLDSDASRKAARFVRFCNAFSIPIVTFVDVPGFLPGTAQEYGGLIKHG…
337	0.0336361	G	20	P	2.00727	1.34354	1.32745	0.609352	0.839905	0.734192	1.02795	0.753462	0.126877	0.740777	0.00810611	MGSSHHHHHHSSGLVPRGSHMKDILEKLEERRAQARLGGPEKRLEAQHKRGKLTARERIELLLDHGSFEEFDMFVQHRSTDFGMEKQKIPGDGVVTGWGTVNGRTVFLFSKDFTVFGGSSSEAHAAKIVKVQDMALKMRAPIIGIFDAGGARIQEGVAALGGHGEVFRRNVAASGVIPQISVIMGPCAGGDVYSPAMTDFIFMVRDTSYMFVTGPDVVKTVTNEVVTAEELGGAKVHTSKSSIADGSFENDVEAILQIRRLLDFLPANNIEGVPEIESFDDVNRLDKSLDTLIPDNPNKPYDMGELIRRVVDEGDFFEIQAAYARNIITGFGRVEGRTVGFVANQPLVLAGVLDSDASRKAARFVRFCNAFSIPIVTFVDVPGFLPGTAQEYGGLIKHG…
338	0.0337359	R	38	W	2.007	1.31478	1.38444	0.616326	0.86923	0.698455	1.07755	0.760436	0.131307	0.705039	0.0084972	MGSSHHHHHHSSGLVPRGSHMKDILEKLEERRAQARLGGGEKRLEAQHKRGKLTAREWIELLLDHGSFEEFDMFVQHRSTDFGMEKQKIPGDGVVTGWGTVNGRTVFLFSKDFTVFGGSSSEAHAAKIVKVQDMALKMRAPIIGIFDAGGARIQEGVAALGGHGEVFRRNVAASGVIPQISVIMGPCAGGDVYSPAMTDFIFMVRDTSYMFVTGPDVVKTVTNEVVTAEELGGAKVHTSKSSIADGSFENDVEAILQIRRLLDFLPANNIEGVPEIESFDDVNRLDKSLDTLIPDNPNKPYDMGELIRRVVDEGDFFEIQAAYARNIITGFGRVEGRTVGFVANQPLVLAGVLDSDASRKAARFVRFCNAFSIPIVTFVDVPGFLPGTAQEYGGLIKHG…
339	0.0338357	M	478	C	2.00594	1.34527	1.32133	0.681296	0.788416	0.663976	1.06034	0.825406	0.1191	0.67056	0.00836154	MGSSHHHHHHSSGLVPRGSHMKDILEKLEERRAQARLGGGEKRLEAQHKRGKLTARERIELLLDHGSFEEFDMFVQHRSTDFGMEKQKIPGDGVVTGWGTVNGRTVFLFSKDFTVFGGSSSEAHAAKIVKVQDMALKMRAPIIGIFDAGGARIQEGVAALGGHGEVFRRNVAASGVIPQISVIMGPCAGGDVYSPAMTDFIFMVRDTSYMFVTGPDVVKTVTNEVVTAEELGGAKVHTSKSSIADGSFENDVEAILQIRRLLDFLPANNIEGVPEIESFDDVNRLDKSLDTLIPDNPNKPYDMGELIRRVVDEGDFFEIQAAYARNIITGFGRVEGRTVGFVANQPLVLAGVLDSDASRKAARFVRFCNAFSIPIVTFVDVPGFLPGTAQEYGGLIKHG…
340	0.0339355	M	498	L	2.00501	1.42213	1.16576	0.690474	0.753042	0.731655	0.889897	0.834584	0.113756	0.73824	0.00701745	MGSSHHHHHHSSGLVPRGSHMKDILEKLEERRAQARLGGGEKRLEAQHKRGKLTARERIELLLDHGSFEEFDMFVQHRSTDFGMEKQKIPGDGVVTGWGTVNGRTVFLFSKDFTVFGGSSSEAHAAKIVKVQDMALKMRAPIIGIFDAGGARIQEGVAALGGHGEVFRRNVAASGVIPQISVIMGPCAGGDVYSPAMTDFIFMVRDTSYMFVTGPDVVKTVTNEVVTAEELGGAKVHTSKSSIADGSFENDVEAILQIRRLLDFLPANNIEGVPEIESFDDVNRLDKSLDTLIPDNPNKPYDMGELIRRVVDEGDFFEIQAAYARNIITGFGRVEGRTVGFVANQPLVLAGVLDSDASRKAARFVRFCNAFSIPIVTFVDVPGFLPGTAQEYGGLIKHG…
341	0.0340353	H	-15	F	2.00399	1.35593	1.29612	0.647486	0.834569	0.708446	0.991679	0.791596	0.126071	0.715031	0.00782008	MGSSFHHHHHSSGLVPRGSHMKDILEKLEERRAQARLGGGEKRLEAQHKRGKLTARERIELLLDHGSFEEFDMFVQHRSTDFGMEKQKIPGDGVVTGWGTVNGRTVFLFSKDFTVFGGSSSEAHAAKIVKVQDMALKMRAPIIGIFDAGGARIQEGVAALGGHGEVFRRNVAASGVIPQISVIMGPCAGGDVYSPAMTDFIFMVRDTSYMFVTGPDVVKTVTNEVVTAEELGGAKVHTSKSSIADGSFENDVEAILQIRRLLDFLPANNIEGVPEIESFDDVNRLDKSLDTLIPDNPNKPYDMGELIRRVVDEGDFFEIQAAYARNIITGFGRVEGRTVGFVANQPLVLAGVLDSDASRKAARFVRFCNAFSIPIVTFVDVPGFLPGTAQEYGGLIKHG…
342	0.0341351	S	-1	H	2.00355	1.3601	1.28691	0.662342	0.809017	0.697754	1.00081	0.806452	0.122212	0.704338	0.00789212	MGSSHHHHHHSSGLVPRGHHMKDILEKLEERRAQARLGGGEKRLEAQHKRGKLTARERIELLLDHGSFEEFDMFVQHRSTDFGMEKQKIPGDGVVTGWGTVNGRTVFLFSKDFTVFGGSSSEAHAAKIVKVQDMALKMRAPIIGIFDAGGARIQEGVAALGGHGEVFRRNVAASGVIPQISVIMGPCAGGDVYSPAMTDFIFMVRDTSYMFVTGPDVVKTVTNEVVTAEELGGAKVHTSKSSIADGSFENDVEAILQIRRLLDFLPANNIEGVPEIESFDDVNRLDKSLDTLIPDNPNKPYDMGELIRRVVDEGDFFEIQAAYARNIITGFGRVEGRTVGFVANQPLVLAGVLDSDASRKAARFVRFCNAFSIPIVTFVDVPGFLPGTAQEYGGLIKHG…
343	0.034235	M	492	L	2.00346	1.42763	1.15166	0.727679	0.708832	0.699953	0.907683	0.871789	0.107077	0.706537	0.00715771	MGSSHHHHHHSSGLVPRGSHMKDILEKLEERRAQARLGGGEKRLEAQHKRGKLTARERIELLLDHGSFEEFDMFVQHRSTDFGMEKQKIPGDGVVTGWGTVNGRTVFLFSKDFTVFGGSSSEAHAAKIVKVQDMALKMRAPIIGIFDAGGARIQEGVAALGGHGEVFRRNVAASGVIPQISVIMGPCAGGDVYSPAMTDFIFMVRDTSYMFVTGPDVVKTVTNEVVTAEELGGAKVHTSKSSIADGSFENDVEAILQIRRLLDFLPANNIEGVPEIESFDDVNRLDKSLDTLIPDNPNKPYDMGELIRRVVDEGDFFEIQAAYARNIITGFGRVEGRTVGFVANQPLVLAGVLDSDASRKAARFVRFCNAFSIPIVTFVDVPGFLPGTAQEYGGLIKHG…
344	0.0343348	P	-4	L	2.00317	1.33527	1.3358	0.65177	0.827345	0.683502	1.04874	0.79588	0.12498	0.690086	0.00827004	MGSSHHHHHHSSGLVLRGSHMKDILEKLEERRAQARLGGGEKRLEAQHKRGKLTARERIELLLDHGSFEEFDMFVQHRSTDFGMEKQKIPGDGVVTGWGTVNGRTVFLFSKDFTVFGGSSSEAHAAKIVKVQDMALKMRAPIIGIFDAGGARIQEGVAALGGHGEVFRRNVAASGVIPQISVIMGPCAGGDVYSPAMTDFIFMVRDTSYMFVTGPDVVKTVTNEVVTAEELGGAKVHTSKSSIADGSFENDVEAILQIRRLLDFLPANNIEGVPEIESFDDVNRLDKSLDTLIPDNPNKPYDMGELIRRVVDEGDFFEIQAAYARNIITGFGRVEGRTVGFVANQPLVLAGVLDSDASRKAARFVRFCNAFSIPIVTFVDVPGFLPGTAQEYGGLIKHG…
345	0.0344346	H	-13	G	2.00316	1.36348	1.27937	0.653913	0.794832	0.709566	1.00251	0.798023	0.120069	0.71615	0.00790548	MGSSHHGHHHSSGLVPRGSHMKDILEKLEERRAQARLGGGEKRLEAQHKRGKLTARERIELLLDHGSFEEFDMFVQHRSTDFGMEKQKIPGDGVVTGWGTVNGRTVFLFSKDFTVFGGSSSEAHAAKIVKVQDMALKMRAPIIGIFDAGGARIQEGVAALGGHGEVFRRNVAASGVIPQISVIMGPCAGGDVYSPAMTDFIFMVRDTSYMFVTGPDVVKTVTNEVVTAEELGGAKVHTSKSSIADGSFENDVEAILQIRRLLDFLPANNIEGVPEIESFDDVNRLDKSLDTLIPDNPNKPYDMGELIRRVVDEGDFFEIQAAYARNIITGFGRVEGRTVGFVANQPLVLAGVLDSDASRKAARFVRFCNAFSIPIVTFVDVPGFLPGTAQEYGGLIKHG…
346	0.0345344	I	486	V	2.00252	1.39908	1.20688	0.687156	0.754113	0.711919	0.942276	0.831266	0.113918	0.718504	0.0074305	MGSSHHHHHHSSGLVPRGSHMKDILEKLEERRAQARLGGGEKRLEAQHKRGKLTARERIELLLDHGSFEEFDMFVQHRSTDFGMEKQKIPGDGVVTGWGTVNGRTVFLFSKDFTVFGGSSSEAHAAKIVKVQDMALKMRAPIIGIFDAGGARIQEGVAALGGHGEVFRRNVAASGVIPQISVIMGPCAGGDVYSPAMTDFIFMVRDTSYMFVTGPDVVKTVTNEVVTAEELGGAKVHTSKSSIADGSFENDVEAILQIRRLLDFLPANNIEGVPEIESFDDVNRLDKSLDTLIPDNPNKPYDMGELIRRVVDEGDFFEIQAAYARNIITGFGRVEGRTVGFVANQPLVLAGVLDSDASRKAARFVRFCNAFSIPIVTFVDVPGFLPGTAQEYGGLIKHG…
347	0.0346342	H	-12	R	2.0021	1.26362	1.47697	0.560621	0.936795	0.702997	1.14186	0.704731	0.141514	0.709582	0.00900439	MGSSHHHRHHSSGLVPRGSHMKDILEKLEERRAQARLGGGEKRLEAQHKRGKLTARERIELLLDHGSFEEFDMFVQHRSTDFGMEKQKIPGDGVVTGWGTVNGRTVFLFSKDFTVFGGSSSEAHAAKIVKVQDMALKMRAPIIGIFDAGGARIQEGVAALGGHGEVFRRNVAASGVIPQISVIMGPCAGGDVYSPAMTDFIFMVRDTSYMFVTGPDVVKTVTNEVVTAEELGGAKVHTSKSSIADGSFENDVEAILQIRRLLDFLPANNIEGVPEIESFDDVNRLDKSLDTLIPDNPNKPYDMGELIRRVVDEGDFFEIQAAYARNIITGFGRVEGRTVGFVANQPLVLAGVLDSDASRKAARFVRFCNAFSIPIVTFVDVPGFLPGTAQEYGGLIKHG…
348	0.034734	G	73	K	2.00181	1.38526	1.2331	0.703097	0.810209	0.682163	0.929569	0.847207	0.122392	0.688748	0.0073303	MGSSHHHHHHSSGLVPRGSHMKDILEKLEERRAQARLGGGEKRLEAQHKRGKLTARERIELLLDHGSFEEFDMFVQHRSTDFGMEKQKIPGDKVVTGWGTVNGRTVFLFSKDFTVFGGSSSEAHAAKIVKVQDMALKMRAPIIGIFDAGGARIQEGVAALGGHGEVFRRNVAASGVIPQISVIMGPCAGGDVYSPAMTDFIFMVRDTSYMFVTGPDVVKTVTNEVVTAEELGGAKVHTSKSSIADGSFENDVEAILQIRRLLDFLPANNIEGVPEIESFDDVNRLDKSLDTLIPDNPNKPYDMGELIRRVVDEGDFFEIQAAYARNIITGFGRVEGRTVGFVANQPLVLAGVLDSDASRKAARFVRFCNAFSIPIVTFVDVPGFLPGTAQEYGGLIKHG…
349	0.0348338	H	28	S	2.00142	1.34756	1.30772	0.667204	0.8025	0.680356	1.03253	0.811314	0.121227	0.68694	0.00814224	MGSSHHHHHHSSGLVPRGSHMKDILEKLEERRAQARLGGGEKRLEAQSKRGKLTARERIELLLDHGSFEEFDMFVQHRSTDFGMEKQKIPGDGVVTGWGTVNGRTVFLFSKDFTVFGGSSSEAHAAKIVKVQDMALKMRAPIIGIFDAGGARIQEGVAALGGHGEVFRRNVAASGVIPQISVIMGPCAGGDVYSPAMTDFIFMVRDTSYMFVTGPDVVKTVTNEVVTAEELGGAKVHTSKSSIADGSFENDVEAILQIRRLLDFLPANNIEGVPEIESFDDVNRLDKSLDTLIPDNPNKPYDMGELIRRVVDEGDFFEIQAAYARNIITGFGRVEGRTVGFVANQPLVLAGVLDSDASRKAARFVRFCNAFSIPIVTFVDVPGFLPGTAQEYGGLIKHG…
350	0.0349336	V	394	I	2.00043	1.42043	1.16002	0.72728	0.715876	0.693146	0.912775	0.87139	0.108141	0.699731	0.00719787	MGSSHHHHHHSSGLVPRGSHMKDILEKLEERRAQARLGGGEKRLEAQHKRGKLTARERIELLLDHGSFEEFDMFVQHRSTDFGMEKQKIPGDGVVTGWGTVNGRTVFLFSKDFTVFGGSSSEAHAAKIVKVQDMALKMRAPIIGIFDAGGARIQEGVAALGGHGEVFRRNVAASGVIPQISVIMGPCAGGDVYSPAMTDFIFMVRDTSYMFVTGPDVVKTVTNEVVTAEELGGAKVHTSKSSIADGSFENDVEAILQIRRLLDFLPANNIEGVPEIESFDDVNRLDKSLDTLIPDNPNKPYDMGELIRRVVDEGDFFEIQAAYARNIITGFGRVEGRTVGFVANQPLVLAGVLDSDASRKAARFVRFCNAFSIPIVTFVDVPGFLPGTAQEYGGLIKHG…
351	0.0350334	K	503	N	2.00025	1.39261	1.21529	0.697336	0.756196	0.695273	0.951367	0.841446	0.114232	0.701858	0.00750219	MGSSHHHHHHSSGLVPRGSHMKDILEKLEERRAQARLGGGEKRLEAQHKRGKLTARERIELLLDHGSFEEFDMFVQHRSTDFGMEKQKIPGDGVVTGWGTVNGRTVFLFSKDFTVFGGSSSEAHAAKIVKVQDMALKMRAPIIGIFDAGGARIQEGVAALGGHGEVFRRNVAASGVIPQISVIMGPCAGGDVYSPAMTDFIFMVRDTSYMFVTGPDVVKTVTNEVVTAEELGGAKVHTSKSSIADGSFENDVEAILQIRRLLDFLPANNIEGVPEIESFDDVNRLDKSLDTLIPDNPNKPYDMGELIRRVVDEGDFFEIQAAYARNIITGFGRVEGRTVGFVANQPLVLAGVLDSDASRKAARFVRFCNAFSIPIVTFVDVPGFLPGTAQEYGGLIKHG…
352	0.0351332	H	-14	D	1.99993	1.28686	1.42613	0.564645	0.900248	0.722214	1.10608	0.708755	0.135993	0.728799	0.00872219	MGSSHDHHHHSSGLVPRGSHMKDILEKLEERRAQARLGGGEKRLEAQHKRGKLTARERIELLLDHGSFEEFDMFVQHRSTDFGMEKQKIPGDGVVTGWGTVNGRTVFLFSKDFTVFGGSSSEAHAAKIVKVQDMALKMRAPIIGIFDAGGARIQEGVAALGGHGEVFRRNVAASGVIPQISVIMGPCAGGDVYSPAMTDFIFMVRDTSYMFVTGPDVVKTVTNEVVTAEELGGAKVHTSKSSIADGSFENDVEAILQIRRLLDFLPANNIEGVPEIESFDDVNRLDKSLDTLIPDNPNKPYDMGELIRRVVDEGDFFEIQAAYARNIITGFGRVEGRTVGFVANQPLVLAGVLDSDASRKAARFVRFCNAFSIPIVTFVDVPGFLPGTAQEYGGLIKHG…
353	0.0352331	L	17	F	1.99993	1.35101	1.29783	0.637864	0.794383	0.713148	1.02631	0.781974	0.120001	0.719732	0.00809318	MGSSHHHHHHSSGLVPRGSHMKDILEKLEERRAQARFGGGEKRLEAQHKRGKLTARERIELLLDHGSFEEFDMFVQHRSTDFGMEKQKIPGDGVVTGWGTVNGRTVFLFSKDFTVFGGSSSEAHAAKIVKVQDMALKMRAPIIGIFDAGGARIQEGVAALGGHGEVFRRNVAASGVIPQISVIMGPCAGGDVYSPAMTDFIFMVRDTSYMFVTGPDVVKTVTNEVVTAEELGGAKVHTSKSSIADGSFENDVEAILQIRRLLDFLPANNIEGVPEIESFDDVNRLDKSLDTLIPDNPNKPYDMGELIRRVVDEGDFFEIQAAYARNIITGFGRVEGRTVGFVANQPLVLAGVLDSDASRKAARFVRFCNAFSIPIVTFVDVPGFLPGTAQEYGGLIKHG…
354	0.0353329	S	-17	K	1.99789	1.30689	1.382	0.581665	0.904297	0.725229	1.04507	0.725774	0.136605	0.731813	0.00824109	MGKSHHHHHHSSGLVPRGSHMKDILEKLEERRAQARLGGGEKRLEAQHKRGKLTARERIELLLDHGSFEEFDMFVQHRSTDFGMEKQKIPGDGVVTGWGTVNGRTVFLFSKDFTVFGGSSSEAHAAKIVKVQDMALKMRAPIIGIFDAGGARIQEGVAALGGHGEVFRRNVAASGVIPQISVIMGPCAGGDVYSPAMTDFIFMVRDTSYMFVTGPDVVKTVTNEVVTAEELGGAKVHTSKSSIADGSFENDVEAILQIRRLLDFLPANNIEGVPEIESFDDVNRLDKSLDTLIPDNPNKPYDMGELIRRVVDEGDFFEIQAAYARNIITGFGRVEGRTVGFVANQPLVLAGVLDSDASRKAARFVRFCNAFSIPIVTFVDVPGFLPGTAQEYGGLIKHG…
355	0.0354327	F	62	W	1.99781	1.31453	1.36655	0.666967	0.859441	0.647567	1.06246	0.811077	0.129829	0.654152	0.0083782	MGSSHHHHHHSSGLVPRGSHMKDILEKLEERRAQARLGGGEKRLEAQHKRGKLTARERIELLLDHGSFEEFDMFVQHRSTDWGMEKQKIPGDGVVTGWGTVNGRTVFLFSKDFTVFGGSSSEAHAAKIVKVQDMALKMRAPIIGIFDAGGARIQEGVAALGGHGEVFRRNVAASGVIPQISVIMGPCAGGDVYSPAMTDFIFMVRDTSYMFVTGPDVVKTVTNEVVTAEELGGAKVHTSKSSIADGSFENDVEAILQIRRLLDFLPANNIEGVPEIESFDDVNRLDKSLDTLIPDNPNKPYDMGELIRRVVDEGDFFEIQAAYARNIITGFGRVEGRTVGFVANQPLVLAGVLDSDASRKAARFVRFCNAFSIPIVTFVDVPGFLPGTAQEYGGLIKHG…
356	0.0355325	R	23	Y	1.99738	1.31283	1.36909	0.60689	0.881607	0.70594	1.04747	0.751	0.133177	0.712525	0.00826	MGSSHHHHHHSSGLVPRGSHMKDILEKLEERRAQARLGGGEKYLEAQHKRGKLTARERIELLLDHGSFEEFDMFVQHRSTDFGMEKQKIPGDGVVTGWGTVNGRTVFLFSKDFTVFGGSSSEAHAAKIVKVQDMALKMRAPIIGIFDAGGARIQEGVAALGGHGEVFRRNVAASGVIPQISVIMGPCAGGDVYSPAMTDFIFMVRDTSYMFVTGPDVVKTVTNEVVTAEELGGAKVHTSKSSIADGSFENDVEAILQIRRLLDFLPANNIEGVPEIESFDDVNRLDKSLDTLIPDNPNKPYDMGELIRRVVDEGDFFEIQAAYARNIITGFGRVEGRTVGFVANQPLVLAGVLDSDASRKAARFVRFCNAFSIPIVTFVDVPGFLPGTAQEYGGLIKHG…
357	0.0356323	H	-10	I	1.99516	1.26605	1.45822	0.564047	0.920858	0.701999	1.13068	0.708157	0.139106	0.708584	0.0089162	MGSSHHHHHISSGLVPRGSHMKDILEKLEERRAQARLGGGEKRLEAQHKRGKLTARERIELLLDHGSFEEFDMFVQHRSTDFGMEKQKIPGDGVVTGWGTVNGRTVFLFSKDFTVFGGSSSEAHAAKIVKVQDMALKMRAPIIGIFDAGGARIQEGVAALGGHGEVFRRNVAASGVIPQISVIMGPCAGGDVYSPAMTDFIFMVRDTSYMFVTGPDVVKTVTNEVVTAEELGGAKVHTSKSSIADGSFENDVEAILQIRRLLDFLPANNIEGVPEIESFDDVNRLDKSLDTLIPDNPNKPYDMGELIRRVVDEGDFFEIQAAYARNIITGFGRVEGRTVGFVANQPLVLAGVLDSDASRKAARFVRFCNAFSIPIVTFVDVPGFLPGTAQEYGGLIKHG…
358	0.0357321	L	24	F	1.99493	1.29481	1.40023	0.584744	0.912601	0.710066	1.06199	0.728854	0.137859	0.71665	0.00837451	MGSSHHHHHHSSGLVPRGSHMKDILEKLEERRAQARLGGGEKRFEAQHKRGKLTARERIELLLDHGSFEEFDMFVQHRSTDFGMEKQKIPGDGVVTGWGTVNGRTVFLFSKDFTVFGGSSSEAHAAKIVKVQDMALKMRAPIIGIFDAGGARIQEGVAALGGHGEVFRRNVAASGVIPQISVIMGPCAGGDVYSPAMTDFIFMVRDTSYMFVTGPDVVKTVTNEVVTAEELGGAKVHTSKSSIADGSFENDVEAILQIRRLLDFLPANNIEGVPEIESFDDVNRLDKSLDTLIPDNPNKPYDMGELIRRVVDEGDFFEIQAAYARNIITGFGRVEGRTVGFVANQPLVLAGVLDSDASRKAARFVRFCNAFSIPIVTFVDVPGFLPGTAQEYGGLIKHG…
359	0.0358319	H	-15	I	1.99335	1.25167	1.48337	0.554102	0.968458	0.697565	1.1236	0.698212	0.146297	0.70415	0.00886035	MGSSIHHHHHSSGLVPRGSHMKDILEKLEERRAQARLGGGEKRLEAQHKRGKLTARERIELLLDHGSFEEFDMFVQHRSTDFGMEKQKIPGDGVVTGWGTVNGRTVFLFSKDFTVFGGSSSEAHAAKIVKVQDMALKMRAPIIGIFDAGGARIQEGVAALGGHGEVFRRNVAASGVIPQISVIMGPCAGGDVYSPAMTDFIFMVRDTSYMFVTGPDVVKTVTNEVVTAEELGGAKVHTSKSSIADGSFENDVEAILQIRRLLDFLPANNIEGVPEIESFDDVNRLDKSLDTLIPDNPNKPYDMGELIRRVVDEGDFFEIQAAYARNIITGFGRVEGRTVGFVANQPLVLAGVLDSDASRKAARFVRFCNAFSIPIVTFVDVPGFLPGTAQEYGGLIKHG…
360	0.0359317	D	3	H	1.99326	1.38757	1.21139	0.699495	0.748952	0.688075	0.952118	0.843604	0.113138	0.69466	0.00750811	MGSSHHHHHHSSGLVPRGSHMKHILEKLEERRAQARLGGGEKRLEAQHKRGKLTARERIELLLDHGSFEEFDMFVQHRSTDFGMEKQKIPGDGVVTGWGTVNGRTVFLFSKDFTVFGGSSSEAHAAKIVKVQDMALKMRAPIIGIFDAGGARIQEGVAALGGHGEVFRRNVAASGVIPQISVIMGPCAGGDVYSPAMTDFIFMVRDTSYMFVTGPDVVKTVTNEVVTAEELGGAKVHTSKSSIADGSFENDVEAILQIRRLLDFLPANNIEGVPEIESFDDVNRLDKSLDTLIPDNPNKPYDMGELIRRVVDEGDFFEIQAAYARNIITGFGRVEGRTVGFVANQPLVLAGVLDSDASRKAARFVRFCNAFSIPIVTFVDVPGFLPGTAQEYGGLIKHG…
361	0.0360315	S	-16	P	1.9931	1.31974	1.34672	0.671199	0.833111	0.648544	1.0581	0.815309	0.125851	0.655129	0.00834383	MGSPHHHHHHSSGLVPRGSHMKDILEKLEERRAQARLGGGEKRLEAQHKRGKLTARERIELLLDHGSFEEFDMFVQHRSTDFGMEKQKIPGDGVVTGWGTVNGRTVFLFSKDFTVFGGSSSEAHAAKIVKVQDMALKMRAPIIGIFDAGGARIQEGVAALGGHGEVFRRNVAASGVIPQISVIMGPCAGGDVYSPAMTDFIFMVRDTSYMFVTGPDVVKTVTNEVVTAEELGGAKVHTSKSSIADGSFENDVEAILQIRRLLDFLPANNIEGVPEIESFDDVNRLDKSLDTLIPDNPNKPYDMGELIRRVVDEGDFFEIQAAYARNIITGFGRVEGRTVGFVANQPLVLAGVLDSDASRKAARFVRFCNAFSIPIVTFVDVPGFLPGTAQEYGGLIKHG…
362	0.0361314	H	-15	G	1.99285	1.31531	1.35508	0.606638	0.840935	0.708673	1.06258	0.750748	0.127033	0.715257	0.00837916	MGSSGHHHHHSSGLVPRGSHMKDILEKLEERRAQARLGGGEKRLEAQHKRGKLTARERIELLLDHGSFEEFDMFVQHRSTDFGMEKQKIPGDGVVTGWGTVNGRTVFLFSKDFTVFGGSSSEAHAAKIVKVQDMALKMRAPIIGIFDAGGARIQEGVAALGGHGEVFRRNVAASGVIPQISVIMGPCAGGDVYSPAMTDFIFMVRDTSYMFVTGPDVVKTVTNEVVTAEELGGAKVHTSKSSIADGSFENDVEAILQIRRLLDFLPANNIEGVPEIESFDDVNRLDKSLDTLIPDNPNKPYDMGELIRRVVDEGDFFEIQAAYARNIITGFGRVEGRTVGFVANQPLVLAGVLDSDASRKAARFVRFCNAFSIPIVTFVDVPGFLPGTAQEYGGLIKHG…
363	0.0362312	S	-17	D	1.99277	1.29987	1.3858	0.609476	0.882854	0.690394	1.06819	0.753586	0.133365	0.696978	0.0084234	MGDSHHHHHHSSGLVPRGSHMKDILEKLEERRAQARLGGGEKRLEAQHKRGKLTARERIELLLDHGSFEEFDMFVQHRSTDFGMEKQKIPGDGVVTGWGTVNGRTVFLFSKDFTVFGGSSSEAHAAKIVKVQDMALKMRAPIIGIFDAGGARIQEGVAALGGHGEVFRRNVAASGVIPQISVIMGPCAGGDVYSPAMTDFIFMVRDTSYMFVTGPDVVKTVTNEVVTAEELGGAKVHTSKSSIADGSFENDVEAILQIRRLLDFLPANNIEGVPEIESFDDVNRLDKSLDTLIPDNPNKPYDMGELIRRVVDEGDFFEIQAAYARNIITGFGRVEGRTVGFVANQPLVLAGVLDSDASRKAARFVRFCNAFSIPIVTFVDVPGFLPGTAQEYGGLIKHG…
364	0.036331	I	250	D	1.99263	1.06627	1.85272	0.385066	1.18051	0.681203	1.42792	0.529176	0.17833	0.687787	0.0112602	MGSSHHHHHHSSGLVPRGSHMKDILEKLEERRAQARLGGGEKRLEAQHKRGKLTARERIELLLDHGSFEEFDMFVQHRSTDFGMEKQKIPGDGVVTGWGTVNGRTVFLFSKDFTVFGGSSSEAHAAKIVKVQDMALKMRAPIIGIFDAGGARIQEGVAALGGHGEVFRRNVAASGVIPQISVIMGPCAGGDVYSPAMTDFIFMVRDTSYMFVTGPDVVKTVTNEVVTAEELGGAKVHTSKSSIADGSFENDVEAILQIRRLLDFLPANNDEGVPEIESFDDVNRLDKSLDTLIPDNPNKPYDMGELIRRVVDEGDFFEIQAAYARNIITGFGRVEGRTVGFVANQPLVLAGVLDSDASRKAARFVRFCNAFSIPIVTFVDVPGFLPGTAQEYGGLIKHG…
365	0.0364308	E	9	V	1.99249	1.38903	1.20692	0.684213	0.750689	0.704812	0.945055	0.828323	0.1134	0.711397	0.00745242	MGSSHHHHHHSSGLVPRGSHMKDILEKLVERRAQARLGGGEKRLEAQHKRGKLTARERIELLLDHGSFEEFDMFVQHRSTDFGMEKQKIPGDGVVTGWGTVNGRTVFLFSKDFTVFGGSSSEAHAAKIVKVQDMALKMRAPIIGIFDAGGARIQEGVAALGGHGEVFRRNVAASGVIPQISVIMGPCAGGDVYSPAMTDFIFMVRDTSYMFVTGPDVVKTVTNEVVTAEELGGAKVHTSKSSIADGSFENDVEAILQIRRLLDFLPANNIEGVPEIESFDDVNRLDKSLDTLIPDNPNKPYDMGELIRRVVDEGDFFEIQAAYARNIITGFGRVEGRTVGFVANQPLVLAGVLDSDASRKAARFVRFCNAFSIPIVTFVDVPGFLPGTAQEYGGLIKHG…
366	0.0365306	G	491	N	1.99219	1.34462	1.29515	0.677063	0.803758	0.667556	1.01557	0.821173	0.121417	0.674141	0.0080085	MGSSHHHHHHSSGLVPRGSHMKDILEKLEERRAQARLGGGEKRLEAQHKRGKLTARERIELLLDHGSFEEFDMFVQHRSTDFGMEKQKIPGDGVVTGWGTVNGRTVFLFSKDFTVFGGSSSEAHAAKIVKVQDMALKMRAPIIGIFDAGGARIQEGVAALGGHGEVFRRNVAASGVIPQISVIMGPCAGGDVYSPAMTDFIFMVRDTSYMFVTGPDVVKTVTNEVVTAEELGGAKVHTSKSSIADGSFENDVEAILQIRRLLDFLPANNIEGVPEIESFDDVNRLDKSLDTLIPDNPNKPYDMGELIRRVVDEGDFFEIQAAYARNIITGFGRVEGRTVGFVANQPLVLAGVLDSDASRKAARFVRFCNAFSIPIVTFVDVPGFLPGTAQEYGGLIKHG…
367	0.0366304	M	492	Y	1.99161	1.32683	1.32956	0.636098	0.828682	0.690731	1.03972	0.780208	0.125182	0.697315	0.00819892	MGSSHHHHHHSSGLVPRGSHMKDILEKLEERRAQARLGGGEKRLEAQHKRGKLTARERIELLLDHGSFEEFDMFVQHRSTDFGMEKQKIPGDGVVTGWGTVNGRTVFLFSKDFTVFGGSSSEAHAAKIVKVQDMALKMRAPIIGIFDAGGARIQEGVAALGGHGEVFRRNVAASGVIPQISVIMGPCAGGDVYSPAMTDFIFMVRDTSYMFVTGPDVVKTVTNEVVTAEELGGAKVHTSKSSIADGSFENDVEAILQIRRLLDFLPANNIEGVPEIESFDDVNRLDKSLDTLIPDNPNKPYDMGELIRRVVDEGDFFEIQAAYARNIITGFGRVEGRTVGFVANQPLVLAGVLDSDASRKAARFVRFCNAFSIPIVTFVDVPGFLPGTAQEYGGLIKHG…
368	0.0367302	M	498	V	1.99067	1.3672	1.24694	0.683912	0.777167	0.683292	0.975128	0.828022	0.1174	0.689876	0.00768957	MGSSHHHHHHSSGLVPRGSHMKDILEKLEERRAQARLGGGEKRLEAQHKRGKLTARERIELLLDHGSFEEFDMFVQHRSTDFGMEKQKIPGDGVVTGWGTVNGRTVFLFSKDFTVFGGSSSEAHAAKIVKVQDMALKMRAPIIGIFDAGGARIQEGVAALGGHGEVFRRNVAASGVIPQISVIMGPCAGGDVYSPAMTDFIFMVRDTSYMFVTGPDVVKTVTNEVVTAEELGGAKVHTSKSSIADGSFENDVEAILQIRRLLDFLPANNIEGVPEIESFDDVNRLDKSLDTLIPDNPNKPYDMGELIRRVVDEGDFFEIQAAYARNIITGFGRVEGRTVGFVANQPLVLAGVLDSDASRKAARFVRFCNAFSIPIVTFVDVPGFLPGTAQEYGGLIKHG…
369	0.03683	G	20	E	1.99064	1.21127	1.55874	0.522471	1.02553	0.688798	1.17387	0.666581	0.154918	0.695382	0.0092568	MGSSHHHHHHSSGLVPRGSHMKDILEKLEERRAQARLGGEEKRLEAQHKRGKLTARERIELLLDHGSFEEFDMFVQHRSTDFGMEKQKIPGDGVVTGWGTVNGRTVFLFSKDFTVFGGSSSEAHAAKIVKVQDMALKMRAPIIGIFDAGGARIQEGVAALGGHGEVFRRNVAASGVIPQISVIMGPCAGGDVYSPAMTDFIFMVRDTSYMFVTGPDVVKTVTNEVVTAEELGGAKVHTSKSSIADGSFENDVEAILQIRRLLDFLPANNIEGVPEIESFDDVNRLDKSLDTLIPDNPNKPYDMGELIRRVVDEGDFFEIQAAYARNIITGFGRVEGRTVGFVANQPLVLAGVLDSDASRKAARFVRFCNAFSIPIVTFVDVPGFLPGTAQEYGGLIKHG…
370	0.0369298	H	-12	F	1.98919	1.28981	1.39875	0.579327	0.919643	0.710482	1.05393	0.723437	0.138923	0.717066	0.00831097	MGSSHHHFHHSSGLVPRGSHMKDILEKLEERRAQARLGGGEKRLEAQHKRGKLTARERIELLLDHGSFEEFDMFVQHRSTDFGMEKQKIPGDGVVTGWGTVNGRTVFLFSKDFTVFGGSSSEAHAAKIVKVQDMALKMRAPIIGIFDAGGARIQEGVAALGGHGEVFRRNVAASGVIPQISVIMGPCAGGDVYSPAMTDFIFMVRDTSYMFVTGPDVVKTVTNEVVTAEELGGAKVHTSKSSIADGSFENDVEAILQIRRLLDFLPANNIEGVPEIESFDDVNRLDKSLDTLIPDNPNKPYDMGELIRRVVDEGDFFEIQAAYARNIITGFGRVEGRTVGFVANQPLVLAGVLDSDASRKAARFVRFCNAFSIPIVTFVDVPGFLPGTAQEYGGLIKHG…
371	0.0370296	L	88	W	1.9887	1.27729	1.42283	0.612889	0.885775	0.664396	1.11348	0.757	0.133807	0.670981	0.00878058	MGSSHHHHHHSSGLVPRGSHMKDILEKLEERRAQARLGGGEKRLEAQHKRGKLTARERIELLLDHGSFEEFDMFVQHRSTDFGMEKQKIPGDGVVTGWGTVNGRTVFWFSKDFTVFGGSSSEAHAAKIVKVQDMALKMRAPIIGIFDAGGARIQEGVAALGGHGEVFRRNVAASGVIPQISVIMGPCAGGDVYSPAMTDFIFMVRDTSYMFVTGPDVVKTVTNEVVTAEELGGAKVHTSKSSIADGSFENDVEAILQIRRLLDFLPANNIEGVPEIESFDDVNRLDKSLDTLIPDNPNKPYDMGELIRRVVDEGDFFEIQAAYARNIITGFGRVEGRTVGFVANQPLVLAGVLDSDASRKAARFVRFCNAFSIPIVTFVDVPGFLPGTAQEYGGLIKHG…
372	0.0371295	Q	27	K	1.98795	1.32002	1.33586	0.659738	0.80166	0.660279	1.06858	0.803848	0.1211	0.666864	0.00842648	MGSSHHHHHHSSGLVPRGSHMKDILEKLEERRAQARLGGGEKRLEAKHKRGKLTARERIELLLDHGSFEEFDMFVQHRSTDFGMEKQKIPGDGVVTGWGTVNGRTVFLFSKDFTVFGGSSSEAHAAKIVKVQDMALKMRAPIIGIFDAGGARIQEGVAALGGHGEVFRRNVAASGVIPQISVIMGPCAGGDVYSPAMTDFIFMVRDTSYMFVTGPDVVKTVTNEVVTAEELGGAKVHTSKSSIADGSFENDVEAILQIRRLLDFLPANNIEGVPEIESFDDVNRLDKSLDTLIPDNPNKPYDMGELIRRVVDEGDFFEIQAAYARNIITGFGRVEGRTVGFVANQPLVLAGVLDSDASRKAARFVRFCNAFSIPIVTFVDVPGFLPGTAQEYGGLIKHG…
373	0.0372293	I	376	L	1.98777	1.3458	1.28394	0.671983	0.787061	0.673817	1.01442	0.816093	0.118895	0.680402	0.00799937	MGSSHHHHHHSSGLVPRGSHMKDILEKLEERRAQARLGGGEKRLEAQHKRGKLTARERIELLLDHGSFEEFDMFVQHRSTDFGMEKQKIPGDGVVTGWGTVNGRTVFLFSKDFTVFGGSSSEAHAAKIVKVQDMALKMRAPIIGIFDAGGARIQEGVAALGGHGEVFRRNVAASGVIPQISVIMGPCAGGDVYSPAMTDFIFMVRDTSYMFVTGPDVVKTVTNEVVTAEELGGAKVHTSKSSIADGSFENDVEAILQIRRLLDFLPANNIEGVPEIESFDDVNRLDKSLDTLIPDNPNKPYDMGELIRRVVDEGDFFEIQAAYARNIITGFGRVEGRTVGFVANQPLVLAGVLDSDASRKAARFVRFCNAFSIPIVTFVDVPGFLPGTAQEYGGLLKHG…
374	0.0373291	S	-16	E	1.98645	1.26021	1.45247	0.548606	0.933125	0.711602	1.11308	0.692716	0.140959	0.718187	0.00877744	MGSEHHHHHHSSGLVPRGSHMKDILEKLEERRAQARLGGGEKRLEAQHKRGKLTARERIELLLDHGSFEEFDMFVQHRSTDFGMEKQKIPGDGVVTGWGTVNGRTVFLFSKDFTVFGGSSSEAHAAKIVKVQDMALKMRAPIIGIFDAGGARIQEGVAALGGHGEVFRRNVAASGVIPQISVIMGPCAGGDVYSPAMTDFIFMVRDTSYMFVTGPDVVKTVTNEVVTAEELGGAKVHTSKSSIADGSFENDVEAILQIRRLLDFLPANNIEGVPEIESFDDVNRLDKSLDTLIPDNPNKPYDMGELIRRVVDEGDFFEIQAAYARNIITGFGRVEGRTVGFVANQPLVLAGVLDSDASRKAARFVRFCNAFSIPIVTFVDVPGFLPGTAQEYGGLIKHG…
375	0.0374289	E	255	G	1.98588	1.16253	1.6467	0.47832	1.04063	0.68421	1.27621	0.62243	0.157199	0.690794	0.0100638	MGSSHHHHHHSSGLVPRGSHMKDILEKLEERRAQARLGGGEKRLEAQHKRGKLTARERIELLLDHGSFEEFDMFVQHRSTDFGMEKQKIPGDGVVTGWGTVNGRTVFLFSKDFTVFGGSSSEAHAAKIVKVQDMALKMRAPIIGIFDAGGARIQEGVAALGGHGEVFRRNVAASGVIPQISVIMGPCAGGDVYSPAMTDFIFMVRDTSYMFVTGPDVVKTVTNEVVTAEELGGAKVHTSKSSIADGSFENDVEAILQIRRLLDFLPANNIEGVPGIESFDDVNRLDKSLDTLIPDNPNKPYDMGELIRRVVDEGDFFEIQAAYARNIITGFGRVEGRTVGFVANQPLVLAGVLDSDASRKAARFVRFCNAFSIPIVTFVDVPGFLPGTAQEYGGLIKHG…
376	0.0375287	G	373	W	1.98535	1.22938	1.51195	0.594762	1.00017	0.634615	1.13387	0.738872	0.151088	0.6412	0.00894132	MGSSHHHHHHSSGLVPRGSHMKDILEKLEERRAQARLGGGEKRLEAQHKRGKLTARERIELLLDHGSFEEFDMFVQHRSTDFGMEKQKIPGDGVVTGWGTVNGRTVFLFSKDFTVFGGSSSEAHAAKIVKVQDMALKMRAPIIGIFDAGGARIQEGVAALGGHGEVFRRNVAASGVIPQISVIMGPCAGGDVYSPAMTDFIFMVRDTSYMFVTGPDVVKTVTNEVVTAEELGGAKVHTSKSSIADGSFENDVEAILQIRRLLDFLPANNIEGVPEIESFDDVNRLDKSLDTLIPDNPNKPYDMGELIRRVVDEGDFFEIQAAYARNIITGFGRVEGRTVGFVANQPLVLAGVLDSDASRKAARFVRFCNAFSIPIVTFVDVPGFLPGTAQEYWGLIKHG…
377	0.0376285	R	16	E	1.98528	1.28521	1.40013	0.604539	0.888152	0.680675	1.08238	0.748649	0.134166	0.68726	0.00853531	MGSSHHHHHHSSGLVPRGSHMKDILEKLEERRAQAELGGGEKRLEAQHKRGKLTARERIELLLDHGSFEEFDMFVQHRSTDFGMEKQKIPGDGVVTGWGTVNGRTVFLFSKDFTVFGGSSSEAHAAKIVKVQDMALKMRAPIIGIFDAGGARIQEGVAALGGHGEVFRRNVAASGVIPQISVIMGPCAGGDVYSPAMTDFIFMVRDTSYMFVTGPDVVKTVTNEVVTAEELGGAKVHTSKSSIADGSFENDVEAILQIRRLLDFLPANNIEGVPEIESFDDVNRLDKSLDTLIPDNPNKPYDMGELIRRVVDEGDFFEIQAAYARNIITGFGRVEGRTVGFVANQPLVLAGVLDSDASRKAARFVRFCNAFSIPIVTFVDVPGFLPGTAQEYGGLIKHG…
378	0.0377283	S	-17	L	1.98509	1.271	1.4282	0.562681	0.924946	0.708315	1.08822	0.706791	0.139724	0.714899	0.00858135	MGLSHHHHHHSSGLVPRGSHMKDILEKLEERRAQARLGGGEKRLEAQHKRGKLTARERIELLLDHGSFEEFDMFVQHRSTDFGMEKQKIPGDGVVTGWGTVNGRTVFLFSKDFTVFGGSSSEAHAAKIVKVQDMALKMRAPIIGIFDAGGARIQEGVAALGGHGEVFRRNVAASGVIPQISVIMGPCAGGDVYSPAMTDFIFMVRDTSYMFVTGPDVVKTVTNEVVTAEELGGAKVHTSKSSIADGSFENDVEAILQIRRLLDFLPANNIEGVPEIESFDDVNRLDKSLDTLIPDNPNKPYDMGELIRRVVDEGDFFEIQAAYARNIITGFGRVEGRTVGFVANQPLVLAGVLDSDASRKAARFVRFCNAFSIPIVTFVDVPGFLPGTAQEYGGLIKHG…
379	0.0378281	E	6	F	1.9849	1.29957	1.37067	0.589876	0.894752	0.709692	1.03834	0.733986	0.135163	0.716276	0.00818804	MGSSHHHHHHSSGLVPRGSHMKDILFKLEERRAQARLGGGEKRLEAQHKRGKLTARERIELLLDHGSFEEFDMFVQHRSTDFGMEKQKIPGDGVVTGWGTVNGRTVFLFSKDFTVFGGSSSEAHAAKIVKVQDMALKMRAPIIGIFDAGGARIQEGVAALGGHGEVFRRNVAASGVIPQISVIMGPCAGGDVYSPAMTDFIFMVRDTSYMFVTGPDVVKTVTNEVVTAEELGGAKVHTSKSSIADGSFENDVEAILQIRRLLDFLPANNIEGVPEIESFDDVNRLDKSLDTLIPDNPNKPYDMGELIRRVVDEGDFFEIQAAYARNIITGFGRVEGRTVGFVANQPLVLAGVLDSDASRKAARFVRFCNAFSIPIVTFVDVPGFLPGTAQEYGGLIKHG…
380	0.0379279	I	508	W	1.98363	1.41867	1.12993	0.734367	0.686895	0.684302	0.897166	0.878477	0.103764	0.690886	0.00707478	MGSSHHHHHHSSGLVPRGSHMKDILEKLEERRAQARLGGGEKRLEAQHKRGKLTARERIELLLDHGSFEEFDMFVQHRSTDFGMEKQKIPGDGVVTGWGTVNGRTVFLFSKDFTVFGGSSSEAHAAKIVKVQDMALKMRAPIIGIFDAGGARIQEGVAALGGHGEVFRRNVAASGVIPQISVIMGPCAGGDVYSPAMTDFIFMVRDTSYMFVTGPDVVKTVTNEVVTAEELGGAKVHTSKSSIADGSFENDVEAILQIRRLLDFLPANNIEGVPEIESFDDVNRLDKSLDTLIPDNPNKPYDMGELIRRVVDEGDFFEIQAAYARNIITGFGRVEGRTVGFVANQPLVLAGVLDSDASRKAARFVRFCNAFSIPIVTFVDVPGFLPGTAQEYGGLIKHG…
381	0.0380277	K	496	Q	1.98181	1.37849	1.20665	0.692151	0.729885	0.686334	0.960868	0.836261	0.110258	0.692919	0.00757711	MGSSHHHHHHSSGLVPRGSHMKDILEKLEERRAQARLGGGEKRLEAQHKRGKLTARERIELLLDHGSFEEFDMFVQHRSTDFGMEKQKIPGDGVVTGWGTVNGRTVFLFSKDFTVFGGSSSEAHAAKIVKVQDMALKMRAPIIGIFDAGGARIQEGVAALGGHGEVFRRNVAASGVIPQISVIMGPCAGGDVYSPAMTDFIFMVRDTSYMFVTGPDVVKTVTNEVVTAEELGGAKVHTSKSSIADGSFENDVEAILQIRRLLDFLPANNIEGVPEIESFDDVNRLDKSLDTLIPDNPNKPYDMGELIRRVVDEGDFFEIQAAYARNIITGFGRVEGRTVGFVANQPLVLAGVLDSDASRKAARFVRFCNAFSIPIVTFVDVPGFLPGTAQEYGGLIKHG…
382	0.0381276	R	502	H	1.98049	1.37218	1.21663	0.67235	0.730349	0.699826	0.973025	0.81646	0.110328	0.70641	0.00767298	MGSSHHHHHHSSGLVPRGSHMKDILEKLEERRAQARLGGGEKRLEAQHKRGKLTARERIELLLDHGSFEEFDMFVQHRSTDFGMEKQKIPGDGVVTGWGTVNGRTVFLFSKDFTVFGGSSSEAHAAKIVKVQDMALKMRAPIIGIFDAGGARIQEGVAALGGHGEVFRRNVAASGVIPQISVIMGPCAGGDVYSPAMTDFIFMVRDTSYMFVTGPDVVKTVTNEVVTAEELGGAKVHTSKSSIADGSFENDVEAILQIRRLLDFLPANNIEGVPEIESFDDVNRLDKSLDTLIPDNPNKPYDMGELIRRVVDEGDFFEIQAAYARNIITGFGRVEGRTVGFVANQPLVLAGVLDSDASRKAARFVRFCNAFSIPIVTFVDVPGFLPGTAQEYGGLIKHG…
383	0.0382274	G	18	K	1.98029	1.30486	1.35085	0.602808	0.82993	0.702056	1.06584	0.746918	0.125371	0.708641	0.0084049	MGSSHHHHHHSSGLVPRGSHMKDILEKLEERRAQARLKGGEKRLEAQHKRGKLTARERIELLLDHGSFEEFDMFVQHRSTDFGMEKQKIPGDGVVTGWGTVNGRTVFLFSKDFTVFGGSSSEAHAAKIVKVQDMALKMRAPIIGIFDAGGARIQEGVAALGGHGEVFRRNVAASGVIPQISVIMGPCAGGDVYSPAMTDFIFMVRDTSYMFVTGPDVVKTVTNEVVTAEELGGAKVHTSKSSIADGSFENDVEAILQIRRLLDFLPANNIEGVPEIESFDDVNRLDKSLDTLIPDNPNKPYDMGELIRRVVDEGDFFEIQAAYARNIITGFGRVEGRTVGFVANQPLVLAGVLDSDASRKAARFVRFCNAFSIPIVTFVDVPGFLPGTAQEYGGLIKHG…
384	0.0383272	V	156	I	1.97987	1.35457	1.25061	0.668576	0.755011	0.685989	0.996992	0.812686	0.114053	0.692573	0.00786198	MGSSHHHHHHSSGLVPRGSHMKDILEKLEERRAQARLGGGEKRLEAQHKRGKLTARERIELLLDHGSFEEFDMFVQHRSTDFGMEKQKIPGDGVVTGWGTVNGRTVFLFSKDFTVFGGSSSEAHAAKIVKVQDMALKMRAPIIGIFDAGGARIQEGVAALGGHGEVFRRNVAASGIIPQISVIMGPCAGGDVYSPAMTDFIFMVRDTSYMFVTGPDVVKTVTNEVVTAEELGGAKVHTSKSSIADGSFENDVEAILQIRRLLDFLPANNIEGVPEIESFDDVNRLDKSLDTLIPDNPNKPYDMGELIRRVVDEGDFFEIQAAYARNIITGFGRVEGRTVGFVANQPLVLAGVLDSDASRKAARFVRFCNAFSIPIVTFVDVPGFLPGTAQEYGGLIKHG…
385	0.038427	S	59	R	1.97945	1.359	1.24088	0.667771	0.787987	0.691233	0.958577	0.811881	0.119035	0.697818	0.00755905	MGSSHHHHHHSSGLVPRGSHMKDILEKLEERRAQARLGGGEKRLEAQHKRGKLTARERIELLLDHGSFEEFDMFVQHRRTDFGMEKQKIPGDGVVTGWGTVNGRTVFLFSKDFTVFGGSSSEAHAAKIVKVQDMALKMRAPIIGIFDAGGARIQEGVAALGGHGEVFRRNVAASGVIPQISVIMGPCAGGDVYSPAMTDFIFMVRDTSYMFVTGPDVVKTVTNEVVTAEELGGAKVHTSKSSIADGSFENDVEAILQIRRLLDFLPANNIEGVPEIESFDDVNRLDKSLDTLIPDNPNKPYDMGELIRRVVDEGDFFEIQAAYARNIITGFGRVEGRTVGFVANQPLVLAGVLDSDASRKAARFVRFCNAFSIPIVTFVDVPGFLPGTAQEYGGLIKHG…
386	0.0385268	S	-9	D	1.97943	1.22005	1.51877	0.535651	0.971889	0.684398	1.16708	0.679761	0.146815	0.690982	0.00920328	MGSSHHHHHHDSGLVPRGSHMKDILEKLEERRAQARLGGGEKRLEAQHKRGKLTARERIELLLDHGSFEEFDMFVQHRSTDFGMEKQKIPGDGVVTGWGTVNGRTVFLFSKDFTVFGGSSSEAHAAKIVKVQDMALKMRAPIIGIFDAGGARIQEGVAALGGHGEVFRRNVAASGVIPQISVIMGPCAGGDVYSPAMTDFIFMVRDTSYMFVTGPDVVKTVTNEVVTAEELGGAKVHTSKSSIADGSFENDVEAILQIRRLLDFLPANNIEGVPEIESFDDVNRLDKSLDTLIPDNPNKPYDMGELIRRVVDEGDFFEIQAAYARNIITGFGRVEGRTVGFVANQPLVLAGVLDSDASRKAARFVRFCNAFSIPIVTFVDVPGFLPGTAQEYGGLIKHG…
387	0.0386266	H	-13	K	1.97794	1.2296	1.49668	0.526652	0.962997	0.702949	1.14572	0.670762	0.145472	0.709534	0.00903481	MGSSHHKHHHSSGLVPRGSHMKDILEKLEERRAQARLGGGEKRLEAQHKRGKLTARERIELLLDHGSFEEFDMFVQHRSTDFGMEKQKIPGDGVVTGWGTVNGRTVFLFSKDFTVFGGSSSEAHAAKIVKVQDMALKMRAPIIGIFDAGGARIQEGVAALGGHGEVFRRNVAASGVIPQISVIMGPCAGGDVYSPAMTDFIFMVRDTSYMFVTGPDVVKTVTNEVVTAEELGGAKVHTSKSSIADGSFENDVEAILQIRRLLDFLPANNIEGVPEIESFDDVNRLDKSLDTLIPDNPNKPYDMGELIRRVVDEGDFFEIQAAYARNIITGFGRVEGRTVGFVANQPLVLAGVLDSDASRKAARFVRFCNAFSIPIVTFVDVPGFLPGTAQEYGGLIKHG…
388	0.0387264	G	-18	R	1.97682	1.26601	1.42163	0.565413	0.899255	0.700593	1.10108	0.709523	0.135843	0.707178	0.00868278	MRSSHHHHHHSSGLVPRGSHMKDILEKLEERRAQARLGGGEKRLEAQHKRGKLTARERIELLLDHGSFEEFDMFVQHRSTDFGMEKQKIPGDGVVTGWGTVNGRTVFLFSKDFTVFGGSSSEAHAAKIVKVQDMALKMRAPIIGIFDAGGARIQEGVAALGGHGEVFRRNVAASGVIPQISVIMGPCAGGDVYSPAMTDFIFMVRDTSYMFVTGPDVVKTVTNEVVTAEELGGAKVHTSKSSIADGSFENDVEAILQIRRLLDFLPANNIEGVPEIESFDDVNRLDKSLDTLIPDNPNKPYDMGELIRRVVDEGDFFEIQAAYARNIITGFGRVEGRTVGFVANQPLVLAGVLDSDASRKAARFVRFCNAFSIPIVTFVDVPGFLPGTAQEYGGLIKHG…
389	0.0388262	D	3	W	1.97659	1.23902	1.47514	0.540082	0.959987	0.698935	1.12002	0.684192	0.145017	0.70552	0.00883216	MGSSHHHHHHSSGLVPRGSHMKWILEKLEERRAQARLGGGEKRLEAQHKRGKLTARERIELLLDHGSFEEFDMFVQHRSTDFGMEKQKIPGDGVVTGWGTVNGRTVFLFSKDFTVFGGSSSEAHAAKIVKVQDMALKMRAPIIGIFDAGGARIQEGVAALGGHGEVFRRNVAASGVIPQISVIMGPCAGGDVYSPAMTDFIFMVRDTSYMFVTGPDVVKTVTNEVVTAEELGGAKVHTSKSSIADGSFENDVEAILQIRRLLDFLPANNIEGVPEIESFDDVNRLDKSLDTLIPDNPNKPYDMGELIRRVVDEGDFFEIQAAYARNIITGFGRVEGRTVGFVANQPLVLAGVLDSDASRKAARFVRFCNAFSIPIVTFVDVPGFLPGTAQEYGGLIKHG…
390	0.038926	Q	67	E	1.97641	1.37451	1.20379	0.708739	0.732996	0.665772	0.954899	0.852849	0.110728	0.672357	0.00753004	MGSSHHHHHHSSGLVPRGSHMKDILEKLEERRAQARLGGGEKRLEAQHKRGKLTARERIELLLDHGSFEEFDMFVQHRSTDFGMEKEKIPGDGVVTGWGTVNGRTVFLFSKDFTVFGGSSSEAHAAKIVKVQDMALKMRAPIIGIFDAGGARIQEGVAALGGHGEVFRRNVAASGVIPQISVIMGPCAGGDVYSPAMTDFIFMVRDTSYMFVTGPDVVKTVTNEVVTAEELGGAKVHTSKSSIADGSFENDVEAILQIRRLLDFLPANNIEGVPEIESFDDVNRLDKSLDTLIPDNPNKPYDMGELIRRVVDEGDFFEIQAAYARNIITGFGRVEGRTVGFVANQPLVLAGVLDSDASRKAARFVRFCNAFSIPIVTFVDVPGFLPGTAQEYGGLIKHG…
391	0.0390259	D	261	E	1.97521	1.24969	1.45105	0.606034	0.898431	0.643654	1.13946	0.750144	0.135719	0.650239	0.00898547	MGSSHHHHHHSSGLVPRGSHMKDILEKLEERRAQARLGGGEKRLEAQHKRGKLTARERIELLLDHGSFEEFDMFVQHRSTDFGMEKQKIPGDGVVTGWGTVNGRTVFLFSKDFTVFGGSSSEAHAAKIVKVQDMALKMRAPIIGIFDAGGARIQEGVAALGGHGEVFRRNVAASGVIPQISVIMGPCAGGDVYSPAMTDFIFMVRDTSYMFVTGPDVVKTVTNEVVTAEELGGAKVHTSKSSIADGSFENDVEAILQIRRLLDFLPANNIEGVPEIESFDEVNRLDKSLDTLIPDNPNKPYDMGELIRRVVDEGDFFEIQAAYARNIITGFGRVEGRTVGFVANQPLVLAGVLDSDASRKAARFVRFCNAFSIPIVTFVDVPGFLPGTAQEYGGLIKHG…
392	0.0391257	M	498	K	1.97439	1.31245	1.32387	0.665805	0.821061	0.646646	1.03851	0.809915	0.124031	0.653231	0.00818934	MGSSHHHHHHSSGLVPRGSHMKDILEKLEERRAQARLGGGEKRLEAQHKRGKLTARERIELLLDHGSFEEFDMFVQHRSTDFGMEKQKIPGDGVVTGWGTVNGRTVFLFSKDFTVFGGSSSEAHAAKIVKVQDMALKMRAPIIGIFDAGGARIQEGVAALGGHGEVFRRNVAASGVIPQISVIMGPCAGGDVYSPAMTDFIFMVRDTSYMFVTGPDVVKTVTNEVVTAEELGGAKVHTSKSSIADGSFENDVEAILQIRRLLDFLPANNIEGVPEIESFDDVNRLDKSLDTLIPDNPNKPYDMGELIRRVVDEGDFFEIQAAYARNIITGFGRVEGRTVGFVANQPLVLAGVLDSDASRKAARFVRFCNAFSIPIVTFVDVPGFLPGTAQEYGGLIKHG…
393	0.0392255	E	10	Y	1.97381	1.33133	1.28496	0.615801	0.809989	0.715527	0.997511	0.759911	0.122358	0.722112	0.00786607	MGSSHHHHHHSSGLVPRGSHMKDILEKLEYRRAQARLGGGEKRLEAQHKRGKLTARERIELLLDHGSFEEFDMFVQHRSTDFGMEKQKIPGDGVVTGWGTVNGRTVFLFSKDFTVFGGSSSEAHAAKIVKVQDMALKMRAPIIGIFDAGGARIQEGVAALGGHGEVFRRNVAASGVIPQISVIMGPCAGGDVYSPAMTDFIFMVRDTSYMFVTGPDVVKTVTNEVVTAEELGGAKVHTSKSSIADGSFENDVEAILQIRRLLDFLPANNIEGVPEIESFDDVNRLDKSLDTLIPDNPNKPYDMGELIRRVVDEGDFFEIQAAYARNIITGFGRVEGRTVGFVANQPLVLAGVLDSDASRKAARFVRFCNAFSIPIVTFVDVPGFLPGTAQEYGGLIKHG…
394	0.0393253	F	96	L	1.97374	1.33813	1.27122	0.667778	0.805125	0.67035	0.98376	0.811888	0.121624	0.676935	0.00775763	MGSSHHHHHHSSGLVPRGSHMKDILEKLEERRAQARLGGGEKRLEAQHKRGKLTARERIELLLDHGSFEEFDMFVQHRSTDFGMEKQKIPGDGVVTGWGTVNGRTVFLFSKDFTVLGGSSSEAHAAKIVKVQDMALKMRAPIIGIFDAGGARIQEGVAALGGHGEVFRRNVAASGVIPQISVIMGPCAGGDVYSPAMTDFIFMVRDTSYMFVTGPDVVKTVTNEVVTAEELGGAKVHTSKSSIADGSFENDVEAILQIRRLLDFLPANNIEGVPEIESFDDVNRLDKSLDTLIPDNPNKPYDMGELIRRVVDEGDFFEIQAAYARNIITGFGRVEGRTVGFVANQPLVLAGVLDSDASRKAARFVRFCNAFSIPIVTFVDVPGFLPGTAQEYGGLIKHG…
395	0.0394251	Q	500	E	1.97309	1.38298	1.1802	0.672939	0.766725	0.710046	0.897227	0.817049	0.115823	0.71663	0.00707526	MGSSHHHHHHSSGLVPRGSHMKDILEKLEERRAQARLGGGEKRLEAQHKRGKLTARERIELLLDHGSFEEFDMFVQHRSTDFGMEKQKIPGDGVVTGWGTVNGRTVFLFSKDFTVFGGSSSEAHAAKIVKVQDMALKMRAPIIGIFDAGGARIQEGVAALGGHGEVFRRNVAASGVIPQISVIMGPCAGGDVYSPAMTDFIFMVRDTSYMFVTGPDVVKTVTNEVVTAEELGGAKVHTSKSSIADGSFENDVEAILQIRRLLDFLPANNIEGVPEIESFDDVNRLDKSLDTLIPDNPNKPYDMGELIRRVVDEGDFFEIQAAYARNIITGFGRVEGRTVGFVANQPLVLAGVLDSDASRKAARFVRFCNAFSIPIVTFVDVPGFLPGTAQEYGGLIKHG…
396	0.0395249	A	13	D	1.97259	1.36608	1.21303	0.685393	0.743319	0.680682	0.958601	0.829503	0.112287	0.687266	0.00755924	MGSSHHHHHHSSGLVPRGSHMKDILEKLEERRDQARLGGGEKRLEAQHKRGKLTARERIELLLDHGSFEEFDMFVQHRSTDFGMEKQKIPGDGVVTGWGTVNGRTVFLFSKDFTVFGGSSSEAHAAKIVKVQDMALKMRAPIIGIFDAGGARIQEGVAALGGHGEVFRRNVAASGVIPQISVIMGPCAGGDVYSPAMTDFIFMVRDTSYMFVTGPDVVKTVTNEVVTAEELGGAKVHTSKSSIADGSFENDVEAILQIRRLLDFLPANNIEGVPEIESFDDVNRLDKSLDTLIPDNPNKPYDMGELIRRVVDEGDFFEIQAAYARNIITGFGRVEGRTVGFVANQPLVLAGVLDSDASRKAARFVRFCNAFSIPIVTFVDVPGFLPGTAQEYGGLIKHG…
397	0.0396247	G	18	W	1.97146	1.30283	1.33727	0.584007	0.852004	0.718821	1.03071	0.728117	0.128705	0.725405	0.0081279	MGSSHHHHHHSSGLVPRGSHMKDILEKLEERRAQARLWGGEKRLEAQHKRGKLTARERIELLLDHGSFEEFDMFVQHRSTDFGMEKQKIPGDGVVTGWGTVNGRTVFLFSKDFTVFGGSSSEAHAAKIVKVQDMALKMRAPIIGIFDAGGARIQEGVAALGGHGEVFRRNVAASGVIPQISVIMGPCAGGDVYSPAMTDFIFMVRDTSYMFVTGPDVVKTVTNEVVTAEELGGAKVHTSKSSIADGSFENDVEAILQIRRLLDFLPANNIEGVPEIESFDDVNRLDKSLDTLIPDNPNKPYDMGELIRRVVDEGDFFEIQAAYARNIITGFGRVEGRTVGFVANQPLVLAGVLDSDASRKAARFVRFCNAFSIPIVTFVDVPGFLPGTAQEYGGLIKHG…
398	0.0397245	T	495	Q	1.97132	1.34923	1.24417	0.702479	0.76672	0.646754	0.979843	0.846589	0.115822	0.653339	0.00772675	MGSSHHHHHHSSGLVPRGSHMKDILEKLEERRAQARLGGGEKRLEAQHKRGKLTARERIELLLDHGSFEEFDMFVQHRSTDFGMEKQKIPGDGVVTGWGTVNGRTVFLFSKDFTVFGGSSSEAHAAKIVKVQDMALKMRAPIIGIFDAGGARIQEGVAALGGHGEVFRRNVAASGVIPQISVIMGPCAGGDVYSPAMTDFIFMVRDTSYMFVTGPDVVKTVTNEVVTAEELGGAKVHTSKSSIADGSFENDVEAILQIRRLLDFLPANNIEGVPEIESFDDVNRLDKSLDTLIPDNPNKPYDMGELIRRVVDEGDFFEIQAAYARNIITGFGRVEGRTVGFVANQPLVLAGVLDSDASRKAARFVRFCNAFSIPIVTFVDVPGFLPGTAQEYGGLIKHG…
399	0.0398243	K	7	I	1.97113	1.29829	1.34568	0.618259	0.854009	0.680033	1.03997	0.762369	0.129008	0.686617	0.00820086	MGSSHHHHHHSSGLVPRGSHMKDILEILEERRAQARLGGGEKRLEAQHKRGKLTARERIELLLDHGSFEEFDMFVQHRSTDFGMEKQKIPGDGVVTGWGTVNGRTVFLFSKDFTVFGGSSSEAHAAKIVKVQDMALKMRAPIIGIFDAGGARIQEGVAALGGHGEVFRRNVAASGVIPQISVIMGPCAGGDVYSPAMTDFIFMVRDTSYMFVTGPDVVKTVTNEVVTAEELGGAKVHTSKSSIADGSFENDVEAILQIRRLLDFLPANNIEGVPEIESFDDVNRLDKSLDTLIPDNPNKPYDMGELIRRVVDEGDFFEIQAAYARNIITGFGRVEGRTVGFVANQPLVLAGVLDSDASRKAARFVRFCNAFSIPIVTFVDVPGFLPGTAQEYGGLIKHG…
400	0.0399241	M	492	H	1.9711	1.32692	1.28836	0.664062	0.801306	0.662853	1.00886	0.808172	0.121047	0.669437	0.00795554	MGSSHHHHHHSSGLVPRGSHMKDILEKLEERRAQARLGGGEKRLEAQHKRGKLTARERIELLLDHGSFEEFDMFVQHRSTDFGMEKQKIPGDGVVTGWGTVNGRTVFLFSKDFTVFGGSSSEAHAAKIVKVQDMALKMRAPIIGIFDAGGARIQEGVAALGGHGEVFRRNVAASGVIPQISVIMGPCAGGDVYSPAMTDFIFMVRDTSYMFVTGPDVVKTVTNEVVTAEELGGAKVHTSKSSIADGSFENDVEAILQIRRLLDFLPANNIEGVPEIESFDDVNRLDKSLDTLIPDNPNKPYDMGELIRRVVDEGDFFEIQAAYARNIITGFGRVEGRTVGFVANQPLVLAGVLDSDASRKAARFVRFCNAFSIPIVTFVDVPGFLPGTAQEYGGLIKHG…
401	0.040024	K	29	R	1.97098	1.27152	1.39893	0.598465	0.883501	0.673052	1.08463	0.742575	0.133463	0.679636	0.00855307	MGSSHHHHHHSSGLVPRGSHMKDILEKLEERRAQARLGGGEKRLEAQHRRGKLTARERIELLLDHGSFEEFDMFVQHRSTDFGMEKQKIPGDGVVTGWGTVNGRTVFLFSKDFTVFGGSSSEAHAAKIVKVQDMALKMRAPIIGIFDAGGARIQEGVAALGGHGEVFRRNVAASGVIPQISVIMGPCAGGDVYSPAMTDFIFMVRDTSYMFVTGPDVVKTVTNEVVTAEELGGAKVHTSKSSIADGSFENDVEAILQIRRLLDFLPANNIEGVPEIESFDDVNRLDKSLDTLIPDNPNKPYDMGELIRRVVDEGDFFEIQAAYARNIITGFGRVEGRTVGFVANQPLVLAGVLDSDASRKAARFVRFCNAFSIPIVTFVDVPGFLPGTAQEYGGLIKHG…
402	0.0401238	G	19	H	1.97034	1.35818	1.22432	0.673633	0.731961	0.684549	0.981428	0.817743	0.110571	0.691134	0.00773924	MGSSHHHHHHSSGLVPRGSHMKDILEKLEERRAQARLGHGEKRLEAQHKRGKLTARERIELLLDHGSFEEFDMFVQHRSTDFGMEKQKIPGDGVVTGWGTVNGRTVFLFSKDFTVFGGSSSEAHAAKIVKVQDMALKMRAPIIGIFDAGGARIQEGVAALGGHGEVFRRNVAASGVIPQISVIMGPCAGGDVYSPAMTDFIFMVRDTSYMFVTGPDVVKTVTNEVVTAEELGGAKVHTSKSSIADGSFENDVEAILQIRRLLDFLPANNIEGVPEIESFDDVNRLDKSLDTLIPDNPNKPYDMGELIRRVVDEGDFFEIQAAYARNIITGFGRVEGRTVGFVANQPLVLAGVLDSDASRKAARFVRFCNAFSIPIVTFVDVPGFLPGTAQEYGGLIKHG…
403	0.0402236	L	365	F	1.96996	1.29416	1.35159	0.618228	0.861378	0.675935	1.04155	0.762338	0.130121	0.682519	0.00821333	MGSSHHHHHHSSGLVPRGSHMKDILEKLEERRAQARLGGGEKRLEAQHKRGKLTARERIELLLDHGSFEEFDMFVQHRSTDFGMEKQKIPGDGVVTGWGTVNGRTVFLFSKDFTVFGGSSSEAHAAKIVKVQDMALKMRAPIIGIFDAGGARIQEGVAALGGHGEVFRRNVAASGVIPQISVIMGPCAGGDVYSPAMTDFIFMVRDTSYMFVTGPDVVKTVTNEVVTAEELGGAKVHTSKSSIADGSFENDVEAILQIRRLLDFLPANNIEGVPEIESFDDVNRLDKSLDTLIPDNPNKPYDMGELIRRVVDEGDFFEIQAAYARNIITGFGRVEGRTVGFVANQPLVLAGVLDSDASRKAARFVRFCNAFSIPIVTFVDVPGFFPGTAQEYGGLIKHG…
404	0.0403234	R	38	Y	1.96895	1.27124	1.39542	0.626748	0.885497	0.644496	1.07846	0.770858	0.133765	0.65108	0.00850444	MGSSHHHHHHSSGLVPRGSHMKDILEKLEERRAQARLGGGEKRLEAQHKRGKLTAREYIELLLDHGSFEEFDMFVQHRSTDFGMEKQKIPGDGVVTGWGTVNGRTVFLFSKDFTVFGGSSSEAHAAKIVKVQDMALKMRAPIIGIFDAGGARIQEGVAALGGHGEVFRRNVAASGVIPQISVIMGPCAGGDVYSPAMTDFIFMVRDTSYMFVTGPDVVKTVTNEVVTAEELGGAKVHTSKSSIADGSFENDVEAILQIRRLLDFLPANNIEGVPEIESFDDVNRLDKSLDTLIPDNPNKPYDMGELIRRVVDEGDFFEIQAAYARNIITGFGRVEGRTVGFVANQPLVLAGVLDSDASRKAARFVRFCNAFSIPIVTFVDVPGFLPGTAQEYGGLIKHG…
405	0.0404232	V	-5	F	1.96807	1.26629	1.40356	0.588098	0.883731	0.67819	1.09041	0.732208	0.133498	0.684775	0.00859864	MGSSHHHHHHSSGLFPRGSHMKDILEKLEERRAQARLGGGEKRLEAQHKRGKLTARERIELLLDHGSFEEFDMFVQHRSTDFGMEKQKIPGDGVVTGWGTVNGRTVFLFSKDFTVFGGSSSEAHAAKIVKVQDMALKMRAPIIGIFDAGGARIQEGVAALGGHGEVFRRNVAASGVIPQISVIMGPCAGGDVYSPAMTDFIFMVRDTSYMFVTGPDVVKTVTNEVVTAEELGGAKVHTSKSSIADGSFENDVEAILQIRRLLDFLPANNIEGVPEIESFDDVNRLDKSLDTLIPDNPNKPYDMGELIRRVVDEGDFFEIQAAYARNIITGFGRVEGRTVGFVANQPLVLAGVLDSDASRKAARFVRFCNAFSIPIVTFVDVPGFLPGTAQEYGGLIKHG…
406	0.040523	K	22	R	1.96593	1.3131	1.30566	0.630728	0.82843	0.68237	1.00918	0.774838	0.125144	0.688954	0.00795807	MGSSHHHHHHSSGLVPRGSHMKDILEKLEERRAQARLGGGERRLEAQHKRGKLTARERIELLLDHGSFEEFDMFVQHRSTDFGMEKQKIPGDGVVTGWGTVNGRTVFLFSKDFTVFGGSSSEAHAAKIVKVQDMALKMRAPIIGIFDAGGARIQEGVAALGGHGEVFRRNVAASGVIPQISVIMGPCAGGDVYSPAMTDFIFMVRDTSYMFVTGPDVVKTVTNEVVTAEELGGAKVHTSKSSIADGSFENDVEAILQIRRLLDFLPANNIEGVPEIESFDDVNRLDKSLDTLIPDNPNKPYDMGELIRRVVDEGDFFEIQAAYARNIITGFGRVEGRTVGFVANQPLVLAGVLDSDASRKAARFVRFCNAFSIPIVTFVDVPGFLPGTAQEYGGLIKHG…
407	0.0406228	A	401	K	1.96575	1.33227	1.26696	0.673689	0.799828	0.658579	0.982577	0.817799	0.120823	0.665164	0.0077483	MGSSHHHHHHSSGLVPRGSHMKDILEKLEERRAQARLGGGEKRLEAQHKRGKLTARERIELLLDHGSFEEFDMFVQHRSTDFGMEKQKIPGDGVVTGWGTVNGRTVFLFSKDFTVFGGSSSEAHAAKIVKVQDMALKMRAPIIGIFDAGGARIQEGVAALGGHGEVFRRNVAASGVIPQISVIMGPCAGGDVYSPAMTDFIFMVRDTSYMFVTGPDVVKTVTNEVVTAEELGGAKVHTSKSSIADGSFENDVEAILQIRRLLDFLPANNIEGVPEIESFDDVNRLDKSLDTLIPDNPNKPYDMGELIRRVVDEGDFFEIQAAYARNIITGFGRVEGRTVGFVANQPLVLAGVLDSDASRKAARFVRFCNAFSIPIVTFVDVPGFLPGTAQEYGGLIKHG…
408	0.0407226	S	-9	I	1.9652	1.25669	1.41701	0.574704	0.90544	0.68199	1.09	0.718814	0.136777	0.688574	0.00859539	MGSSHHHHHHISGLVPRGSHMKDILEKLEERRAQARLGGGEKRLEAQHKRGKLTARERIELLLDHGSFEEFDMFVQHRSTDFGMEKQKIPGDGVVTGWGTVNGRTVFLFSKDFTVFGGSSSEAHAAKIVKVQDMALKMRAPIIGIFDAGGARIQEGVAALGGHGEVFRRNVAASGVIPQISVIMGPCAGGDVYSPAMTDFIFMVRDTSYMFVTGPDVVKTVTNEVVTAEELGGAKVHTSKSSIADGSFENDVEAILQIRRLLDFLPANNIEGVPEIESFDDVNRLDKSLDTLIPDNPNKPYDMGELIRRVVDEGDFFEIQAAYARNIITGFGRVEGRTVGFVANQPLVLAGVLDSDASRKAARFVRFCNAFSIPIVTFVDVPGFLPGTAQEYGGLIKHG…
409	0.0408224	H	-12	K	1.9651	1.19612	1.53798	0.51464	0.992202	0.681477	1.17512	0.65875	0.149884	0.688062	0.00926663	MGSSHHHKHHSSGLVPRGSHMKDILEKLEERRAQARLGGGEKRLEAQHKRGKLTARERIELLLDHGSFEEFDMFVQHRSTDFGMEKQKIPGDGVVTGWGTVNGRTVFLFSKDFTVFGGSSSEAHAAKIVKVQDMALKMRAPIIGIFDAGGARIQEGVAALGGHGEVFRRNVAASGVIPQISVIMGPCAGGDVYSPAMTDFIFMVRDTSYMFVTGPDVVKTVTNEVVTAEELGGAKVHTSKSSIADGSFENDVEAILQIRRLLDFLPANNIEGVPEIESFDDVNRLDKSLDTLIPDNPNKPYDMGELIRRVVDEGDFFEIQAAYARNIITGFGRVEGRTVGFVANQPLVLAGVLDSDASRKAARFVRFCNAFSIPIVTFVDVPGFLPGTAQEYGGLIKHG…
410	0.0409222	I	407	V	1.96486	1.38495	1.15981	0.689462	0.733573	0.695488	0.898351	0.833572	0.110815	0.702072	0.00708412	MGSSHHHHHHSSGLVPRGSHMKDILEKLEERRAQARLGGGEKRLEAQHKRGKLTARERIELLLDHGSFEEFDMFVQHRSTDFGMEKQKIPGDGVVTGWGTVNGRTVFLFSKDFTVFGGSSSEAHAAKIVKVQDMALKMRAPIIGIFDAGGARIQEGVAALGGHGEVFRRNVAASGVIPQISVIMGPCAGGDVYSPAMTDFIFMVRDTSYMFVTGPDVVKTVTNEVVTAEELGGAKVHTSKSSIADGSFENDVEAILQIRRLLDFLPANNIEGVPEIESFDDVNRLDKSLDTLIPDNPNKPYDMGELIRRVVDEGDFFEIQAAYARNIITGFGRVEGRTVGFVANQPLVLAGVLDSDASRKAARFVRFCNAFSIPIVTFVDVPGFLPGTAQEYGGLIKHG…
411	0.0410221	E	65	R	1.96477	1.29503	1.33949	0.607582	0.797555	0.687444	1.07617	0.751692	0.12048	0.694029	0.00848633	MGSSHHHHHHSSGLVPRGSHMKDILEKLEERRAQARLGGGEKRLEAQHKRGKLTARERIELLLDHGSFEEFDMFVQHRSTDFGMRKQKIPGDGVVTGWGTVNGRTVFLFSKDFTVFGGSSSEAHAAKIVKVQDMALKMRAPIIGIFDAGGARIQEGVAALGGHGEVFRRNVAASGVIPQISVIMGPCAGGDVYSPAMTDFIFMVRDTSYMFVTGPDVVKTVTNEVVTAEELGGAKVHTSKSSIADGSFENDVEAILQIRRLLDFLPANNIEGVPEIESFDDVNRLDKSLDTLIPDNPNKPYDMGELIRRVVDEGDFFEIQAAYARNIITGFGRVEGRTVGFVANQPLVLAGVLDSDASRKAARFVRFCNAFSIPIVTFVDVPGFLPGTAQEYGGLIKHG…
412	0.0411219	S	-16	L	1.96443	1.29056	1.34774	0.600944	0.886338	0.689616	1.01528	0.745054	0.133892	0.6962	0.0080062	MGSLHHHHHHSSGLVPRGSHMKDILEKLEERRAQARLGGGEKRLEAQHKRGKLTARERIELLLDHGSFEEFDMFVQHRSTDFGMEKQKIPGDGVVTGWGTVNGRTVFLFSKDFTVFGGSSSEAHAAKIVKVQDMALKMRAPIIGIFDAGGARIQEGVAALGGHGEVFRRNVAASGVIPQISVIMGPCAGGDVYSPAMTDFIFMVRDTSYMFVTGPDVVKTVTNEVVTAEELGGAKVHTSKSSIADGSFENDVEAILQIRRLLDFLPANNIEGVPEIESFDDVNRLDKSLDTLIPDNPNKPYDMGELIRRVVDEGDFFEIQAAYARNIITGFGRVEGRTVGFVANQPLVLAGVLDSDASRKAARFVRFCNAFSIPIVTFVDVPGFLPGTAQEYGGLIKHG…
413	0.0412217	I	473	Y	1.96429	1.35717	1.21424	0.709289	0.734801	0.64788	0.966665	0.853399	0.111	0.654465	0.00762282	MGSSHHHHHHSSGLVPRGSHMKDILEKLEERRAQARLGGGEKRLEAQHKRGKLTARERIELLLDHGSFEEFDMFVQHRSTDFGMEKQKIPGDGVVTGWGTVNGRTVFLFSKDFTVFGGSSSEAHAAKIVKVQDMALKMRAPIIGIFDAGGARIQEGVAALGGHGEVFRRNVAASGVIPQISVIMGPCAGGDVYSPAMTDFIFMVRDTSYMFVTGPDVVKTVTNEVVTAEELGGAKVHTSKSSIADGSFENDVEAILQIRRLLDFLPANNIEGVPEIESFDDVNRLDKSLDTLIPDNPNKPYDMGELIRRVVDEGDFFEIQAAYARNIITGFGRVEGRTVGFVANQPLVLAGVLDSDASRKAARFVRFCNAFSIPIVTFVDVPGFLPGTAQEYGGLIKHG…
414	0.0413215	H	-12	P	1.96428	1.21	1.50857	0.520653	0.960284	0.689347	1.16346	0.664763	0.145062	0.695932	0.00917468	MGSSHHHPHHSSGLVPRGSHMKDILEKLEERRAQARLGGGEKRLEAQHKRGKLTARERIELLLDHGSFEEFDMFVQHRSTDFGMEKQKIPGDGVVTGWGTVNGRTVFLFSKDFTVFGGSSSEAHAAKIVKVQDMALKMRAPIIGIFDAGGARIQEGVAALGGHGEVFRRNVAASGVIPQISVIMGPCAGGDVYSPAMTDFIFMVRDTSYMFVTGPDVVKTVTNEVVTAEELGGAKVHTSKSSIADGSFENDVEAILQIRRLLDFLPANNIEGVPEIESFDDVNRLDKSLDTLIPDNPNKPYDMGELIRRVVDEGDFFEIQAAYARNIITGFGRVEGRTVGFVANQPLVLAGVLDSDASRKAARFVRFCNAFSIPIVTFVDVPGFLPGTAQEYGGLIKHG…
415	0.0414213	K	504	D	1.9642	1.36598	1.19643	0.679778	0.739492	0.686207	0.940536	0.823888	0.111709	0.692791	0.00741678	MGSSHHHHHHSSGLVPRGSHMKDILEKLEERRAQARLGGGEKRLEAQHKRGKLTARERIELLLDHGSFEEFDMFVQHRSTDFGMEKQKIPGDGVVTGWGTVNGRTVFLFSKDFTVFGGSSSEAHAAKIVKVQDMALKMRAPIIGIFDAGGARIQEGVAALGGHGEVFRRNVAASGVIPQISVIMGPCAGGDVYSPAMTDFIFMVRDTSYMFVTGPDVVKTVTNEVVTAEELGGAKVHTSKSSIADGSFENDVEAILQIRRLLDFLPANNIEGVPEIESFDDVNRLDKSLDTLIPDNPNKPYDMGELIRRVVDEGDFFEIQAAYARNIITGFGRVEGRTVGFVANQPLVLAGVLDSDASRKAARFVRFCNAFSIPIVTFVDVPGFLPGTAQEYGGLIKHG…
416	0.0415211	L	17	V	1.96291	1.39255	1.14073	0.721844	0.759006	0.670701	0.851574	0.865954	0.114657	0.677286	0.00671526	MGSSHHHHHHSSGLVPRGSHMKDILEKLEERRAQARVGGGEKRLEAQHKRGKLTARERIELLLDHGSFEEFDMFVQHRSTDFGMEKQKIPGDGVVTGWGTVNGRTVFLFSKDFTVFGGSSSEAHAAKIVKVQDMALKMRAPIIGIFDAGGARIQEGVAALGGHGEVFRRNVAASGVIPQISVIMGPCAGGDVYSPAMTDFIFMVRDTSYMFVTGPDVVKTVTNEVVTAEELGGAKVHTSKSSIADGSFENDVEAILQIRRLLDFLPANNIEGVPEIESFDDVNRLDKSLDTLIPDNPNKPYDMGELIRRVVDEGDFFEIQAAYARNIITGFGRVEGRTVGFVANQPLVLAGVLDSDASRKAARFVRFCNAFSIPIVTFVDVPGFLPGTAQEYGGLIKHG…
417	0.0416209	L	17	H	1.96279	1.31804	1.28951	0.63353	0.831619	0.684508	0.985512	0.77764	0.125626	0.691092	0.00777145	MGSSHHHHHHSSGLVPRGSHMKDILEKLEERRAQARHGGGEKRLEAQHKRGKLTARERIELLLDHGSFEEFDMFVQHRSTDFGMEKQKIPGDGVVTGWGTVNGRTVFLFSKDFTVFGGSSSEAHAAKIVKVQDMALKMRAPIIGIFDAGGARIQEGVAALGGHGEVFRRNVAASGVIPQISVIMGPCAGGDVYSPAMTDFIFMVRDTSYMFVTGPDVVKTVTNEVVTAEELGGAKVHTSKSSIADGSFENDVEAILQIRRLLDFLPANNIEGVPEIESFDDVNRLDKSLDTLIPDNPNKPYDMGELIRRVVDEGDFFEIQAAYARNIITGFGRVEGRTVGFVANQPLVLAGVLDSDASRKAARFVRFCNAFSIPIVTFVDVPGFLPGTAQEYGGLIKHG…
418	0.0417207	M	498	T	1.96258	1.30605	1.31306	0.660854	0.808307	0.645198	1.03477	0.804964	0.122104	0.651783	0.00815992	MGSSHHHHHHSSGLVPRGSHMKDILEKLEERRAQARLGGGEKRLEAQHKRGKLTARERIELLLDHGSFEEFDMFVQHRSTDFGMEKQKIPGDGVVTGWGTVNGRTVFLFSKDFTVFGGSSSEAHAAKIVKVQDMALKMRAPIIGIFDAGGARIQEGVAALGGHGEVFRRNVAASGVIPQISVIMGPCAGGDVYSPAMTDFIFMVRDTSYMFVTGPDVVKTVTNEVVTAEELGGAKVHTSKSSIADGSFENDVEAILQIRRLLDFLPANNIEGVPEIESFDDVNRLDKSLDTLIPDNPNKPYDMGELIRRVVDEGDFFEIQAAYARNIITGFGRVEGRTVGFVANQPLVLAGVLDSDASRKAARFVRFCNAFSIPIVTFVDVPGFLPGTAQEYGGLIKHG…
419	0.0418205	H	-14	S	1.96119	1.31613	1.29012	0.629348	0.814819	0.686778	1.00024	0.773458	0.123088	0.693363	0.00788763	MGSSHSHHHHSSGLVPRGSHMKDILEKLEERRAQARLGGGEKRLEAQHKRGKLTARERIELLLDHGSFEEFDMFVQHRSTDFGMEKQKIPGDGVVTGWGTVNGRTVFLFSKDFTVFGGSSSEAHAAKIVKVQDMALKMRAPIIGIFDAGGARIQEGVAALGGHGEVFRRNVAASGVIPQISVIMGPCAGGDVYSPAMTDFIFMVRDTSYMFVTGPDVVKTVTNEVVTAEELGGAKVHTSKSSIADGSFENDVEAILQIRRLLDFLPANNIEGVPEIESFDDVNRLDKSLDTLIPDNPNKPYDMGELIRRVVDEGDFFEIQAAYARNIITGFGRVEGRTVGFVANQPLVLAGVLDSDASRKAARFVRFCNAFSIPIVTFVDVPGFLPGTAQEYGGLIKHG…
420	0.0419204	G	403	S	1.96006	1.2666	1.3869	0.616	0.86141	0.650603	1.08696	0.76011	0.130126	0.657187	0.00857142	MGSSHHHHHHSSGLVPRGSHMKDILEKLEERRAQARLGGGEKRLEAQHKRGKLTARERIELLLDHGSFEEFDMFVQHRSTDFGMEKQKIPGDGVVTGWGTVNGRTVFLFSKDFTVFGGSSSEAHAAKIVKVQDMALKMRAPIIGIFDAGGARIQEGVAALGGHGEVFRRNVAASGVIPQISVIMGPCAGGDVYSPAMTDFIFMVRDTSYMFVTGPDVVKTVTNEVVTAEELGGAKVHTSKSSIADGSFENDVEAILQIRRLLDFLPANNIEGVPEIESFDDVNRLDKSLDTLIPDNPNKPYDMGELIRRVVDEGDFFEIQAAYARNIITGFGRVEGRTVGFVANQPLVLAGVLDSDASRKAARFVRFCNAFSIPIVTFVDVPGFLPGTAQEYGGLIKHG…
421	0.0420202	H	-14	C	1.95981	1.22068	1.47825	0.535066	0.938882	0.685616	1.14181	0.679176	0.141829	0.6922	0.00900396	MGSSHCHHHHSSGLVPRGSHMKDILEKLEERRAQARLGGGEKRLEAQHKRGKLTARERIELLLDHGSFEEFDMFVQHRSTDFGMEKQKIPGDGVVTGWGTVNGRTVFLFSKDFTVFGGSSSEAHAAKIVKVQDMALKMRAPIIGIFDAGGARIQEGVAALGGHGEVFRRNVAASGVIPQISVIMGPCAGGDVYSPAMTDFIFMVRDTSYMFVTGPDVVKTVTNEVVTAEELGGAKVHTSKSSIADGSFENDVEAILQIRRLLDFLPANNIEGVPEIESFDDVNRLDKSLDTLIPDNPNKPYDMGELIRRVVDEGDFFEIQAAYARNIITGFGRVEGRTVGFVANQPLVLAGVLDSDASRKAARFVRFCNAFSIPIVTFVDVPGFLPGTAQEYGGLIKHG…
422	0.04212	G	18	I	1.95892	1.32729	1.26325	0.62006	0.794396	0.707232	0.982208	0.76417	0.120003	0.713816	0.0077454	MGSSHHHHHHSSGLVPRGSHMKDILEKLEERRAQARLIGGEKRLEAQHKRGKLTARERIELLLDHGSFEEFDMFVQHRSTDFGMEKQKIPGDGVVTGWGTVNGRTVFLFSKDFTVFGGSSSEAHAAKIVKVQDMALKMRAPIIGIFDAGGARIQEGVAALGGHGEVFRRNVAASGVIPQISVIMGPCAGGDVYSPAMTDFIFMVRDTSYMFVTGPDVVKTVTNEVVTAEELGGAKVHTSKSSIADGSFENDVEAILQIRRLLDFLPANNIEGVPEIESFDDVNRLDKSLDTLIPDNPNKPYDMGELIRRVVDEGDFFEIQAAYARNIITGFGRVEGRTVGFVANQPLVLAGVLDSDASRKAARFVRFCNAFSIPIVTFVDVPGFLPGTAQEYGGLIKHG…
423	0.0422198	H	-11	D	1.95739	1.23426	1.44625	0.533595	0.93925	0.700666	1.09975	0.677705	0.141885	0.707251	0.00867228	MGSSHHHHDHSSGLVPRGSHMKDILEKLEERRAQARLGGGEKRLEAQHKRGKLTARERIELLLDHGSFEEFDMFVQHRSTDFGMEKQKIPGDGVVTGWGTVNGRTVFLFSKDFTVFGGSSSEAHAAKIVKVQDMALKMRAPIIGIFDAGGARIQEGVAALGGHGEVFRRNVAASGVIPQISVIMGPCAGGDVYSPAMTDFIFMVRDTSYMFVTGPDVVKTVTNEVVTAEELGGAKVHTSKSSIADGSFENDVEAILQIRRLLDFLPANNIEGVPEIESFDDVNRLDKSLDTLIPDNPNKPYDMGELIRRVVDEGDFFEIQAAYARNIITGFGRVEGRTVGFVANQPLVLAGVLDSDASRKAARFVRFCNAFSIPIVTFVDVPGFLPGTAQEYGGLIKHG…
424	0.0423196	E	25	P	1.95684	1.20619	1.50131	0.512374	0.965294	0.693812	1.14985	0.656484	0.145819	0.700397	0.00906735	MGSSHHHHHHSSGLVPRGSHMKDILEKLEERRAQARLGGGEKRLPAQHKRGKLTARERIELLLDHGSFEEFDMFVQHRSTDFGMEKQKIPGDGVVTGWGTVNGRTVFLFSKDFTVFGGSSSEAHAAKIVKVQDMALKMRAPIIGIFDAGGARIQEGVAALGGHGEVFRRNVAASGVIPQISVIMGPCAGGDVYSPAMTDFIFMVRDTSYMFVTGPDVVKTVTNEVVTAEELGGAKVHTSKSSIADGSFENDVEAILQIRRLLDFLPANNIEGVPEIESFDDVNRLDKSLDTLIPDNPNKPYDMGELIRRVVDEGDFFEIQAAYARNIITGFGRVEGRTVGFVANQPLVLAGVLDSDASRKAARFVRFCNAFSIPIVTFVDVPGFLPGTAQEYGGLIKHG…
425	0.0424194	P	277	A	1.95661	1.2963	1.32062	0.629175	0.882591	0.667123	0.982379	0.773285	0.133326	0.673707	0.00774674	MGSSHHHHHHSSGLVPRGSHMKDILEKLEERRAQARLGGGEKRLEAQHKRGKLTARERIELLLDHGSFEEFDMFVQHRSTDFGMEKQKIPGDGVVTGWGTVNGRTVFLFSKDFTVFGGSSSEAHAAKIVKVQDMALKMRAPIIGIFDAGGARIQEGVAALGGHGEVFRRNVAASGVIPQISVIMGPCAGGDVYSPAMTDFIFMVRDTSYMFVTGPDVVKTVTNEVVTAEELGGAKVHTSKSSIADGSFENDVEAILQIRRLLDFLPANNIEGVPEIESFDDVNRLDKSLDTLIPDNANKPYDMGELIRRVVDEGDFFEIQAAYARNIITGFGRVEGRTVGFVANQPLVLAGVLDSDASRKAARFVRFCNAFSIPIVTFVDVPGFLPGTAQEYGGLIKHG…
426	0.0425192	A	13	N	1.95595	1.38025	1.15138	0.733326	0.688323	0.646927	0.922981	0.877436	0.103979	0.653512	0.00727835	MGSSHHHHHHSSGLVPRGSHMKDILEKLEERRNQARLGGGEKRLEAQHKRGKLTARERIELLLDHGSFEEFDMFVQHRSTDFGMEKQKIPGDGVVTGWGTVNGRTVFLFSKDFTVFGGSSSEAHAAKIVKVQDMALKMRAPIIGIFDAGGARIQEGVAALGGHGEVFRRNVAASGVIPQISVIMGPCAGGDVYSPAMTDFIFMVRDTSYMFVTGPDVVKTVTNEVVTAEELGGAKVHTSKSSIADGSFENDVEAILQIRRLLDFLPANNIEGVPEIESFDDVNRLDKSLDTLIPDNPNKPYDMGELIRRVVDEGDFFEIQAAYARNIITGFGRVEGRTVGFVANQPLVLAGVLDSDASRKAARFVRFCNAFSIPIVTFVDVPGFLPGTAQEYGGLIKHG…
427	0.042619	K	496	E	1.95594	1.32234	1.26719	0.662115	0.772444	0.660226	1.00454	0.806225	0.116687	0.66681	0.0079215	MGSSHHHHHHSSGLVPRGSHMKDILEKLEERRAQARLGGGEKRLEAQHKRGKLTARERIELLLDHGSFEEFDMFVQHRSTDFGMEKQKIPGDGVVTGWGTVNGRTVFLFSKDFTVFGGSSSEAHAAKIVKVQDMALKMRAPIIGIFDAGGARIQEGVAALGGHGEVFRRNVAASGVIPQISVIMGPCAGGDVYSPAMTDFIFMVRDTSYMFVTGPDVVKTVTNEVVTAEELGGAKVHTSKSSIADGSFENDVEAILQIRRLLDFLPANNIEGVPEIESFDDVNRLDKSLDTLIPDNPNKPYDMGELIRRVVDEGDFFEIQAAYARNIITGFGRVEGRTVGFVANQPLVLAGVLDSDASRKAARFVRFCNAFSIPIVTFVDVPGFLPGTAQEYGGLIKHG…
428	0.0427188	V	197	L	1.95538	1.27273	1.3653	0.617723	0.852476	0.655011	1.06645	0.761833	0.128777	0.661596	0.00840972	MGSSHHHHHHSSGLVPRGSHMKDILEKLEERRAQARLGGGEKRLEAQHKRGKLTARERIELLLDHGSFEEFDMFVQHRSTDFGMEKQKIPGDGVVTGWGTVNGRTVFLFSKDFTVFGGSSSEAHAAKIVKVQDMALKMRAPIIGIFDAGGARIQEGVAALGGHGEVFRRNVAASGVIPQISVIMGPCAGGDVYSPAMTDFIFMVRDTSYMFVTGPDLVKTVTNEVVTAEELGGAKVHTSKSSIADGSFENDVEAILQIRRLLDFLPANNIEGVPEIESFDDVNRLDKSLDTLIPDNPNKPYDMGELIRRVVDEGDFFEIQAAYARNIITGFGRVEGRTVGFVANQPLVLAGVLDSDASRKAARFVRFCNAFSIPIVTFVDVPGFLPGTAQEYGGLIKHG…
429	0.0428186	V	74	L	1.95501	1.25031	1.4094	0.598066	0.902416	0.65224	1.08262	0.742176	0.136321	0.658824	0.0085372	MGSSHHHHHHSSGLVPRGSHMKDILEKLEERRAQARLGGGEKRLEAQHKRGKLTARERIELLLDHGSFEEFDMFVQHRSTDFGMEKQKIPGDGLVTGWGTVNGRTVFLFSKDFTVFGGSSSEAHAAKIVKVQDMALKMRAPIIGIFDAGGARIQEGVAALGGHGEVFRRNVAASGVIPQISVIMGPCAGGDVYSPAMTDFIFMVRDTSYMFVTGPDVVKTVTNEVVTAEELGGAKVHTSKSSIADGSFENDVEAILQIRRLLDFLPANNIEGVPEIESFDDVNRLDKSLDTLIPDNPNKPYDMGELIRRVVDEGDFFEIQAAYARNIITGFGRVEGRTVGFVANQPLVLAGVLDSDASRKAARFVRFCNAFSIPIVTFVDVPGFLPGTAQEYGGLIKHG…
430	0.0429185	H	505	Y	1.95311	1.34724	1.21175	0.691395	0.742189	0.655843	0.957859	0.835505	0.112116	0.662428	0.00755339	MGSSHHHHHHSSGLVPRGSHMKDILEKLEERRAQARLGGGEKRLEAQHKRGKLTARERIELLLDHGSFEEFDMFVQHRSTDFGMEKQKIPGDGVVTGWGTVNGRTVFLFSKDFTVFGGSSSEAHAAKIVKVQDMALKMRAPIIGIFDAGGARIQEGVAALGGHGEVFRRNVAASGVIPQISVIMGPCAGGDVYSPAMTDFIFMVRDTSYMFVTGPDVVKTVTNEVVTAEELGGAKVHTSKSSIADGSFENDVEAILQIRRLLDFLPANNIEGVPEIESFDDVNRLDKSLDTLIPDNPNKPYDMGELIRRVVDEGDFFEIQAAYARNIITGFGRVEGRTVGFVANQPLVLAGVLDSDASRKAARFVRFCNAFSIPIVTFVDVPGFLPGTAQEYGGLIKHG…
431	0.0430183	A	401	H	1.95238	1.29957	1.30561	0.638815	0.839606	0.660757	0.999836	0.782925	0.126832	0.667342	0.0078844	MGSSHHHHHHSSGLVPRGSHMKDILEKLEERRAQARLGGGEKRLEAQHKRGKLTARERIELLLDHGSFEEFDMFVQHRSTDFGMEKQKIPGDGVVTGWGTVNGRTVFLFSKDFTVFGGSSSEAHAAKIVKVQDMALKMRAPIIGIFDAGGARIQEGVAALGGHGEVFRRNVAASGVIPQISVIMGPCAGGDVYSPAMTDFIFMVRDTSYMFVTGPDVVKTVTNEVVTAEELGGAKVHTSKSSIADGSFENDVEAILQIRRLLDFLPANNIEGVPEIESFDDVNRLDKSLDTLIPDNPNKPYDMGELIRRVVDEGDFFEIQAAYARNIITGFGRVEGRTVGFVANQPLVLAGVLDSDASRKAARFVRFCNAFSIPIVTFVDVPGFLPGTAQEYGGLIKHG…
432	0.0431181	K	504	E	1.95214	1.32397	1.25634	0.658137	0.783034	0.665834	0.982467	0.802247	0.118287	0.672418	0.00774744	MGSSHHHHHHSSGLVPRGSHMKDILEKLEERRAQARLGGGEKRLEAQHKRGKLTARERIELLLDHGSFEEFDMFVQHRSTDFGMEKQKIPGDGVVTGWGTVNGRTVFLFSKDFTVFGGSSSEAHAAKIVKVQDMALKMRAPIIGIFDAGGARIQEGVAALGGHGEVFRRNVAASGVIPQISVIMGPCAGGDVYSPAMTDFIFMVRDTSYMFVTGPDVVKTVTNEVVTAEELGGAKVHTSKSSIADGSFENDVEAILQIRRLLDFLPANNIEGVPEIESFDDVNRLDKSLDTLIPDNPNKPYDMGELIRRVVDEGDFFEIQAAYARNIITGFGRVEGRTVGFVANQPLVLAGVLDSDASRKAARFVRFCNAFSIPIVTFVDVPGFLPGTAQEYGGLIKHG…
433	0.0432179	H	0	V	1.95183	1.35148	1.20071	0.672758	0.752248	0.678721	0.935857	0.816868	0.113636	0.685306	0.00737988	MGSSHHHHHHSSGLVPRGSVMKDILEKLEERRAQARLGGGEKRLEAQHKRGKLTARERIELLLDHGSFEEFDMFVQHRSTDFGMEKQKIPGDGVVTGWGTVNGRTVFLFSKDFTVFGGSSSEAHAAKIVKVQDMALKMRAPIIGIFDAGGARIQEGVAALGGHGEVFRRNVAASGVIPQISVIMGPCAGGDVYSPAMTDFIFMVRDTSYMFVTGPDVVKTVTNEVVTAEELGGAKVHTSKSSIADGSFENDVEAILQIRRLLDFLPANNIEGVPEIESFDDVNRLDKSLDTLIPDNPNKPYDMGELIRRVVDEGDFFEIQAAYARNIITGFGRVEGRTVGFVANQPLVLAGVLDSDASRKAARFVRFCNAFSIPIVTFVDVPGFLPGTAQEYGGLIKHG…
434	0.0433177	M	1	A	1.95126	1.31073	1.28104	0.63248	0.807479	0.678254	0.994511	0.77659	0.121979	0.684839	0.00784241	MGSSHHHHHHSSGLVPRGSHAKDILEKLEERRAQARLGGGEKRLEAQHKRGKLTARERIELLLDHGSFEEFDMFVQHRSTDFGMEKQKIPGDGVVTGWGTVNGRTVFLFSKDFTVFGGSSSEAHAAKIVKVQDMALKMRAPIIGIFDAGGARIQEGVAALGGHGEVFRRNVAASGVIPQISVIMGPCAGGDVYSPAMTDFIFMVRDTSYMFVTGPDVVKTVTNEVVTAEELGGAKVHTSKSSIADGSFENDVEAILQIRRLLDFLPANNIEGVPEIESFDDVNRLDKSLDTLIPDNPNKPYDMGELIRRVVDEGDFFEIQAAYARNIITGFGRVEGRTVGFVANQPLVLAGVLDSDASRKAARFVRFCNAFSIPIVTFVDVPGFLPGTAQEYGGLIKHG…
435	0.0434175	R	494	H	1.95118	1.34384	1.21468	0.677793	0.731459	0.666051	0.969745	0.821903	0.110495	0.672635	0.00764712	MGSSHHHHHHSSGLVPRGSHMKDILEKLEERRAQARLGGGEKRLEAQHKRGKLTARERIELLLDHGSFEEFDMFVQHRSTDFGMEKQKIPGDGVVTGWGTVNGRTVFLFSKDFTVFGGSSSEAHAAKIVKVQDMALKMRAPIIGIFDAGGARIQEGVAALGGHGEVFRRNVAASGVIPQISVIMGPCAGGDVYSPAMTDFIFMVRDTSYMFVTGPDVVKTVTNEVVTAEELGGAKVHTSKSSIADGSFENDVEAILQIRRLLDFLPANNIEGVPEIESFDDVNRLDKSLDTLIPDNPNKPYDMGELIRRVVDEGDFFEIQAAYARNIITGFGRVEGRTVGFVANQPLVLAGVLDSDASRKAARFVRFCNAFSIPIVTFVDVPGFLPGTAQEYGGLIKHG…
436	0.0435173	S	-9	Q	1.95111	1.29819	1.30584	0.632016	0.832699	0.666174	1.0059	0.776126	0.125789	0.672758	0.0079322	MGSSHHHHHHQSGLVPRGSHMKDILEKLEERRAQARLGGGEKRLEAQHKRGKLTARERIELLLDHGSFEEFDMFVQHRSTDFGMEKQKIPGDGVVTGWGTVNGRTVFLFSKDFTVFGGSSSEAHAAKIVKVQDMALKMRAPIIGIFDAGGARIQEGVAALGGHGEVFRRNVAASGVIPQISVIMGPCAGGDVYSPAMTDFIFMVRDTSYMFVTGPDVVKTVTNEVVTAEELGGAKVHTSKSSIADGSFENDVEAILQIRRLLDFLPANNIEGVPEIESFDDVNRLDKSLDTLIPDNPNKPYDMGELIRRVVDEGDFFEIQAAYARNIITGFGRVEGRTVGFVANQPLVLAGVLDSDASRKAARFVRFCNAFSIPIVTFVDVPGFLPGTAQEYGGLIKHG…
437	0.0436171	Q	500	R	1.95082	1.33105	1.23952	0.648245	0.780241	0.682809	0.963143	0.792355	0.117865	0.689393	0.00759506	MGSSHHHHHHSSGLVPRGSHMKDILEKLEERRAQARLGGGEKRLEAQHKRGKLTARERIELLLDHGSFEEFDMFVQHRSTDFGMEKQKIPGDGVVTGWGTVNGRTVFLFSKDFTVFGGSSSEAHAAKIVKVQDMALKMRAPIIGIFDAGGARIQEGVAALGGHGEVFRRNVAASGVIPQISVIMGPCAGGDVYSPAMTDFIFMVRDTSYMFVTGPDVVKTVTNEVVTAEELGGAKVHTSKSSIADGSFENDVEAILQIRRLLDFLPANNIEGVPEIESFDDVNRLDKSLDTLIPDNPNKPYDMGELIRRVVDEGDFFEIQAAYARNIITGFGRVEGRTVGFVANQPLVLAGVLDSDASRKAARFVRFCNAFSIPIVTFVDVPGFLPGTAQEYGGLIKHG…
438	0.0437169	F	384	V	1.95062	1.26215	1.37693	0.652985	0.89887	0.609166	1.04306	0.797095	0.135785	0.61575	0.00822528	MGSSHHHHHHSSGLVPRGSHMKDILEKLEERRAQARLGGGEKRLEAQHKRGKLTARERIELLLDHGSFEEFDMFVQHRSTDFGMEKQKIPGDGVVTGWGTVNGRTVFLFSKDFTVFGGSSSEAHAAKIVKVQDMALKMRAPIIGIFDAGGARIQEGVAALGGHGEVFRRNVAASGVIPQISVIMGPCAGGDVYSPAMTDFIFMVRDTSYMFVTGPDVVKTVTNEVVTAEELGGAKVHTSKSSIADGSFENDVEAILQIRRLLDFLPANNIEGVPEIESFDDVNRLDKSLDTLIPDNPNKPYDMGELIRRVVDEGDFFEIQAAYARNIITGFGRVEGRTVGFVANQPLVLAGVLDSDASRKAARFVRFCNAFSIPIVTFVDVPGFLPGTAQEYGGLIKHG…
439	0.0438167	H	378	R	1.95045	1.24386	1.41317	0.603252	0.888239	0.640611	1.09913	0.747362	0.134179	0.647196	0.00866738	MGSSHHHHHHSSGLVPRGSHMKDILEKLEERRAQARLGGGEKRLEAQHKRGKLTARERIELLLDHGSFEEFDMFVQHRSTDFGMEKQKIPGDGVVTGWGTVNGRTVFLFSKDFTVFGGSSSEAHAAKIVKVQDMALKMRAPIIGIFDAGGARIQEGVAALGGHGEVFRRNVAASGVIPQISVIMGPCAGGDVYSPAMTDFIFMVRDTSYMFVTGPDVVKTVTNEVVTAEELGGAKVHTSKSSIADGSFENDVEAILQIRRLLDFLPANNIEGVPEIESFDDVNRLDKSLDTLIPDNPNKPYDMGELIRRVVDEGDFFEIQAAYARNIITGFGRVEGRTVGFVANQPLVLAGVLDSDASRKAARFVRFCNAFSIPIVTFVDVPGFLPGTAQEYGGLIKRG…
440	0.0439166	V	74	Y	1.95011	1.22452	1.45119	0.57468	0.967772	0.64984	1.08137	0.718789	0.146193	0.656424	0.00852739	MGSSHHHHHHSSGLVPRGSHMKDILEKLEERRAQARLGGGEKRLEAQHKRGKLTARERIELLLDHGSFEEFDMFVQHRSTDFGMEKQKIPGDGYVTGWGTVNGRTVFLFSKDFTVFGGSSSEAHAAKIVKVQDMALKMRAPIIGIFDAGGARIQEGVAALGGHGEVFRRNVAASGVIPQISVIMGPCAGGDVYSPAMTDFIFMVRDTSYMFVTGPDVVKTVTNEVVTAEELGGAKVHTSKSSIADGSFENDVEAILQIRRLLDFLPANNIEGVPEIESFDDVNRLDKSLDTLIPDNPNKPYDMGELIRRVVDEGDFFEIQAAYARNIITGFGRVEGRTVGFVANQPLVLAGVLDSDASRKAARFVRFCNAFSIPIVTFVDVPGFLPGTAQEYGGLIKHG…
441	0.0440164	M	1	C	1.95	1.25234	1.39532	0.538984	0.933394	0.713357	1.03716	0.683094	0.141	0.719942	0.00817873	MGSSHHHHHHSSGLVPRGSHCKDILEKLEERRAQARLGGGEKRLEAQHKRGKLTARERIELLLDHGSFEEFDMFVQHRSTDFGMEKQKIPGDGVVTGWGTVNGRTVFLFSKDFTVFGGSSSEAHAAKIVKVQDMALKMRAPIIGIFDAGGARIQEGVAALGGHGEVFRRNVAASGVIPQISVIMGPCAGGDVYSPAMTDFIFMVRDTSYMFVTGPDVVKTVTNEVVTAEELGGAKVHTSKSSIADGSFENDVEAILQIRRLLDFLPANNIEGVPEIESFDDVNRLDKSLDTLIPDNPNKPYDMGELIRRVVDEGDFFEIQAAYARNIITGFGRVEGRTVGFVANQPLVLAGVLDSDASRKAARFVRFCNAFSIPIVTFVDVPGFLPGTAQEYGGLIKHG…
442	0.0441162	S	-17	I	1.94842	1.20402	1.4888	0.526364	0.968696	0.677659	1.13056	0.670474	0.146333	0.684243	0.00891522	MGISHHHHHHSSGLVPRGSHMKDILEKLEERRAQARLGGGEKRLEAQHKRGKLTARERIELLLDHGSFEEFDMFVQHRSTDFGMEKQKIPGDGVVTGWGTVNGRTVFLFSKDFTVFGGSSSEAHAAKIVKVQDMALKMRAPIIGIFDAGGARIQEGVAALGGHGEVFRRNVAASGVIPQISVIMGPCAGGDVYSPAMTDFIFMVRDTSYMFVTGPDVVKTVTNEVVTAEELGGAKVHTSKSSIADGSFENDVEAILQIRRLLDFLPANNIEGVPEIESFDDVNRLDKSLDTLIPDNPNKPYDMGELIRRVVDEGDFFEIQAAYARNIITGFGRVEGRTVGFVANQPLVLAGVLDSDASRKAARFVRFCNAFSIPIVTFVDVPGFLPGTAQEYGGLIKHG…
443	0.044216	H	-12	N	1.94749	1.30821	1.27855	0.667978	0.785964	0.640234	1.00843	0.812088	0.118729	0.646819	0.0079522	MGSSHHHNHHSSGLVPRGSHMKDILEKLEERRAQARLGGGEKRLEAQHKRGKLTARERIELLLDHGSFEEFDMFVQHRSTDFGMEKQKIPGDGVVTGWGTVNGRTVFLFSKDFTVFGGSSSEAHAAKIVKVQDMALKMRAPIIGIFDAGGARIQEGVAALGGHGEVFRRNVAASGVIPQISVIMGPCAGGDVYSPAMTDFIFMVRDTSYMFVTGPDVVKTVTNEVVTAEELGGAKVHTSKSSIADGSFENDVEAILQIRRLLDFLPANNIEGVPEIESFDDVNRLDKSLDTLIPDNPNKPYDMGELIRRVVDEGDFFEIQAAYARNIITGFGRVEGRTVGFVANQPLVLAGVLDSDASRKAARFVRFCNAFSIPIVTFVDVPGFLPGTAQEYGGLIKHG…
444	0.0443158	Y	472	H	1.94654	1.2647	1.36366	0.646864	0.85872	0.617841	1.05933	0.790974	0.12972	0.624426	0.00835354	MGSSHHHHHHSSGLVPRGSHMKDILEKLEERRAQARLGGGEKRLEAQHKRGKLTARERIELLLDHGSFEEFDMFVQHRSTDFGMEKQKIPGDGVVTGWGTVNGRTVFLFSKDFTVFGGSSSEAHAAKIVKVQDMALKMRAPIIGIFDAGGARIQEGVAALGGHGEVFRRNVAASGVIPQISVIMGPCAGGDVYSPAMTDFIFMVRDTSYMFVTGPDVVKTVTNEVVTAEELGGAKVHTSKSSIADGSFENDVEAILQIRRLLDFLPANNIEGVPEIESFDDVNRLDKSLDTLIPDNPNKPYDMGELIRRVVDEGDFFEIQAAYARNIITGFGRVEGRTVGFVANQPLVLAGVLDSDASRKAARFVRFCNAFSIPIVTFVDVPGFLPGTAQEYGGLIKHG…
445	0.0444156	H	-11	F	1.94619	1.2772	1.33797	0.585503	0.875362	0.691702	1.01188	0.729613	0.132234	0.698286	0.00797939	MGSSHHHHFHSSGLVPRGSHMKDILEKLEERRAQARLGGGEKRLEAQHKRGKLTARERIELLLDHGSFEEFDMFVQHRSTDFGMEKQKIPGDGVVTGWGTVNGRTVFLFSKDFTVFGGSSSEAHAAKIVKVQDMALKMRAPIIGIFDAGGARIQEGVAALGGHGEVFRRNVAASGVIPQISVIMGPCAGGDVYSPAMTDFIFMVRDTSYMFVTGPDVVKTVTNEVVTAEELGGAKVHTSKSSIADGSFENDVEAILQIRRLLDFLPANNIEGVPEIESFDDVNRLDKSLDTLIPDNPNKPYDMGELIRRVVDEGDFFEIQAAYARNIITGFGRVEGRTVGFVANQPLVLAGVLDSDASRKAARFVRFCNAFSIPIVTFVDVPGFLPGTAQEYGGLIKHG…
446	0.0445154	I	508	F	1.94591	1.36038	1.17106	0.677685	0.736909	0.682698	0.910134	0.821794	0.111319	0.689283	0.00717704	MGSSHHHHHHSSGLVPRGSHMKDILEKLEERRAQARLGGGEKRLEAQHKRGKLTARERIELLLDHGSFEEFDMFVQHRSTDFGMEKQKIPGDGVVTGWGTVNGRTVFLFSKDFTVFGGSSSEAHAAKIVKVQDMALKMRAPIIGIFDAGGARIQEGVAALGGHGEVFRRNVAASGVIPQISVIMGPCAGGDVYSPAMTDFIFMVRDTSYMFVTGPDVVKTVTNEVVTAEELGGAKVHTSKSSIADGSFENDVEAILQIRRLLDFLPANNIEGVPEIESFDDVNRLDKSLDTLIPDNPNKPYDMGELIRRVVDEGDFFEIQAAYARNIITGFGRVEGRTVGFVANQPLVLAGVLDSDASRKAARFVRFCNAFSIPIVTFVDVPGFLPGTAQEYGGLIKHG…
447	0.0446152	V	201	L	1.94577	1.31514	1.26125	0.651457	0.752281	0.663686	1.01234	0.795567	0.113641	0.67027	0.00798299	MGSSHHHHHHSSGLVPRGSHMKDILEKLEERRAQARLGGGEKRLEAQHKRGKLTARERIELLLDHGSFEEFDMFVQHRSTDFGMEKQKIPGDGVVTGWGTVNGRTVFLFSKDFTVFGGSSSEAHAAKIVKVQDMALKMRAPIIGIFDAGGARIQEGVAALGGHGEVFRRNVAASGVIPQISVIMGPCAGGDVYSPAMTDFIFMVRDTSYMFVTGPDVVKTLTNEVVTAEELGGAKVHTSKSSIADGSFENDVEAILQIRRLLDFLPANNIEGVPEIESFDDVNRLDKSLDTLIPDNPNKPYDMGELIRRVVDEGDFFEIQAAYARNIITGFGRVEGRTVGFVANQPLVLAGVLDSDASRKAARFVRFCNAFSIPIVTFVDVPGFLPGTAQEYGGLIKHG…
448	0.044715	S	-9	E	1.94571	1.21648	1.45847	0.537631	0.933563	0.678847	1.12053	0.681741	0.141026	0.685432	0.00883617	MGSSHHHHHHESGLVPRGSHMKDILEKLEERRAQARLGGGEKRLEAQHKRGKLTARERIELLLDHGSFEEFDMFVQHRSTDFGMEKQKIPGDGVVTGWGTVNGRTVFLFSKDFTVFGGSSSEAHAAKIVKVQDMALKMRAPIIGIFDAGGARIQEGVAALGGHGEVFRRNVAASGVIPQISVIMGPCAGGDVYSPAMTDFIFMVRDTSYMFVTGPDVVKTVTNEVVTAEELGGAKVHTSKSSIADGSFENDVEAILQIRRLLDFLPANNIEGVPEIESFDDVNRLDKSLDTLIPDNPNKPYDMGELIRRVVDEGDFFEIQAAYARNIITGFGRVEGRTVGFVANQPLVLAGVLDSDASRKAARFVRFCNAFSIPIVTFVDVPGFLPGTAQEYGGLIKHG…
449	0.0448149	H	-10	D	1.94429	1.20553	1.4775	0.528671	0.954429	0.676863	1.12786	0.672781	0.144178	0.683448	0.00889399	MGSSHHHHHDSSGLVPRGSHMKDILEKLEERRAQARLGGGEKRLEAQHKRGKLTARERIELLLDHGSFEEFDMFVQHRSTDFGMEKQKIPGDGVVTGWGTVNGRTVFLFSKDFTVFGGSSSEAHAAKIVKVQDMALKMRAPIIGIFDAGGARIQEGVAALGGHGEVFRRNVAASGVIPQISVIMGPCAGGDVYSPAMTDFIFMVRDTSYMFVTGPDVVKTVTNEVVTAEELGGAKVHTSKSSIADGSFENDVEAILQIRRLLDFLPANNIEGVPEIESFDDVNRLDKSLDTLIPDNPNKPYDMGELIRRVVDEGDFFEIQAAYARNIITGFGRVEGRTVGFVANQPLVLAGVLDSDASRKAARFVRFCNAFSIPIVTFVDVPGFLPGTAQEYGGLIKHG…
450	0.0449147	L	-6	P	1.94415	1.2464	1.39552	0.573011	0.873824	0.673386	1.08807	0.717121	0.132001	0.67997	0.00858019	MGSSHHHHHHSSGPVPRGSHMKDILEKLEERRAQARLGGGEKRLEAQHKRGKLTARERIELLLDHGSFEEFDMFVQHRSTDFGMEKQKIPGDGVVTGWGTVNGRTVFLFSKDFTVFGGSSSEAHAAKIVKVQDMALKMRAPIIGIFDAGGARIQEGVAALGGHGEVFRRNVAASGVIPQISVIMGPCAGGDVYSPAMTDFIFMVRDTSYMFVTGPDVVKTVTNEVVTAEELGGAKVHTSKSSIADGSFENDVEAILQIRRLLDFLPANNIEGVPEIESFDDVNRLDKSLDTLIPDNPNKPYDMGELIRRVVDEGDFFEIQAAYARNIITGFGRVEGRTVGFVANQPLVLAGVLDSDASRKAARFVRFCNAFSIPIVTFVDVPGFLPGTAQEYGGLIKHG…
451	0.0450145	T	390	Q	1.94405	1.37497	1.13816	0.68663	0.68066	0.688337	0.912201	0.83074	0.102822	0.694921	0.00719334	MGSSHHHHHHSSGLVPRGSHMKDILEKLEERRAQARLGGGEKRLEAQHKRGKLTARERIELLLDHGSFEEFDMFVQHRSTDFGMEKQKIPGDGVVTGWGTVNGRTVFLFSKDFTVFGGSSSEAHAAKIVKVQDMALKMRAPIIGIFDAGGARIQEGVAALGGHGEVFRRNVAASGVIPQISVIMGPCAGGDVYSPAMTDFIFMVRDTSYMFVTGPDVVKTVTNEVVTAEELGGAKVHTSKSSIADGSFENDVEAILQIRRLLDFLPANNIEGVPEIESFDDVNRLDKSLDTLIPDNPNKPYDMGELIRRVVDEGDFFEIQAAYARNIITGFGRVEGRTVGFVANQPLVLAGVLDSDASRKAARFVRFCNAFSIPIVTFVDVPGFLPGTAQEYGGLIKHG…
452	0.0451143	L	383	I	1.94395	1.27665	1.33459	0.647837	0.837367	0.628814	1.0392	0.791947	0.126494	0.635398	0.00819484	MGSSHHHHHHSSGLVPRGSHMKDILEKLEERRAQARLGGGEKRLEAQHKRGKLTARERIELLLDHGSFEEFDMFVQHRSTDFGMEKQKIPGDGVVTGWGTVNGRTVFLFSKDFTVFGGSSSEAHAAKIVKVQDMALKMRAPIIGIFDAGGARIQEGVAALGGHGEVFRRNVAASGVIPQISVIMGPCAGGDVYSPAMTDFIFMVRDTSYMFVTGPDVVKTVTNEVVTAEELGGAKVHTSKSSIADGSFENDVEAILQIRRLLDFLPANNIEGVPEIESFDDVNRLDKSLDTLIPDNPNKPYDMGELIRRVVDEGDFFEIQAAYARNIITGFGRVEGRTVGFVANQPLVLAGVLDSDASRKAARFVRFCNAFSIPIVTFVDVPGFLPGTAQEYGGLIKHG…
453	0.0452141	I	250	E	1.94288	1.02293	1.8399	0.389344	1.17842	0.633584	1.413	0.533454	0.178014	0.640168	0.0111425	MGSSHHHHHHSSGLVPRGSHMKDILEKLEERRAQARLGGGEKRLEAQHKRGKLTARERIELLLDHGSFEEFDMFVQHRSTDFGMEKQKIPGDGVVTGWGTVNGRTVFLFSKDFTVFGGSSSEAHAAKIVKVQDMALKMRAPIIGIFDAGGARIQEGVAALGGHGEVFRRNVAASGVIPQISVIMGPCAGGDVYSPAMTDFIFMVRDTSYMFVTGPDVVKTVTNEVVTAEELGGAKVHTSKSSIADGSFENDVEAILQIRRLLDFLPANNEEGVPEIESFDDVNRLDKSLDTLIPDNPNKPYDMGELIRRVVDEGDFFEIQAAYARNIITGFGRVEGRTVGFVANQPLVLAGVLDSDASRKAARFVRFCNAFSIPIVTFVDVPGFLPGTAQEYGGLIKHG…
454	0.0453139	H	-15	W	1.94212	1.15335	1.57756	0.49178	1.03953	0.661567	1.18662	0.63589	0.157033	0.668151	0.00935729	MGSSWHHHHHSSGLVPRGSHMKDILEKLEERRAQARLGGGEKRLEAQHKRGKLTARERIELLLDHGSFEEFDMFVQHRSTDFGMEKQKIPGDGVVTGWGTVNGRTVFLFSKDFTVFGGSSSEAHAAKIVKVQDMALKMRAPIIGIFDAGGARIQEGVAALGGHGEVFRRNVAASGVIPQISVIMGPCAGGDVYSPAMTDFIFMVRDTSYMFVTGPDVVKTVTNEVVTAEELGGAKVHTSKSSIADGSFENDVEAILQIRRLLDFLPANNIEGVPEIESFDDVNRLDKSLDTLIPDNPNKPYDMGELIRRVVDEGDFFEIQAAYARNIITGFGRVEGRTVGFVANQPLVLAGVLDSDASRKAARFVRFCNAFSIPIVTFVDVPGFLPGTAQEYGGLIKHG…
455	0.0454137	S	-8	A	1.94193	1.28974	1.30438	0.593181	0.838255	0.696558	0.999366	0.737291	0.126628	0.703142	0.0078807	MGSSHHHHHHSAGLVPRGSHMKDILEKLEERRAQARLGGGEKRLEAQHKRGKLTARERIELLLDHGSFEEFDMFVQHRSTDFGMEKQKIPGDGVVTGWGTVNGRTVFLFSKDFTVFGGSSSEAHAAKIVKVQDMALKMRAPIIGIFDAGGARIQEGVAALGGHGEVFRRNVAASGVIPQISVIMGPCAGGDVYSPAMTDFIFMVRDTSYMFVTGPDVVKTVTNEVVTAEELGGAKVHTSKSSIADGSFENDVEAILQIRRLLDFLPANNIEGVPEIESFDDVNRLDKSLDTLIPDNPNKPYDMGELIRRVVDEGDFFEIQAAYARNIITGFGRVEGRTVGFVANQPLVLAGVLDSDASRKAARFVRFCNAFSIPIVTFVDVPGFLPGTAQEYGGLIKHG…
456	0.0455135	H	505	A	1.94173	1.2853	1.31286	0.61022	0.834328	0.675084	1.01365	0.754329	0.126035	0.681668	0.00799335	MGSSHHHHHHSSGLVPRGSHMKDILEKLEERRAQARLGGGEKRLEAQHKRGKLTARERIELLLDHGSFEEFDMFVQHRSTDFGMEKQKIPGDGVVTGWGTVNGRTVFLFSKDFTVFGGSSSEAHAAKIVKVQDMALKMRAPIIGIFDAGGARIQEGVAALGGHGEVFRRNVAASGVIPQISVIMGPCAGGDVYSPAMTDFIFMVRDTSYMFVTGPDVVKTVTNEVVTAEELGGAKVHTSKSSIADGSFENDVEAILQIRRLLDFLPANNIEGVPEIESFDDVNRLDKSLDTLIPDNPNKPYDMGELIRRVVDEGDFFEIQAAYARNIITGFGRVEGRTVGFVANQPLVLAGVLDSDASRKAARFVRFCNAFSIPIVTFVDVPGFLPGTAQEYGGLIKHG…
457	0.0456133	H	-10	F	1.94133	1.15961	1.56344	0.482975	1.04438	0.676636	1.16345	0.627085	0.157766	0.683221	0.00917463	MGSSHHHHHFSSGLVPRGSHMKDILEKLEERRAQARLGGGEKRLEAQHKRGKLTARERIELLLDHGSFEEFDMFVQHRSTDFGMEKQKIPGDGVVTGWGTVNGRTVFLFSKDFTVFGGSSSEAHAAKIVKVQDMALKMRAPIIGIFDAGGARIQEGVAALGGHGEVFRRNVAASGVIPQISVIMGPCAGGDVYSPAMTDFIFMVRDTSYMFVTGPDVVKTVTNEVVTAEELGGAKVHTSKSSIADGSFENDVEAILQIRRLLDFLPANNIEGVPEIESFDDVNRLDKSLDTLIPDNPNKPYDMGELIRRVVDEGDFFEIQAAYARNIITGFGRVEGRTVGFVANQPLVLAGVLDSDASRKAARFVRFCNAFSIPIVTFVDVPGFLPGTAQEYGGLIKHG…
458	0.0457131	H	-14	P	1.94124	1.2172	1.44808	0.55638	0.942129	0.660822	1.0997	0.70049	0.14232	0.667406	0.0086719	MGSSHPHHHHSSGLVPRGSHMKDILEKLEERRAQARLGGGEKRLEAQHKRGKLTARERIELLLDHGSFEEFDMFVQHRSTDFGMEKQKIPGDGVVTGWGTVNGRTVFLFSKDFTVFGGSSSEAHAAKIVKVQDMALKMRAPIIGIFDAGGARIQEGVAALGGHGEVFRRNVAASGVIPQISVIMGPCAGGDVYSPAMTDFIFMVRDTSYMFVTGPDVVKTVTNEVVTAEELGGAKVHTSKSSIADGSFENDVEAILQIRRLLDFLPANNIEGVPEIESFDDVNRLDKSLDTLIPDNPNKPYDMGELIRRVVDEGDFFEIQAAYARNIITGFGRVEGRTVGFVANQPLVLAGVLDSDASRKAARFVRFCNAFSIPIVTFVDVPGFLPGTAQEYGGLIKHG…
459	0.045813	H	-15	L	1.94123	1.24988	1.38268	0.600345	0.89891	0.649537	1.05061	0.744455	0.135791	0.656122	0.00828478	MGSSLHHHHHSSGLVPRGSHMKDILEKLEERRAQARLGGGEKRLEAQHKRGKLTARERIELLLDHGSFEEFDMFVQHRSTDFGMEKQKIPGDGVVTGWGTVNGRTVFLFSKDFTVFGGSSSEAHAAKIVKVQDMALKMRAPIIGIFDAGGARIQEGVAALGGHGEVFRRNVAASGVIPQISVIMGPCAGGDVYSPAMTDFIFMVRDTSYMFVTGPDVVKTVTNEVVTAEELGGAKVHTSKSSIADGSFENDVEAILQIRRLLDFLPANNIEGVPEIESFDDVNRLDKSLDTLIPDNPNKPYDMGELIRRVVDEGDFFEIQAAYARNIITGFGRVEGRTVGFVANQPLVLAGVLDSDASRKAARFVRFCNAFSIPIVTFVDVPGFLPGTAQEYGGLIKHG…
460	0.0459128	K	503	E	1.94052	1.2765	1.32805	0.605567	0.842978	0.670932	1.02621	0.749677	0.127342	0.677516	0.00809236	MGSSHHHHHHSSGLVPRGSHMKDILEKLEERRAQARLGGGEKRLEAQHKRGKLTARERIELLLDHGSFEEFDMFVQHRSTDFGMEKQKIPGDGVVTGWGTVNGRTVFLFSKDFTVFGGSSSEAHAAKIVKVQDMALKMRAPIIGIFDAGGARIQEGVAALGGHGEVFRRNVAASGVIPQISVIMGPCAGGDVYSPAMTDFIFMVRDTSYMFVTGPDVVKTVTNEVVTAEELGGAKVHTSKSSIADGSFENDVEAILQIRRLLDFLPANNIEGVPEIESFDDVNRLDKSLDTLIPDNPNKPYDMGELIRRVVDEGDFFEIQAAYARNIITGFGRVEGRTVGFVANQPLVLAGVLDSDASRKAARFVRFCNAFSIPIVTFVDVPGFLPGTAQEYGGLIKHG…
461	0.0460126	M	53	I	1.94024	1.2935	1.29349	0.613325	0.811863	0.680174	1.00697	0.757435	0.122641	0.686758	0.00794068	MGSSHHHHHHSSGLVPRGSHMKDILEKLEERRAQARLGGGEKRLEAQHKRGKLTARERIELLLDHGSFEEFDIFVQHRSTDFGMEKQKIPGDGVVTGWGTVNGRTVFLFSKDFTVFGGSSSEAHAAKIVKVQDMALKMRAPIIGIFDAGGARIQEGVAALGGHGEVFRRNVAASGVIPQISVIMGPCAGGDVYSPAMTDFIFMVRDTSYMFVTGPDVVKTVTNEVVTAEELGGAKVHTSKSSIADGSFENDVEAILQIRRLLDFLPANNIEGVPEIESFDDVNRLDKSLDTLIPDNPNKPYDMGELIRRVVDEGDFFEIQAAYARNIITGFGRVEGRTVGFVANQPLVLAGVLDSDASRKAARFVRFCNAFSIPIVTFVDVPGFLPGTAQEYGGLIKHG…
462	0.0461124	H	-15	P	1.94013	1.23497	1.41034	0.584942	0.92185	0.650025	1.06735	0.729052	0.139256	0.656609	0.0084168	MGSSPHHHHHSSGLVPRGSHMKDILEKLEERRAQARLGGGEKRLEAQHKRGKLTARERIELLLDHGSFEEFDMFVQHRSTDFGMEKQKIPGDGVVTGWGTVNGRTVFLFSKDFTVFGGSSSEAHAAKIVKVQDMALKMRAPIIGIFDAGGARIQEGVAALGGHGEVFRRNVAASGVIPQISVIMGPCAGGDVYSPAMTDFIFMVRDTSYMFVTGPDVVKTVTNEVVTAEELGGAKVHTSKSSIADGSFENDVEAILQIRRLLDFLPANNIEGVPEIESFDDVNRLDKSLDTLIPDNPNKPYDMGELIRRVVDEGDFFEIQAAYARNIITGFGRVEGRTVGFVANQPLVLAGVLDSDASRKAARFVRFCNAFSIPIVTFVDVPGFLPGTAQEYGGLIKHG…
463	0.0462122	Q	14	F	1.94013	1.3043	1.27166	0.643401	0.790806	0.660897	0.995859	0.787511	0.119461	0.667482	0.00785304	MGSSHHHHHHSSGLVPRGSHMKDILEKLEERRAFARLGGGEKRLEAQHKRGKLTARERIELLLDHGSFEEFDMFVQHRSTDFGMEKQKIPGDGVVTGWGTVNGRTVFLFSKDFTVFGGSSSEAHAAKIVKVQDMALKMRAPIIGIFDAGGARIQEGVAALGGHGEVFRRNVAASGVIPQISVIMGPCAGGDVYSPAMTDFIFMVRDTSYMFVTGPDVVKTVTNEVVTAEELGGAKVHTSKSSIADGSFENDVEAILQIRRLLDFLPANNIEGVPEIESFDDVNRLDKSLDTLIPDNPNKPYDMGELIRRVVDEGDFFEIQAAYARNIITGFGRVEGRTVGFVANQPLVLAGVLDSDASRKAARFVRFCNAFSIPIVTFVDVPGFLPGTAQEYGGLIKHG…
464	0.046312	H	-10	V	1.93761	1.22676	1.42171	0.547326	0.918978	0.679433	1.08478	0.691436	0.138822	0.686017	0.00855421	MGSSHHHHHVSSGLVPRGSHMKDILEKLEERRAQARLGGGEKRLEAQHKRGKLTARERIELLLDHGSFEEFDMFVQHRSTDFGMEKQKIPGDGVVTGWGTVNGRTVFLFSKDFTVFGGSSSEAHAAKIVKVQDMALKMRAPIIGIFDAGGARIQEGVAALGGHGEVFRRNVAASGVIPQISVIMGPCAGGDVYSPAMTDFIFMVRDTSYMFVTGPDVVKTVTNEVVTAEELGGAKVHTSKSSIADGSFENDVEAILQIRRLLDFLPANNIEGVPEIESFDDVNRLDKSLDTLIPDNPNKPYDMGELIRRVVDEGDFFEIQAAYARNIITGFGRVEGRTVGFVANQPLVLAGVLDSDASRKAARFVRFCNAFSIPIVTFVDVPGFLPGTAQEYGGLIKHG…
465	0.0464118	K	22	H	1.93754	1.34427	1.18654	0.674823	0.743204	0.669444	0.924951	0.818933	0.11227	0.676028	0.00729388	MGSSHHHHHHSSGLVPRGSHMKDILEKLEERRAQARLGGGEHRLEAQHKRGKLTARERIELLLDHGSFEEFDMFVQHRSTDFGMEKQKIPGDGVVTGWGTVNGRTVFLFSKDFTVFGGSSSEAHAAKIVKVQDMALKMRAPIIGIFDAGGARIQEGVAALGGHGEVFRRNVAASGVIPQISVIMGPCAGGDVYSPAMTDFIFMVRDTSYMFVTGPDVVKTVTNEVVTAEELGGAKVHTSKSSIADGSFENDVEAILQIRRLLDFLPANNIEGVPEIESFDDVNRLDKSLDTLIPDNPNKPYDMGELIRRVVDEGDFFEIQAAYARNIITGFGRVEGRTVGFVANQPLVLAGVLDSDASRKAARFVRFCNAFSIPIVTFVDVPGFLPGTAQEYGGLIKHG…
466	0.0465116	N	507	E	1.93738	1.32827	1.21822	0.677029	0.792886	0.65124	0.92488	0.821139	0.119775	0.657825	0.00729333	MGSSHHHHHHSSGLVPRGSHMKDILEKLEERRAQARLGGGEKRLEAQHKRGKLTARERIELLLDHGSFEEFDMFVQHRSTDFGMEKQKIPGDGVVTGWGTVNGRTVFLFSKDFTVFGGSSSEAHAAKIVKVQDMALKMRAPIIGIFDAGGARIQEGVAALGGHGEVFRRNVAASGVIPQISVIMGPCAGGDVYSPAMTDFIFMVRDTSYMFVTGPDVVKTVTNEVVTAEELGGAKVHTSKSSIADGSFENDVEAILQIRRLLDFLPANNIEGVPEIESFDDVNRLDKSLDTLIPDNPNKPYDMGELIRRVVDEGDFFEIQAAYARNIITGFGRVEGRTVGFVANQPLVLAGVLDSDASRKAARFVRFCNAFSIPIVTFVDVPGFLPGTAQEYGGLIKHG…
467	0.0466114	S	-16	C	1.93729	1.25053	1.37354	0.579625	0.863337	0.6709	1.06829	0.723734	0.130417	0.677485	0.00842424	MGSCHHHHHHSSGLVPRGSHMKDILEKLEERRAQARLGGGEKRLEAQHKRGKLTARERIELLLDHGSFEEFDMFVQHRSTDFGMEKQKIPGDGVVTGWGTVNGRTVFLFSKDFTVFGGSSSEAHAAKIVKVQDMALKMRAPIIGIFDAGGARIQEGVAALGGHGEVFRRNVAASGVIPQISVIMGPCAGGDVYSPAMTDFIFMVRDTSYMFVTGPDVVKTVTNEVVTAEELGGAKVHTSKSSIADGSFENDVEAILQIRRLLDFLPANNIEGVPEIESFDDVNRLDKSLDTLIPDNPNKPYDMGELIRRVVDEGDFFEIQAAYARNIITGFGRVEGRTVGFVANQPLVLAGVLDSDASRKAARFVRFCNAFSIPIVTFVDVPGFLPGTAQEYGGLIKHG…
468	0.0467112	I	157	L	1.93584	1.2106	1.45047	0.58273	0.937557	0.627873	1.10673	0.72684	0.141629	0.634458	0.00872736	MGSSHHHHHHSSGLVPRGSHMKDILEKLEERRAQARLGGGEKRLEAQHKRGKLTARERIELLLDHGSFEEFDMFVQHRSTDFGMEKQKIPGDGVVTGWGTVNGRTVFLFSKDFTVFGGSSSEAHAAKIVKVQDMALKMRAPIIGIFDAGGARIQEGVAALGGHGEVFRRNVAASGVLPQISVIMGPCAGGDVYSPAMTDFIFMVRDTSYMFVTGPDVVKTVTNEVVTAEELGGAKVHTSKSSIADGSFENDVEAILQIRRLLDFLPANNIEGVPEIESFDDVNRLDKSLDTLIPDNPNKPYDMGELIRRVVDEGDFFEIQAAYARNIITGFGRVEGRTVGFVANQPLVLAGVLDSDASRKAARFVRFCNAFSIPIVTFVDVPGFLPGTAQEYGGLIKHG…
469	0.0468111	G	491	D	1.93533	1.25822	1.35421	0.63356	0.874881	0.624665	1.03367	0.77767	0.132161	0.631249	0.00815118	MGSSHHHHHHSSGLVPRGSHMKDILEKLEERRAQARLGGGEKRLEAQHKRGKLTARERIELLLDHGSFEEFDMFVQHRSTDFGMEKQKIPGDGVVTGWGTVNGRTVFLFSKDFTVFGGSSSEAHAAKIVKVQDMALKMRAPIIGIFDAGGARIQEGVAALGGHGEVFRRNVAASGVIPQISVIMGPCAGGDVYSPAMTDFIFMVRDTSYMFVTGPDVVKTVTNEVVTAEELGGAKVHTSKSSIADGSFENDVEAILQIRRLLDFLPANNIEGVPEIESFDDVNRLDKSLDTLIPDNPNKPYDMGELIRRVVDEGDFFEIQAAYARNIITGFGRVEGRTVGFVANQPLVLAGVLDSDASRKAARFVRFCNAFSIPIVTFVDVPGFLPGTAQEYGGLIKHG…
470	0.0469109	I	376	A	1.93531	1.25745	1.35572	0.600756	0.851729	0.656698	1.05477	0.744866	0.128664	0.663282	0.00831761	MGSSHHHHHHSSGLVPRGSHMKDILEKLEERRAQARLGGGEKRLEAQHKRGKLTARERIELLLDHGSFEEFDMFVQHRSTDFGMEKQKIPGDGVVTGWGTVNGRTVFLFSKDFTVFGGSSSEAHAAKIVKVQDMALKMRAPIIGIFDAGGARIQEGVAALGGHGEVFRRNVAASGVIPQISVIMGPCAGGDVYSPAMTDFIFMVRDTSYMFVTGPDVVKTVTNEVVTAEELGGAKVHTSKSSIADGSFENDVEAILQIRRLLDFLPANNIEGVPEIESFDDVNRLDKSLDTLIPDNPNKPYDMGELIRRVVDEGDFFEIQAAYARNIITGFGRVEGRTVGFVANQPLVLAGVLDSDASRKAARFVRFCNAFSIPIVTFVDVPGFLPGTAQEYGGLAKHG…
471	0.0470107	L	286	K	1.93447	1.3231	1.22274	0.68791	0.797847	0.635188	0.926568	0.83202	0.120524	0.641772	0.00730663	MGSSHHHHHHSSGLVPRGSHMKDILEKLEERRAQARLGGGEKRLEAQHKRGKLTARERIELLLDHGSFEEFDMFVQHRSTDFGMEKQKIPGDGVVTGWGTVNGRTVFLFSKDFTVFGGSSSEAHAAKIVKVQDMALKMRAPIIGIFDAGGARIQEGVAALGGHGEVFRRNVAASGVIPQISVIMGPCAGGDVYSPAMTDFIFMVRDTSYMFVTGPDVVKTVTNEVVTAEELGGAKVHTSKSSIADGSFENDVEAILQIRRLLDFLPANNIEGVPEIESFDDVNRLDKSLDTLIPDNPNKPYDMGEKIRRVVDEGDFFEIQAAYARNIITGFGRVEGRTVGFVANQPLVLAGVLDSDASRKAARFVRFCNAFSIPIVTFVDVPGFLPGTAQEYGGLIKHG…
472	0.0471105	I	250	N	1.93352	1.02861	1.80982	0.388862	1.13169	0.63975	1.41234	0.532972	0.170955	0.646335	0.0111373	MGSSHHHHHHSSGLVPRGSHMKDILEKLEERRAQARLGGGEKRLEAQHKRGKLTARERIELLLDHGSFEEFDMFVQHRSTDFGMEKQKIPGDGVVTGWGTVNGRTVFLFSKDFTVFGGSSSEAHAAKIVKVQDMALKMRAPIIGIFDAGGARIQEGVAALGGHGEVFRRNVAASGVIPQISVIMGPCAGGDVYSPAMTDFIFMVRDTSYMFVTGPDVVKTVTNEVVTAEELGGAKVHTSKSSIADGSFENDVEAILQIRRLLDFLPANNNEGVPEIESFDDVNRLDKSLDTLIPDNPNKPYDMGELIRRVVDEGDFFEIQAAYARNIITGFGRVEGRTVGFVANQPLVLAGVLDSDASRKAARFVRFCNAFSIPIVTFVDVPGFLPGTAQEYGGLIKHG…
473	0.0472103	Q	27	T	1.9328	1.29023	1.28515	0.630579	0.769149	0.65965	1.02957	0.774689	0.116189	0.666235	0.00811888	MGSSHHHHHHSSGLVPRGSHMKDILEKLEERRAQARLGGGEKRLEATHKRGKLTARERIELLLDHGSFEEFDMFVQHRSTDFGMEKQKIPGDGVVTGWGTVNGRTVFLFSKDFTVFGGSSSEAHAAKIVKVQDMALKMRAPIIGIFDAGGARIQEGVAALGGHGEVFRRNVAASGVIPQISVIMGPCAGGDVYSPAMTDFIFMVRDTSYMFVTGPDVVKTVTNEVVTAEELGGAKVHTSKSSIADGSFENDVEAILQIRRLLDFLPANNIEGVPEIESFDDVNRLDKSLDTLIPDNPNKPYDMGELIRRVVDEGDFFEIQAAYARNIITGFGRVEGRTVGFVANQPLVLAGVLDSDASRKAARFVRFCNAFSIPIVTFVDVPGFLPGTAQEYGGLIKHG…
474	0.0473101	R	30	K	1.93216	1.22438	1.41556	0.571177	0.909309	0.653205	1.08488	0.715287	0.137362	0.659789	0.008555	MGSSHHHHHHSSGLVPRGSHMKDILEKLEERRAQARLGGGEKRLEAQHKKGKLTARERIELLLDHGSFEEFDMFVQHRSTDFGMEKQKIPGDGVVTGWGTVNGRTVFLFSKDFTVFGGSSSEAHAAKIVKVQDMALKMRAPIIGIFDAGGARIQEGVAALGGHGEVFRRNVAASGVIPQISVIMGPCAGGDVYSPAMTDFIFMVRDTSYMFVTGPDVVKTVTNEVVTAEELGGAKVHTSKSSIADGSFENDVEAILQIRRLLDFLPANNIEGVPEIESFDDVNRLDKSLDTLIPDNPNKPYDMGELIRRVVDEGDFFEIQAAYARNIITGFGRVEGRTVGFVANQPLVLAGVLDSDASRKAARFVRFCNAFSIPIVTFVDVPGFLPGTAQEYGGLIKHG…
475	0.0474099	V	75	F	1.93186	1.25738	1.34897	0.627648	0.871221	0.629732	1.0299	0.771758	0.131608	0.636316	0.00812148	MGSSHHHHHHSSGLVPRGSHMKDILEKLEERRAQARLGGGEKRLEAQHKRGKLTARERIELLLDHGSFEEFDMFVQHRSTDFGMEKQKIPGDGVFTGWGTVNGRTVFLFSKDFTVFGGSSSEAHAAKIVKVQDMALKMRAPIIGIFDAGGARIQEGVAALGGHGEVFRRNVAASGVIPQISVIMGPCAGGDVYSPAMTDFIFMVRDTSYMFVTGPDVVKTVTNEVVTAEELGGAKVHTSKSSIADGSFENDVEAILQIRRLLDFLPANNIEGVPEIESFDDVNRLDKSLDTLIPDNPNKPYDMGELIRRVVDEGDFFEIQAAYARNIITGFGRVEGRTVGFVANQPLVLAGVLDSDASRKAARFVRFCNAFSIPIVTFVDVPGFLPGTAQEYGGLIKHG…
476	0.0475097	S	-8	D	1.93109	1.17743	1.50733	0.517035	0.990617	0.660393	1.1361	0.661145	0.149644	0.666977	0.00895893	MGSSHHHHHHSDGLVPRGSHMKDILEKLEERRAQARLGGGEKRLEAQHKRGKLTARERIELLLDHGSFEEFDMFVQHRSTDFGMEKQKIPGDGVVTGWGTVNGRTVFLFSKDFTVFGGSSSEAHAAKIVKVQDMALKMRAPIIGIFDAGGARIQEGVAALGGHGEVFRRNVAASGVIPQISVIMGPCAGGDVYSPAMTDFIFMVRDTSYMFVTGPDVVKTVTNEVVTAEELGGAKVHTSKSSIADGSFENDVEAILQIRRLLDFLPANNIEGVPEIESFDDVNRLDKSLDTLIPDNPNKPYDMGELIRRVVDEGDFFEIQAAYARNIITGFGRVEGRTVGFVANQPLVLAGVLDSDASRKAARFVRFCNAFSIPIVTFVDVPGFLPGTAQEYGGLIKHG…
477	0.0476095	M	498	Q	1.93074	1.26498	1.33152	0.644718	0.818589	0.620266	1.05017	0.788827	0.123658	0.626851	0.00828133	MGSSHHHHHHSSGLVPRGSHMKDILEKLEERRAQARLGGGEKRLEAQHKRGKLTARERIELLLDHGSFEEFDMFVQHRSTDFGMEKQKIPGDGVVTGWGTVNGRTVFLFSKDFTVFGGSSSEAHAAKIVKVQDMALKMRAPIIGIFDAGGARIQEGVAALGGHGEVFRRNVAASGVIPQISVIMGPCAGGDVYSPAMTDFIFMVRDTSYMFVTGPDVVKTVTNEVVTAEELGGAKVHTSKSSIADGSFENDVEAILQIRRLLDFLPANNIEGVPEIESFDDVNRLDKSLDTLIPDNPNKPYDMGELIRRVVDEGDFFEIQAAYARNIITGFGRVEGRTVGFVANQPLVLAGVLDSDASRKAARFVRFCNAFSIPIVTFVDVPGFLPGTAQEYGGLIKHG…
478	0.0477094	L	510	D	1.92935	1.32777	1.20316	0.662885	0.786612	0.664883	0.910397	0.806995	0.118827	0.671468	0.00717912	MGSSHHHHHHSSGLVPRGSHMKDILEKLEERRAQARLGGGEKRLEAQHKRGKLTARERIELLLDHGSFEEFDMFVQHRSTDFGMEKQKIPGDGVVTGWGTVNGRTVFLFSKDFTVFGGSSSEAHAAKIVKVQDMALKMRAPIIGIFDAGGARIQEGVAALGGHGEVFRRNVAASGVIPQISVIMGPCAGGDVYSPAMTDFIFMVRDTSYMFVTGPDVVKTVTNEVVTAEELGGAKVHTSKSSIADGSFENDVEAILQIRRLLDFLPANNIEGVPEIESFDDVNRLDKSLDTLIPDNPNKPYDMGELIRRVVDEGDFFEIQAAYARNIITGFGRVEGRTVGFVANQPLVLAGVLDSDASRKAARFVRFCNAFSIPIVTFVDVPGFLPGTAQEYGGLIKHG…
479	0.0478092	V	408	I	1.92822	1.34253	1.17138	0.704863	0.700543	0.637668	0.938819	0.848973	0.105825	0.644253	0.00740324	MGSSHHHHHHSSGLVPRGSHMKDILEKLEERRAQARLGGGEKRLEAQHKRGKLTARERIELLLDHGSFEEFDMFVQHRSTDFGMEKQKIPGDGVVTGWGTVNGRTVFLFSKDFTVFGGSSSEAHAAKIVKVQDMALKMRAPIIGIFDAGGARIQEGVAALGGHGEVFRRNVAASGVIPQISVIMGPCAGGDVYSPAMTDFIFMVRDTSYMFVTGPDVVKTVTNEVVTAEELGGAKVHTSKSSIADGSFENDVEAILQIRRLLDFLPANNIEGVPEIESFDDVNRLDKSLDTLIPDNPNKPYDMGELIRRVVDEGDFFEIQAAYARNIITGFGRVEGRTVGFVANQPLVLAGVLDSDASRKAARFVRFCNAFSIPIVTFVDVPGFLPGTAQEYGGLIKHG…
480	0.047909	H	0	I	1.92811	1.25781	1.3406	0.599404	0.869662	0.658403	1.02024	0.743514	0.131373	0.664988	0.00804532	MGSSHHHHHHSSGLVPRGSIMKDILEKLEERRAQARLGGGEKRLEAQHKRGKLTARERIELLLDHGSFEEFDMFVQHRSTDFGMEKQKIPGDGVVTGWGTVNGRTVFLFSKDFTVFGGSSSEAHAAKIVKVQDMALKMRAPIIGIFDAGGARIQEGVAALGGHGEVFRRNVAASGVIPQISVIMGPCAGGDVYSPAMTDFIFMVRDTSYMFVTGPDVVKTVTNEVVTAEELGGAKVHTSKSSIADGSFENDVEAILQIRRLLDFLPANNIEGVPEIESFDDVNRLDKSLDTLIPDNPNKPYDMGELIRRVVDEGDFFEIQAAYARNIITGFGRVEGRTVGFVANQPLVLAGVLDSDASRKAARFVRFCNAFSIPIVTFVDVPGFLPGTAQEYGGLIKHG…
481	0.0480088	S	-17	H	1.92792	1.18962	1.4766	0.539606	0.949396	0.650015	1.13092	0.683716	0.143417	0.6566	0.00891812	MGHSHHHHHHSSGLVPRGSHMKDILEKLEERRAQARLGGGEKRLEAQHKRGKLTARERIELLLDHGSFEEFDMFVQHRSTDFGMEKQKIPGDGVVTGWGTVNGRTVFLFSKDFTVFGGSSSEAHAAKIVKVQDMALKMRAPIIGIFDAGGARIQEGVAALGGHGEVFRRNVAASGVIPQISVIMGPCAGGDVYSPAMTDFIFMVRDTSYMFVTGPDVVKTVTNEVVTAEELGGAKVHTSKSSIADGSFENDVEAILQIRRLLDFLPANNIEGVPEIESFDDVNRLDKSLDTLIPDNPNKPYDMGELIRRVVDEGDFFEIQAAYARNIITGFGRVEGRTVGFVANQPLVLAGVLDSDASRKAARFVRFCNAFSIPIVTFVDVPGFLPGTAQEYGGLIKHG…
482	0.0481086	A	26	G	1.92767	1.26416	1.32701	0.620596	0.822094	0.643566	1.04169	0.764706	0.124187	0.65015	0.00821448	MGSSHHHHHHSSGLVPRGSHMKDILEKLEERRAQARLGGGEKRLEGQHKRGKLTARERIELLLDHGSFEEFDMFVQHRSTDFGMEKQKIPGDGVVTGWGTVNGRTVFLFSKDFTVFGGSSSEAHAAKIVKVQDMALKMRAPIIGIFDAGGARIQEGVAALGGHGEVFRRNVAASGVIPQISVIMGPCAGGDVYSPAMTDFIFMVRDTSYMFVTGPDVVKTVTNEVVTAEELGGAKVHTSKSSIADGSFENDVEAILQIRRLLDFLPANNIEGVPEIESFDDVNRLDKSLDTLIPDNPNKPYDMGELIRRVVDEGDFFEIQAAYARNIITGFGRVEGRTVGFVANQPLVLAGVLDSDASRKAARFVRFCNAFSIPIVTFVDVPGFLPGTAQEYGGLIKHG…
483	0.0482084	H	505	W	1.92747	1.32841	1.19812	0.679964	0.738103	0.64845	0.943761	0.824074	0.111499	0.655035	0.00744222	MGSSHHHHHHSSGLVPRGSHMKDILEKLEERRAQARLGGGEKRLEAQHKRGKLTARERIELLLDHGSFEEFDMFVQHRSTDFGMEKQKIPGDGVVTGWGTVNGRTVFLFSKDFTVFGGSSSEAHAAKIVKVQDMALKMRAPIIGIFDAGGARIQEGVAALGGHGEVFRRNVAASGVIPQISVIMGPCAGGDVYSPAMTDFIFMVRDTSYMFVTGPDVVKTVTNEVVTAEELGGAKVHTSKSSIADGSFENDVEAILQIRRLLDFLPANNIEGVPEIESFDDVNRLDKSLDTLIPDNPNKPYDMGELIRRVVDEGDFFEIQAAYARNIITGFGRVEGRTVGFVANQPLVLAGVLDSDASRKAARFVRFCNAFSIPIVTFVDVPGFLPGTAQEYGGLIKHG…
484	0.0483082	R	23	I	1.92585	1.31497	1.22177	0.661833	0.77124	0.653134	0.947584	0.805943	0.116505	0.659719	0.00747236	MGSSHHHHHHSSGLVPRGSHMKDILEKLEERRAQARLGGGEKILEAQHKRGKLTARERIELLLDHGSFEEFDMFVQHRSTDFGMEKQKIPGDGVVTGWGTVNGRTVFLFSKDFTVFGGSSSEAHAAKIVKVQDMALKMRAPIIGIFDAGGARIQEGVAALGGHGEVFRRNVAASGVIPQISVIMGPCAGGDVYSPAMTDFIFMVRDTSYMFVTGPDVVKTVTNEVVTAEELGGAKVHTSKSSIADGSFENDVEAILQIRRLLDFLPANNIEGVPEIESFDDVNRLDKSLDTLIPDNPNKPYDMGELIRRVVDEGDFFEIQAAYARNIITGFGRVEGRTVGFVANQPLVLAGVLDSDASRKAARFVRFCNAFSIPIVTFVDVPGFLPGTAQEYGGLIKHG…
485	0.048408	R	-3	K	1.92528	1.24045	1.36967	0.581423	0.866126	0.659026	1.06104	0.725533	0.130838	0.66561	0.00836708	MGSSHHHHHHSSGLVPKGSHMKDILEKLEERRAQARLGGGEKRLEAQHKRGKLTARERIELLLDHGSFEEFDMFVQHRSTDFGMEKQKIPGDGVVTGWGTVNGRTVFLFSKDFTVFGGSSSEAHAAKIVKVQDMALKMRAPIIGIFDAGGARIQEGVAALGGHGEVFRRNVAASGVIPQISVIMGPCAGGDVYSPAMTDFIFMVRDTSYMFVTGPDVVKTVTNEVVTAEELGGAKVHTSKSSIADGSFENDVEAILQIRRLLDFLPANNIEGVPEIESFDDVNRLDKSLDTLIPDNPNKPYDMGELIRRVVDEGDFFEIQAAYARNIITGFGRVEGRTVGFVANQPLVLAGVLDSDASRKAARFVRFCNAFSIPIVTFVDVPGFLPGTAQEYGGLIKHG…
486	0.0485078	G	18	P	1.92453	1.22659	1.39587	0.544928	0.891104	0.681662	1.07443	0.689038	0.134612	0.688246	0.00847261	MGSSHHHHHHSSGLVPRGSHMKDILEKLEERRAQARLPGGEKRLEAQHKRGKLTARERIELLLDHGSFEEFDMFVQHRSTDFGMEKQKIPGDGVVTGWGTVNGRTVFLFSKDFTVFGGSSSEAHAAKIVKVQDMALKMRAPIIGIFDAGGARIQEGVAALGGHGEVFRRNVAASGVIPQISVIMGPCAGGDVYSPAMTDFIFMVRDTSYMFVTGPDVVKTVTNEVVTAEELGGAKVHTSKSSIADGSFENDVEAILQIRRLLDFLPANNIEGVPEIESFDDVNRLDKSLDTLIPDNPNKPYDMGELIRRVVDEGDFFEIQAAYARNIITGFGRVEGRTVGFVANQPLVLAGVLDSDASRKAARFVRFCNAFSIPIVTFVDVPGFLPGTAQEYGGLIKHG…
487	0.0486076	S	-16	V	1.92438	1.21854	1.41169	0.562036	0.930674	0.656503	1.06147	0.706146	0.140589	0.663087	0.00837042	MGSVHHHHHHSSGLVPRGSHMKDILEKLEERRAQARLGGGEKRLEAQHKRGKLTARERIELLLDHGSFEEFDMFVQHRSTDFGMEKQKIPGDGVVTGWGTVNGRTVFLFSKDFTVFGGSSSEAHAAKIVKVQDMALKMRAPIIGIFDAGGARIQEGVAALGGHGEVFRRNVAASGVIPQISVIMGPCAGGDVYSPAMTDFIFMVRDTSYMFVTGPDVVKTVTNEVVTAEELGGAKVHTSKSSIADGSFENDVEAILQIRRLLDFLPANNIEGVPEIESFDDVNRLDKSLDTLIPDNPNKPYDMGELIRRVVDEGDFFEIQAAYARNIITGFGRVEGRTVGFVANQPLVLAGVLDSDASRKAARFVRFCNAFSIPIVTFVDVPGFLPGTAQEYGGLIKHG…
488	0.0487075	P	509	G	1.92368	1.31596	1.21545	0.660137	0.756376	0.655821	0.951424	0.804247	0.114259	0.662406	0.00750264	MGSSHHHHHHSSGLVPRGSHMKDILEKLEERRAQARLGGGEKRLEAQHKRGKLTARERIELLLDHGSFEEFDMFVQHRSTDFGMEKQKIPGDGVVTGWGTVNGRTVFLFSKDFTVFGGSSSEAHAAKIVKVQDMALKMRAPIIGIFDAGGARIQEGVAALGGHGEVFRRNVAASGVIPQISVIMGPCAGGDVYSPAMTDFIFMVRDTSYMFVTGPDVVKTVTNEVVTAEELGGAKVHTSKSSIADGSFENDVEAILQIRRLLDFLPANNIEGVPEIESFDDVNRLDKSLDTLIPDNPNKPYDMGELIRRVVDEGDFFEIQAAYARNIITGFGRVEGRTVGFVANQPLVLAGVLDSDASRKAARFVRFCNAFSIPIVTFVDVPGFLPGTAQEYGGLIKHG…
489	0.0488073	K	7	T	1.92365	1.30997	1.22736	0.630161	0.758353	0.679809	0.965046	0.774271	0.114558	0.686393	0.00761006	MGSSHHHHHHSSGLVPRGSHMKDILETLEERRAQARLGGGEKRLEAQHKRGKLTARERIELLLDHGSFEEFDMFVQHRSTDFGMEKQKIPGDGVVTGWGTVNGRTVFLFSKDFTVFGGSSSEAHAAKIVKVQDMALKMRAPIIGIFDAGGARIQEGVAALGGHGEVFRRNVAASGVIPQISVIMGPCAGGDVYSPAMTDFIFMVRDTSYMFVTGPDVVKTVTNEVVTAEELGGAKVHTSKSSIADGSFENDVEAILQIRRLLDFLPANNIEGVPEIESFDDVNRLDKSLDTLIPDNPNKPYDMGELIRRVVDEGDFFEIQAAYARNIITGFGRVEGRTVGFVANQPLVLAGVLDSDASRKAARFVRFCNAFSIPIVTFVDVPGFLPGTAQEYGGLIKHG…
490	0.0489071	M	498	F	1.92354	1.34322	1.16064	0.690141	0.717402	0.653081	0.912367	0.834251	0.108372	0.659666	0.00719465	MGSSHHHHHHSSGLVPRGSHMKDILEKLEERRAQARLGGGEKRLEAQHKRGKLTARERIELLLDHGSFEEFDMFVQHRSTDFGMEKQKIPGDGVVTGWGTVNGRTVFLFSKDFTVFGGSSSEAHAAKIVKVQDMALKMRAPIIGIFDAGGARIQEGVAALGGHGEVFRRNVAASGVIPQISVIMGPCAGGDVYSPAMTDFIFMVRDTSYMFVTGPDVVKTVTNEVVTAEELGGAKVHTSKSSIADGSFENDVEAILQIRRLLDFLPANNIEGVPEIESFDDVNRLDKSLDTLIPDNPNKPYDMGELIRRVVDEGDFFEIQAAYARNIITGFGRVEGRTVGFVANQPLVLAGVLDSDASRKAARFVRFCNAFSIPIVTFVDVPGFLPGTAQEYGGLIKHG…
491	0.0490069	M	53	A	1.92337	1.25596	1.33483	0.575121	0.832898	0.680838	1.04309	0.719231	0.125819	0.687423	0.00822552	MGSSHHHHHHSSGLVPRGSHMKDILEKLEERRAQARLGGGEKRLEAQHKRGKLTARERIELLLDHGSFEEFDAFVQHRSTDFGMEKQKIPGDGVVTGWGTVNGRTVFLFSKDFTVFGGSSSEAHAAKIVKVQDMALKMRAPIIGIFDAGGARIQEGVAALGGHGEVFRRNVAASGVIPQISVIMGPCAGGDVYSPAMTDFIFMVRDTSYMFVTGPDVVKTVTNEVVTAEELGGAKVHTSKSSIADGSFENDVEAILQIRRLLDFLPANNIEGVPEIESFDDVNRLDKSLDTLIPDNPNKPYDMGELIRRVVDEGDFFEIQAAYARNIITGFGRVEGRTVGFVANQPLVLAGVLDSDASRKAARFVRFCNAFSIPIVTFVDVPGFLPGTAQEYGGLIKHG…
492	0.0491067	H	378	A	1.92291	1.21068	1.42446	0.609199	0.935866	0.601481	1.07389	0.753309	0.141374	0.608065	0.00846839	MGSSHHHHHHSSGLVPRGSHMKDILEKLEERRAQARLGGGEKRLEAQHKRGKLTARERIELLLDHGSFEEFDMFVQHRSTDFGMEKQKIPGDGVVTGWGTVNGRTVFLFSKDFTVFGGSSSEAHAAKIVKVQDMALKMRAPIIGIFDAGGARIQEGVAALGGHGEVFRRNVAASGVIPQISVIMGPCAGGDVYSPAMTDFIFMVRDTSYMFVTGPDVVKTVTNEVVTAEELGGAKVHTSKSSIADGSFENDVEAILQIRRLLDFLPANNIEGVPEIESFDDVNRLDKSLDTLIPDNPNKPYDMGELIRRVVDEGDFFEIQAAYARNIITGFGRVEGRTVGFVANQPLVLAGVLDSDASRKAARFVRFCNAFSIPIVTFVDVPGFLPGTAQEYGGLIKAG…
493	0.0492065	G	-18	W	1.92237	1.21668	1.41139	0.54424	0.918924	0.672436	1.07127	0.68835	0.138814	0.679021	0.00844769	MWSSHHHHHHSSGLVPRGSHMKDILEKLEERRAQARLGGGEKRLEAQHKRGKLTARERIELLLDHGSFEEFDMFVQHRSTDFGMEKQKIPGDGVVTGWGTVNGRTVFLFSKDFTVFGGSSSEAHAAKIVKVQDMALKMRAPIIGIFDAGGARIQEGVAALGGHGEVFRRNVAASGVIPQISVIMGPCAGGDVYSPAMTDFIFMVRDTSYMFVTGPDVVKTVTNEVVTAEELGGAKVHTSKSSIADGSFENDVEAILQIRRLLDFLPANNIEGVPEIESFDDVNRLDKSLDTLIPDNPNKPYDMGELIRRVVDEGDFFEIQAAYARNIITGFGRVEGRTVGFVANQPLVLAGVLDSDASRKAARFVRFCNAFSIPIVTFVDVPGFLPGTAQEYGGLIKHG…
494	0.0493063	I	438	V	1.92229	1.32583	1.19292	0.673712	0.780231	0.652123	0.90238	0.817822	0.117863	0.658707	0.00711589	MGSSHHHHHHSSGLVPRGSHMKDILEKLEERRAQARLGGGEKRLEAQHKRGKLTARERIELLLDHGSFEEFDMFVQHRSTDFGMEKQKIPGDGVVTGWGTVNGRTVFLFSKDFTVFGGSSSEAHAAKIVKVQDMALKMRAPIIGIFDAGGARIQEGVAALGGHGEVFRRNVAASGVIPQISVIMGPCAGGDVYSPAMTDFIFMVRDTSYMFVTGPDVVKTVTNEVVTAEELGGAKVHTSKSSIADGSFENDVEAILQIRRLLDFLPANNIEGVPEIESFDDVNRLDKSLDTLIPDNPNKPYDMGELIRRVVDEGDFFEIQAAYARNIITGFGRVEGRTVGFVANQPLVLAGVLDSDASRKAARFVRFCNAFSIPIVTFVDVPGFLPGTAQEYGGLIKHG…
495	0.0494061	E	452	Q	1.92227	1.28828	1.26799	0.659103	0.773635	0.629172	1.00463	0.803213	0.116867	0.635756	0.00792224	MGSSHHHHHHSSGLVPRGSHMKDILEKLEERRAQARLGGGEKRLEAQHKRGKLTARERIELLLDHGSFEEFDMFVQHRSTDFGMEKQKIPGDGVVTGWGTVNGRTVFLFSKDFTVFGGSSSEAHAAKIVKVQDMALKMRAPIIGIFDAGGARIQEGVAALGGHGEVFRRNVAASGVIPQISVIMGPCAGGDVYSPAMTDFIFMVRDTSYMFVTGPDVVKTVTNEVVTAEELGGAKVHTSKSSIADGSFENDVEAILQIRRLLDFLPANNIEGVPEIESFDDVNRLDKSLDTLIPDNPNKPYDMGELIRRVVDEGDFFEIQAAYARNIITGFGRVEGRTVGFVANQPLVLAGVLDSDASRKAARFVRFCNAFSIPIVTFVDVPGFLPGTAQEYGGLIKHG…
496	0.0495059	T	495	K	1.92181	1.27861	1.28641	0.67821	0.798078	0.600398	1.00892	0.82232	0.120559	0.606983	0.00795607	MGSSHHHHHHSSGLVPRGSHMKDILEKLEERRAQARLGGGEKRLEAQHKRGKLTARERIELLLDHGSFEEFDMFVQHRSTDFGMEKQKIPGDGVVTGWGTVNGRTVFLFSKDFTVFGGSSSEAHAAKIVKVQDMALKMRAPIIGIFDAGGARIQEGVAALGGHGEVFRRNVAASGVIPQISVIMGPCAGGDVYSPAMTDFIFMVRDTSYMFVTGPDVVKTVTNEVVTAEELGGAKVHTSKSSIADGSFENDVEAILQIRRLLDFLPANNIEGVPEIESFDDVNRLDKSLDTLIPDNPNKPYDMGELIRRVVDEGDFFEIQAAYARNIITGFGRVEGRTVGFVANQPLVLAGVLDSDASRKAARFVRFCNAFSIPIVTFVDVPGFLPGTAQEYGGLIKHG…
497	0.0496057	E	6	P	1.92132	1.23135	1.37995	0.60694	0.876185	0.624411	1.06609	0.75105	0.132358	0.630995	0.00840689	MGSSHHHHHHSSGLVPRGSHMKDILPKLEERRAQARLGGGEKRLEAQHKRGKLTARERIELLLDHGSFEEFDMFVQHRSTDFGMEKQKIPGDGVVTGWGTVNGRTVFLFSKDFTVFGGSSSEAHAAKIVKVQDMALKMRAPIIGIFDAGGARIQEGVAALGGHGEVFRRNVAASGVIPQISVIMGPCAGGDVYSPAMTDFIFMVRDTSYMFVTGPDVVKTVTNEVVTAEELGGAKVHTSKSSIADGSFENDVEAILQIRRLLDFLPANNIEGVPEIESFDDVNRLDKSLDTLIPDNPNKPYDMGELIRRVVDEGDFFEIQAAYARNIITGFGRVEGRTVGFVANQPLVLAGVLDSDASRKAARFVRFCNAFSIPIVTFVDVPGFLPGTAQEYGGLIKHG…
498	0.0497056	K	496	D	1.9201	1.29806	1.24406	0.660336	0.760125	0.637728	0.984837	0.804446	0.114826	0.644312	0.00776613	MGSSHHHHHHSSGLVPRGSHMKDILEKLEERRAQARLGGGEKRLEAQHKRGKLTARERIELLLDHGSFEEFDMFVQHRSTDFGMEKQKIPGDGVVTGWGTVNGRTVFLFSKDFTVFGGSSSEAHAAKIVKVQDMALKMRAPIIGIFDAGGARIQEGVAALGGHGEVFRRNVAASGVIPQISVIMGPCAGGDVYSPAMTDFIFMVRDTSYMFVTGPDVVKTVTNEVVTAEELGGAKVHTSKSSIADGSFENDVEAILQIRRLLDFLPANNIEGVPEIESFDDVNRLDKSLDTLIPDNPNKPYDMGELIRRVVDEGDFFEIQAAYARNIITGFGRVEGRTVGFVANQPLVLAGVLDSDASRKAARFVRFCNAFSIPIVTFVDVPGFLPGTAQEYGGLIKHG…
499	0.0498054	T	85	K	1.91998	1.16655	1.50688	0.523015	0.993808	0.643532	1.13271	0.667125	0.150126	0.650117	0.00893217	MGSSHHHHHHSSGLVPRGSHMKDILEKLEERRAQARLGGGEKRLEAQHKRGKLTARERIELLLDHGSFEEFDMFVQHRSTDFGMEKQKIPGDGVVTGWGTVNGRKVFLFSKDFTVFGGSSSEAHAAKIVKVQDMALKMRAPIIGIFDAGGARIQEGVAALGGHGEVFRRNVAASGVIPQISVIMGPCAGGDVYSPAMTDFIFMVRDTSYMFVTGPDVVKTVTNEVVTAEELGGAKVHTSKSSIADGSFENDVEAILQIRRLLDFLPANNIEGVPEIESFDDVNRLDKSLDTLIPDNPNKPYDMGELIRRVVDEGDFFEIQAAYARNIITGFGRVEGRTVGFVANQPLVLAGVLDSDASRKAARFVRFCNAFSIPIVTFVDVPGFLPGTAQEYGGLIKHG…
500	0.0499052	L	365	Y	1.91978	1.17677	1.48602	0.528928	0.951857	0.647843	1.14115	0.673038	0.143789	0.654427	0.00899877	MGSSHHHHHHSSGLVPRGSHMKDILEKLEERRAQARLGGGEKRLEAQHKRGKLTARERIELLLDHGSFEEFDMFVQHRSTDFGMEKQKIPGDGVVTGWGTVNGRTVFLFSKDFTVFGGSSSEAHAAKIVKVQDMALKMRAPIIGIFDAGGARIQEGVAALGGHGEVFRRNVAASGVIPQISVIMGPCAGGDVYSPAMTDFIFMVRDTSYMFVTGPDVVKTVTNEVVTAEELGGAKVHTSKSSIADGSFENDVEAILQIRRLLDFLPANNIEGVPEIESFDDVNRLDKSLDTLIPDNPNKPYDMGELIRRVVDEGDFFEIQAAYARNIITGFGRVEGRTVGFVANQPLVLAGVLDSDASRKAARFVRFCNAFSIPIVTFVDVPGFYPGTAQEYGGLIKHG…
501	0.050005	G	373	C	1.91974	1.14087	1.55774	0.560089	1.08575	0.580781	1.11701	0.704199	0.164015	0.587365	0.00880838	MGSSHHHHHHSSGLVPRGSHMKDILEKLEERRAQARLGGGEKRLEAQHKRGKLTARERIELLLDHGSFEEFDMFVQHRSTDFGMEKQKIPGDGVVTGWGTVNGRTVFLFSKDFTVFGGSSSEAHAAKIVKVQDMALKMRAPIIGIFDAGGARIQEGVAALGGHGEVFRRNVAASGVIPQISVIMGPCAGGDVYSPAMTDFIFMVRDTSYMFVTGPDVVKTVTNEVVTAEELGGAKVHTSKSSIADGSFENDVEAILQIRRLLDFLPANNIEGVPEIESFDDVNRLDKSLDTLIPDNPNKPYDMGELIRRVVDEGDFFEIQAAYARNIITGFGRVEGRTVGFVANQPLVLAGVLDSDASRKAARFVRFCNAFSIPIVTFVDVPGFLPGTAQEYCGLIKHG…
502	0.0501048	S	100	K	1.91937	1.18402	1.47069	0.546788	0.937748	0.637236	1.13294	0.690898	0.141658	0.643821	0.008934	MGSSHHHHHHSSGLVPRGSHMKDILEKLEERRAQARLGGGEKRLEAQHKRGKLTARERIELLLDHGSFEEFDMFVQHRSTDFGMEKQKIPGDGVVTGWGTVNGRTVFLFSKDFTVFGGSKSEAHAAKIVKVQDMALKMRAPIIGIFDAGGARIQEGVAALGGHGEVFRRNVAASGVIPQISVIMGPCAGGDVYSPAMTDFIFMVRDTSYMFVTGPDVVKTVTNEVVTAEELGGAKVHTSKSSIADGSFENDVEAILQIRRLLDFLPANNIEGVPEIESFDDVNRLDKSLDTLIPDNPNKPYDMGELIRRVVDEGDFFEIQAAYARNIITGFGRVEGRTVGFVANQPLVLAGVLDSDASRKAARFVRFCNAFSIPIVTFVDVPGFLPGTAQEYGGLIKHG…
503	0.0502046	E	443	D	1.9191	1.2554	1.3274	0.622599	0.822089	0.632799	1.04219	0.766709	0.124186	0.639383	0.00821841	MGSSHHHHHHSSGLVPRGSHMKDILEKLEERRAQARLGGGEKRLEAQHKRGKLTARERIELLLDHGSFEEFDMFVQHRSTDFGMEKQKIPGDGVVTGWGTVNGRTVFLFSKDFTVFGGSSSEAHAAKIVKVQDMALKMRAPIIGIFDAGGARIQEGVAALGGHGEVFRRNVAASGVIPQISVIMGPCAGGDVYSPAMTDFIFMVRDTSYMFVTGPDVVKTVTNEVVTAEELGGAKVHTSKSSIADGSFENDVEAILQIRRLLDFLPANNIEGVPEIESFDDVNRLDKSLDTLIPDNPNKPYDMGELIRRVVDEGDFFEIQAAYARNIITGFGRVEGRTVGFVANQPLVLAGVLDSDASRKAARFVRFCNAFSIPIVTFVDVPGFLPGTAQEYGGLIKHG…
504	0.0503044	H	-11	A	1.91887	1.18388	1.46999	0.502463	0.959054	0.681413	1.11403	0.646573	0.144876	0.687997	0.00878494	MGSSHHHHAHSSGLVPRGSHMKDILEKLEERRAQARLGGGEKRLEAQHKRGKLTARERIELLLDHGSFEEFDMFVQHRSTDFGMEKQKIPGDGVVTGWGTVNGRTVFLFSKDFTVFGGSSSEAHAAKIVKVQDMALKMRAPIIGIFDAGGARIQEGVAALGGHGEVFRRNVAASGVIPQISVIMGPCAGGDVYSPAMTDFIFMVRDTSYMFVTGPDVVKTVTNEVVTAEELGGAKVHTSKSSIADGSFENDVEAILQIRRLLDFLPANNIEGVPEIESFDDVNRLDKSLDTLIPDNPNKPYDMGELIRRVVDEGDFFEIQAAYARNIITGFGRVEGRTVGFVANQPLVLAGVLDSDASRKAARFVRFCNAFSIPIVTFVDVPGFLPGTAQEYGGLIKHG…
505	0.0504042	R	488	D	1.91847	1.2745	1.28794	0.624587	0.804459	0.649916	1.00581	0.768697	0.121523	0.6565	0.00793148	MGSSHHHHHHSSGLVPRGSHMKDILEKLEERRAQARLGGGEKRLEAQHKRGKLTARERIELLLDHGSFEEFDMFVQHRSTDFGMEKQKIPGDGVVTGWGTVNGRTVFLFSKDFTVFGGSSSEAHAAKIVKVQDMALKMRAPIIGIFDAGGARIQEGVAALGGHGEVFRRNVAASGVIPQISVIMGPCAGGDVYSPAMTDFIFMVRDTSYMFVTGPDVVKTVTNEVVTAEELGGAKVHTSKSSIADGSFENDVEAILQIRRLLDFLPANNIEGVPEIESFDDVNRLDKSLDTLIPDNPNKPYDMGELIRRVVDEGDFFEIQAAYARNIITGFGRVEGRTVGFVANQPLVLAGVLDSDASRKAARFVRFCNAFSIPIVTFVDVPGFLPGTAQEYGGLIKHG…
506	0.050504	K	503	A	1.91726	1.29965	1.23521	0.6459	0.747682	0.653751	0.983217	0.79001	0.112946	0.660336	0.00775335	MGSSHHHHHHSSGLVPRGSHMKDILEKLEERRAQARLGGGEKRLEAQHKRGKLTARERIELLLDHGSFEEFDMFVQHRSTDFGMEKQKIPGDGVVTGWGTVNGRTVFLFSKDFTVFGGSSSEAHAAKIVKVQDMALKMRAPIIGIFDAGGARIQEGVAALGGHGEVFRRNVAASGVIPQISVIMGPCAGGDVYSPAMTDFIFMVRDTSYMFVTGPDVVKTVTNEVVTAEELGGAKVHTSKSSIADGSFENDVEAILQIRRLLDFLPANNIEGVPEIESFDDVNRLDKSLDTLIPDNPNKPYDMGELIRRVVDEGDFFEIQAAYARNIITGFGRVEGRTVGFVANQPLVLAGVLDSDASRKAARFVRFCNAFSIPIVTFVDVPGFLPGTAQEYGGLIKHG…
507	0.0506039	R	23	F	1.91717	1.25238	1.32958	0.588145	0.836712	0.664236	1.03329	0.732255	0.126395	0.67082	0.00814824	MGSSHHHHHHSSGLVPRGSHMKDILEKLEERRAQARLGGGEKFLEAQHKRGKLTARERIELLLDHGSFEEFDMFVQHRSTDFGMEKQKIPGDGVVTGWGTVNGRTVFLFSKDFTVFGGSSSEAHAAKIVKVQDMALKMRAPIIGIFDAGGARIQEGVAALGGHGEVFRRNVAASGVIPQISVIMGPCAGGDVYSPAMTDFIFMVRDTSYMFVTGPDVVKTVTNEVVTAEELGGAKVHTSKSSIADGSFENDVEAILQIRRLLDFLPANNIEGVPEIESFDDVNRLDKSLDTLIPDNPNKPYDMGELIRRVVDEGDFFEIQAAYARNIITGFGRVEGRTVGFVANQPLVLAGVLDSDASRKAARFVRFCNAFSIPIVTFVDVPGFLPGTAQEYGGLIKHG…
508	0.0507037	F	228	L	1.91628	1.31494	1.20267	0.674765	0.787097	0.640176	0.909338	0.818875	0.1189	0.64676	0.00717077	MGSSHHHHHHSSGLVPRGSHMKDILEKLEERRAQARLGGGEKRLEAQHKRGKLTARERIELLLDHGSFEEFDMFVQHRSTDFGMEKQKIPGDGVVTGWGTVNGRTVFLFSKDFTVFGGSSSEAHAAKIVKVQDMALKMRAPIIGIFDAGGARIQEGVAALGGHGEVFRRNVAASGVIPQISVIMGPCAGGDVYSPAMTDFIFMVRDTSYMFVTGPDVVKTVTNEVVTAEELGGAKVHTSKSSIADGSLENDVEAILQIRRLLDFLPANNIEGVPEIESFDDVNRLDKSLDTLIPDNPNKPYDMGELIRRVVDEGDFFEIQAAYARNIITGFGRVEGRTVGFVANQPLVLAGVLDSDASRKAARFVRFCNAFSIPIVTFVDVPGFLPGTAQEYGGLIKHG…
509	0.0508035	T	80	Y	1.91622	1.12137	1.58968	0.483582	1.06416	0.637793	1.18095	0.627692	0.160755	0.644377	0.00931263	MGSSHHHHHHSSGLVPRGSHMKDILEKLEERRAQARLGGGEKRLEAQHKRGKLTARERIELLLDHGSFEEFDMFVQHRSTDFGMEKQKIPGDGVVTGWGYVNGRTVFLFSKDFTVFGGSSSEAHAAKIVKVQDMALKMRAPIIGIFDAGGARIQEGVAALGGHGEVFRRNVAASGVIPQISVIMGPCAGGDVYSPAMTDFIFMVRDTSYMFVTGPDVVKTVTNEVVTAEELGGAKVHTSKSSIADGSFENDVEAILQIRRLLDFLPANNIEGVPEIESFDDVNRLDKSLDTLIPDNPNKPYDMGELIRRVVDEGDFFEIQAAYARNIITGFGRVEGRTVGFVANQPLVLAGVLDSDASRKAARFVRFCNAFSIPIVTFVDVPGFLPGTAQEYGGLIKHG…
510	0.0509033	Q	500	H	1.91498	1.34459	1.14079	0.70167	0.672398	0.642917	0.92156	0.84578	0.101574	0.649501	0.00726714	MGSSHHHHHHSSGLVPRGSHMKDILEKLEERRAQARLGGGEKRLEAQHKRGKLTARERIELLLDHGSFEEFDMFVQHRSTDFGMEKQKIPGDGVVTGWGTVNGRTVFLFSKDFTVFGGSSSEAHAAKIVKVQDMALKMRAPIIGIFDAGGARIQEGVAALGGHGEVFRRNVAASGVIPQISVIMGPCAGGDVYSPAMTDFIFMVRDTSYMFVTGPDVVKTVTNEVVTAEELGGAKVHTSKSSIADGSFENDVEAILQIRRLLDFLPANNIEGVPEIESFDDVNRLDKSLDTLIPDNPNKPYDMGELIRRVVDEGDFFEIQAAYARNIITGFGRVEGRTVGFVANQPLVLAGVLDSDASRKAARFVRFCNAFSIPIVTFVDVPGFLPGTAQEYGGLIKHG…
511	0.0510031	F	465	H	1.91459	1.20381	1.42157	0.583055	0.912403	0.620751	1.09012	0.727165	0.137829	0.627336	0.00859639	MGSSHHHHHHSSGLVPRGSHMKDILEKLEERRAQARLGGGEKRLEAQHKRGKLTARERIELLLDHGSFEEFDMFVQHRSTDFGMEKQKIPGDGVVTGWGTVNGRTVFLFSKDFTVFGGSSSEAHAAKIVKVQDMALKMRAPIIGIFDAGGARIQEGVAALGGHGEVFRRNVAASGVIPQISVIMGPCAGGDVYSPAMTDFIFMVRDTSYMFVTGPDVVKTVTNEVVTAEELGGAKVHTSKSSIADGSFENDVEAILQIRRLLDFLPANNIEGVPEIESFDDVNRLDKSLDTLIPDNPNKPYDMGELIRRVVDEGDFFEIQAAYARNIITGFGRVEGRTVGFVANQPLVLAGVLDSDASRKAARFVRFCNAFSIPIVTFVDVPGFLPGTAQEYGGLIKHG…
512	0.0511029	R	494	Q	1.91408	1.28085	1.26645	0.654173	0.794274	0.626676	0.986425	0.798283	0.119984	0.633261	0.00777865	MGSSHHHHHHSSGLVPRGSHMKDILEKLEERRAQARLGGGEKRLEAQHKRGKLTARERIELLLDHGSFEEFDMFVQHRSTDFGMEKQKIPGDGVVTGWGTVNGRTVFLFSKDFTVFGGSSSEAHAAKIVKVQDMALKMRAPIIGIFDAGGARIQEGVAALGGHGEVFRRNVAASGVIPQISVIMGPCAGGDVYSPAMTDFIFMVRDTSYMFVTGPDVVKTVTNEVVTAEELGGAKVHTSKSSIADGSFENDVEAILQIRRLLDFLPANNIEGVPEIESFDDVNRLDKSLDTLIPDNPNKPYDMGELIRRVVDEGDFFEIQAAYARNIITGFGRVEGRTVGFVANQPLVLAGVLDSDASRKAARFVRFCNAFSIPIVTFVDVPGFLPGTAQEYGGLIKHG…
513	0.0512027	L	5	Y	1.91349	1.18945	1.44808	0.57287	0.891744	0.616579	1.14093	0.71698	0.134708	0.623163	0.00899706	MGSSHHHHHHSSGLVPRGSHMKDIYEKLEERRAQARLGGGEKRLEAQHKRGKLTARERIELLLDHGSFEEFDMFVQHRSTDFGMEKQKIPGDGVVTGWGTVNGRTVFLFSKDFTVFGGSSSEAHAAKIVKVQDMALKMRAPIIGIFDAGGARIQEGVAALGGHGEVFRRNVAASGVIPQISVIMGPCAGGDVYSPAMTDFIFMVRDTSYMFVTGPDVVKTVTNEVVTAEELGGAKVHTSKSSIADGSFENDVEAILQIRRLLDFLPANNIEGVPEIESFDDVNRLDKSLDTLIPDNPNKPYDMGELIRRVVDEGDFFEIQAAYARNIITGFGRVEGRTVGFVANQPLVLAGVLDSDASRKAARFVRFCNAFSIPIVTFVDVPGFLPGTAQEYGGLIKHG…
514	0.0513025	E	6	W	1.91328	1.21551	1.39554	0.550705	0.915003	0.664807	1.0537	0.694815	0.138222	0.671391	0.00830918	MGSSHHHHHHSSGLVPRGSHMKDILWKLEERRAQARLGGGEKRLEAQHKRGKLTARERIELLLDHGSFEEFDMFVQHRSTDFGMEKQKIPGDGVVTGWGTVNGRTVFLFSKDFTVFGGSSSEAHAAKIVKVQDMALKMRAPIIGIFDAGGARIQEGVAALGGHGEVFRRNVAASGVIPQISVIMGPCAGGDVYSPAMTDFIFMVRDTSYMFVTGPDVVKTVTNEVVTAEELGGAKVHTSKSSIADGSFENDVEAILQIRRLLDFLPANNIEGVPEIESFDDVNRLDKSLDTLIPDNPNKPYDMGELIRRVVDEGDFFEIQAAYARNIITGFGRVEGRTVGFVANQPLVLAGVLDSDASRKAARFVRFCNAFSIPIVTFVDVPGFLPGTAQEYGGLIKHG…
515	0.0514023	R	483	K	1.91293	1.31742	1.19102	0.65284	0.739753	0.664577	0.933428	0.79695	0.111748	0.671161	0.00736073	MGSSHHHHHHSSGLVPRGSHMKDILEKLEERRAQARLGGGEKRLEAQHKRGKLTARERIELLLDHGSFEEFDMFVQHRSTDFGMEKQKIPGDGVVTGWGTVNGRTVFLFSKDFTVFGGSSSEAHAAKIVKVQDMALKMRAPIIGIFDAGGARIQEGVAALGGHGEVFRRNVAASGVIPQISVIMGPCAGGDVYSPAMTDFIFMVRDTSYMFVTGPDVVKTVTNEVVTAEELGGAKVHTSKSSIADGSFENDVEAILQIRRLLDFLPANNIEGVPEIESFDDVNRLDKSLDTLIPDNPNKPYDMGELIRRVVDEGDFFEIQAAYARNIITGFGRVEGRTVGFVANQPLVLAGVLDSDASRKAARFVRFCNAFSIPIVTFVDVPGFLPGTAQEYGGLIKHG…
516	0.0515021	R	494	K	1.91206	1.33202	1.16007	0.682532	0.739606	0.649491	0.893726	0.826642	0.111726	0.656076	0.00704765	MGSSHHHHHHSSGLVPRGSHMKDILEKLEERRAQARLGGGEKRLEAQHKRGKLTARERIELLLDHGSFEEFDMFVQHRSTDFGMEKQKIPGDGVVTGWGTVNGRTVFLFSKDFTVFGGSSSEAHAAKIVKVQDMALKMRAPIIGIFDAGGARIQEGVAALGGHGEVFRRNVAASGVIPQISVIMGPCAGGDVYSPAMTDFIFMVRDTSYMFVTGPDVVKTVTNEVVTAEELGGAKVHTSKSSIADGSFENDVEAILQIRRLLDFLPANNIEGVPEIESFDDVNRLDKSLDTLIPDNPNKPYDMGELIRRVVDEGDFFEIQAAYARNIITGFGRVEGRTVGFVANQPLVLAGVLDSDASRKAARFVRFCNAFSIPIVTFVDVPGFLPGTAQEYGGLIKHG…
517	0.051602	I	427	V	1.91128	1.34467	1.13322	0.705966	0.691954	0.638708	0.897433	0.850076	0.104528	0.645292	0.00707689	MGSSHHHHHHSSGLVPRGSHMKDILEKLEERRAQARLGGGEKRLEAQHKRGKLTARERIELLLDHGSFEEFDMFVQHRSTDFGMEKQKIPGDGVVTGWGTVNGRTVFLFSKDFTVFGGSSSEAHAAKIVKVQDMALKMRAPIIGIFDAGGARIQEGVAALGGHGEVFRRNVAASGVIPQISVIMGPCAGGDVYSPAMTDFIFMVRDTSYMFVTGPDVVKTVTNEVVTAEELGGAKVHTSKSSIADGSFENDVEAILQIRRLLDFLPANNIEGVPEIESFDDVNRLDKSLDTLIPDNPNKPYDMGELIRRVVDEGDFFEIQAAYARNIITGFGRVEGRTVGFVANQPLVLAGVLDSDASRKAARFVRFCNAFSIPIVTFVDVPGFLPGTAQEYGGLIKHG…
518	0.0517018	H	378	Q	1.91048	1.27578	1.26941	0.648603	0.79002	0.627175	0.993613	0.792713	0.119342	0.63376	0.00783533	MGSSHHHHHHSSGLVPRGSHMKDILEKLEERRAQARLGGGEKRLEAQHKRGKLTARERIELLLDHGSFEEFDMFVQHRSTDFGMEKQKIPGDGVVTGWGTVNGRTVFLFSKDFTVFGGSSSEAHAAKIVKVQDMALKMRAPIIGIFDAGGARIQEGVAALGGHGEVFRRNVAASGVIPQISVIMGPCAGGDVYSPAMTDFIFMVRDTSYMFVTGPDVVKTVTNEVVTAEELGGAKVHTSKSSIADGSFENDVEAILQIRRLLDFLPANNIEGVPEIESFDDVNRLDKSLDTLIPDNPNKPYDMGELIRRVVDEGDFFEIQAAYARNIITGFGRVEGRTVGFVANQPLVLAGVLDSDASRKAARFVRFCNAFSIPIVTFVDVPGFLPGTAQEYGGLIKQG…
519	0.0518016	A	13	Y	1.91036	1.25932	1.30208	0.599959	0.831733	0.659356	1.00182	0.744069	0.125643	0.665941	0.00790004	MGSSHHHHHHSSGLVPRGSHMKDILEKLEERRYQARLGGGEKRLEAQHKRGKLTARERIELLLDHGSFEEFDMFVQHRSTDFGMEKQKIPGDGVVTGWGTVNGRTVFLFSKDFTVFGGSSSEAHAAKIVKVQDMALKMRAPIIGIFDAGGARIQEGVAALGGHGEVFRRNVAASGVIPQISVIMGPCAGGDVYSPAMTDFIFMVRDTSYMFVTGPDVVKTVTNEVVTAEELGGAKVHTSKSSIADGSFENDVEAILQIRRLLDFLPANNIEGVPEIESFDDVNRLDKSLDTLIPDNPNKPYDMGELIRRVVDEGDFFEIQAAYARNIITGFGRVEGRTVGFVANQPLVLAGVLDSDASRKAARFVRFCNAFSIPIVTFVDVPGFLPGTAQEYGGLIKHG…
520	0.0519014	M	64	D	1.91026	1.23372	1.35307	0.607694	0.894094	0.626029	1.01558	0.751803	0.135063	0.632614	0.00800852	MGSSHHHHHHSSGLVPRGSHMKDILEKLEERRAQARLGGGEKRLEAQHKRGKLTARERIELLLDHGSFEEFDMFVQHRSTDFGDEKQKIPGDGVVTGWGTVNGRTVFLFSKDFTVFGGSSSEAHAAKIVKVQDMALKMRAPIIGIFDAGGARIQEGVAALGGHGEVFRRNVAASGVIPQISVIMGPCAGGDVYSPAMTDFIFMVRDTSYMFVTGPDVVKTVTNEVVTAEELGGAKVHTSKSSIADGSFENDVEAILQIRRLLDFLPANNIEGVPEIESFDDVNRLDKSLDTLIPDNPNKPYDMGELIRRVVDEGDFFEIQAAYARNIITGFGRVEGRTVGFVANQPLVLAGVLDSDASRKAARFVRFCNAFSIPIVTFVDVPGFLPGTAQEYGGLIKHG…
521	0.0520012	P	70	E	1.90972	1.14531	1.52881	0.519042	1.01385	0.626265	1.14429	0.663152	0.153153	0.63285	0.00902349	MGSSHHHHHHSSGLVPRGSHMKDILEKLEERRAQARLGGGEKRLEAQHKRGKLTARERIELLLDHGSFEEFDMFVQHRSTDFGMEKQKIEGDGVVTGWGTVNGRTVFLFSKDFTVFGGSSSEAHAAKIVKVQDMALKMRAPIIGIFDAGGARIQEGVAALGGHGEVFRRNVAASGVIPQISVIMGPCAGGDVYSPAMTDFIFMVRDTSYMFVTGPDVVKTVTNEVVTAEELGGAKVHTSKSSIADGSFENDVEAILQIRRLLDFLPANNIEGVPEIESFDDVNRLDKSLDTLIPDNPNKPYDMGELIRRVVDEGDFFEIQAAYARNIITGFGRVEGRTVGFVANQPLVLAGVLDSDASRKAARFVRFCNAFSIPIVTFVDVPGFLPGTAQEYGGLIKHG…
522	0.052101	E	469	K	1.90916	1.29822	1.22187	0.679648	0.768216	0.618573	0.950164	0.823758	0.116048	0.625158	0.0074927	MGSSHHHHHHSSGLVPRGSHMKDILEKLEERRAQARLGGGEKRLEAQHKRGKLTARERIELLLDHGSFEEFDMFVQHRSTDFGMEKQKIPGDGVVTGWGTVNGRTVFLFSKDFTVFGGSSSEAHAAKIVKVQDMALKMRAPIIGIFDAGGARIQEGVAALGGHGEVFRRNVAASGVIPQISVIMGPCAGGDVYSPAMTDFIFMVRDTSYMFVTGPDVVKTVTNEVVTAEELGGAKVHTSKSSIADGSFENDVEAILQIRRLLDFLPANNIEGVPEIESFDDVNRLDKSLDTLIPDNPNKPYDMGELIRRVVDEGDFFEIQAAYARNIITGFGRVEGRTVGFVANQPLVLAGVLDSDASRKAARFVRFCNAFSIPIVTFVDVPGFLPGTAQEYGGLIKHG…
523	0.0522008	A	26	P	1.90854	1.16377	1.48953	0.524694	0.980894	0.639074	1.12096	0.668804	0.148176	0.645659	0.00883958	MGSSHHHHHHSSGLVPRGSHMKDILEKLEERRAQARLGGGEKRLEPQHKRGKLTARERIELLLDHGSFEEFDMFVQHRSTDFGMEKQKIPGDGVVTGWGTVNGRTVFLFSKDFTVFGGSSSEAHAAKIVKVQDMALKMRAPIIGIFDAGGARIQEGVAALGGHGEVFRRNVAASGVIPQISVIMGPCAGGDVYSPAMTDFIFMVRDTSYMFVTGPDVVKTVTNEVVTAEELGGAKVHTSKSSIADGSFENDVEAILQIRRLLDFLPANNIEGVPEIESFDDVNRLDKSLDTLIPDNPNKPYDMGELIRRVVDEGDFFEIQAAYARNIITGFGRVEGRTVGFVANQPLVLAGVLDSDASRKAARFVRFCNAFSIPIVTFVDVPGFLPGTAQEYGGLIKHG…
524	0.0523006	E	10	A	1.90825	1.30146	1.21359	0.636271	0.773879	0.66519	0.934826	0.780381	0.116904	0.671775	0.00737176	MGSSHHHHHHSSGLVPRGSHMKDILEKLEARRAQARLGGGEKRLEAQHKRGKLTARERIELLLDHGSFEEFDMFVQHRSTDFGMEKQKIPGDGVVTGWGTVNGRTVFLFSKDFTVFGGSSSEAHAAKIVKVQDMALKMRAPIIGIFDAGGARIQEGVAALGGHGEVFRRNVAASGVIPQISVIMGPCAGGDVYSPAMTDFIFMVRDTSYMFVTGPDVVKTVTNEVVTAEELGGAKVHTSKSSIADGSFENDVEAILQIRRLLDFLPANNIEGVPEIESFDDVNRLDKSLDTLIPDNPNKPYDMGELIRRVVDEGDFFEIQAAYARNIITGFGRVEGRTVGFVANQPLVLAGVLDSDASRKAARFVRFCNAFSIPIVTFVDVPGFLPGTAQEYGGLIKHG…
525	0.0524004	H	-14	M	1.90742	1.12374	1.56735	0.484077	1.03455	0.639666	1.1774	0.628187	0.156281	0.646251	0.00928464	MGSSHMHHHHSSGLVPRGSHMKDILEKLEERRAQARLGGGEKRLEAQHKRGKLTARERIELLLDHGSFEEFDMFVQHRSTDFGMEKQKIPGDGVVTGWGTVNGRTVFLFSKDFTVFGGSSSEAHAAKIVKVQDMALKMRAPIIGIFDAGGARIQEGVAALGGHGEVFRRNVAASGVIPQISVIMGPCAGGDVYSPAMTDFIFMVRDTSYMFVTGPDVVKTVTNEVVTAEELGGAKVHTSKSSIADGSFENDVEAILQIRRLLDFLPANNIEGVPEIESFDDVNRLDKSLDTLIPDNPNKPYDMGELIRRVVDEGDFFEIQAAYARNIITGFGRVEGRTVGFVANQPLVLAGVLDSDASRKAARFVRFCNAFSIPIVTFVDVPGFLPGTAQEYGGLIKHG…
526	0.0525002	Q	500	N	1.90725	1.31767	1.17915	0.664379	0.733929	0.653291	0.922903	0.808489	0.110869	0.659875	0.00727773	MGSSHHHHHHSSGLVPRGSHMKDILEKLEERRAQARLGGGEKRLEAQHKRGKLTARERIELLLDHGSFEEFDMFVQHRSTDFGMEKQKIPGDGVVTGWGTVNGRTVFLFSKDFTVFGGSSSEAHAAKIVKVQDMALKMRAPIIGIFDAGGARIQEGVAALGGHGEVFRRNVAASGVIPQISVIMGPCAGGDVYSPAMTDFIFMVRDTSYMFVTGPDVVKTVTNEVVTAEELGGAKVHTSKSSIADGSFENDVEAILQIRRLLDFLPANNIEGVPEIESFDDVNRLDKSLDTLIPDNPNKPYDMGELIRRVVDEGDFFEIQAAYARNIITGFGRVEGRTVGFVANQPLVLAGVLDSDASRKAARFVRFCNAFSIPIVTFVDVPGFLPGTAQEYGGLIKHG…
527	0.0526001	Q	27	W	1.90712	1.28288	1.24847	0.644436	0.741239	0.638448	1.00461	0.788546	0.111973	0.645033	0.00792202	MGSSHHHHHHSSGLVPRGSHMKDILEKLEERRAQARLGGGEKRLEAWHKRGKLTARERIELLLDHGSFEEFDMFVQHRSTDFGMEKQKIPGDGVVTGWGTVNGRTVFLFSKDFTVFGGSSSEAHAAKIVKVQDMALKMRAPIIGIFDAGGARIQEGVAALGGHGEVFRRNVAASGVIPQISVIMGPCAGGDVYSPAMTDFIFMVRDTSYMFVTGPDVVKTVTNEVVTAEELGGAKVHTSKSSIADGSFENDVEAILQIRRLLDFLPANNIEGVPEIESFDDVNRLDKSLDTLIPDNPNKPYDMGELIRRVVDEGDFFEIQAAYARNIITGFGRVEGRTVGFVANQPLVLAGVLDSDASRKAARFVRFCNAFSIPIVTFVDVPGFLPGTAQEYGGLIKHG…
528	0.0526999	T	193	M	1.90706	1.25092	1.31228	0.627224	0.806406	0.623697	1.03527	0.771334	0.121817	0.630282	0.0081638	MGSSHHHHHHSSGLVPRGSHMKDILEKLEERRAQARLGGGEKRLEAQHKRGKLTARERIELLLDHGSFEEFDMFVQHRSTDFGMEKQKIPGDGVVTGWGTVNGRTVFLFSKDFTVFGGSSSEAHAAKIVKVQDMALKMRAPIIGIFDAGGARIQEGVAALGGHGEVFRRNVAASGVIPQISVIMGPCAGGDVYSPAMTDFIFMVRDTSYMFVMGPDVVKTVTNEVVTAEELGGAKVHTSKSSIADGSFENDVEAILQIRRLLDFLPANNIEGVPEIESFDDVNRLDKSLDTLIPDNPNKPYDMGELIRRVVDEGDFFEIQAAYARNIITGFGRVEGRTVGFVANQPLVLAGVLDSDASRKAARFVRFCNAFSIPIVTFVDVPGFLPGTAQEYGGLIKHG…
529	0.0527997	G	79	D	1.90657	1.15354	1.50605	0.530471	1.00041	0.623073	1.12578	0.674581	0.151124	0.629657	0.00887756	MGSSHHHHHHSSGLVPRGSHMKDILEKLEERRAQARLGGGEKRLEAQHKRGKLTARERIELLLDHGSFEEFDMFVQHRSTDFGMEKQKIPGDGVVTGWDTVNGRTVFLFSKDFTVFGGSSSEAHAAKIVKVQDMALKMRAPIIGIFDAGGARIQEGVAALGGHGEVFRRNVAASGVIPQISVIMGPCAGGDVYSPAMTDFIFMVRDTSYMFVTGPDVVKTVTNEVVTAEELGGAKVHTSKSSIADGSFENDVEAILQIRRLLDFLPANNIEGVPEIESFDDVNRLDKSLDTLIPDNPNKPYDMGELIRRVVDEGDFFEIQAAYARNIITGFGRVEGRTVGFVANQPLVLAGVLDSDASRKAARFVRFCNAFSIPIVTFVDVPGFLPGTAQEYGGLIKHG…
530	0.0528995	D	506	E	1.90657	1.30762	1.19789	0.663332	0.726986	0.64429	0.952068	0.807442	0.10982	0.650874	0.00750772	MGSSHHHHHHSSGLVPRGSHMKDILEKLEERRAQARLGGGEKRLEAQHKRGKLTARERIELLLDHGSFEEFDMFVQHRSTDFGMEKQKIPGDGVVTGWGTVNGRTVFLFSKDFTVFGGSSSEAHAAKIVKVQDMALKMRAPIIGIFDAGGARIQEGVAALGGHGEVFRRNVAASGVIPQISVIMGPCAGGDVYSPAMTDFIFMVRDTSYMFVTGPDVVKTVTNEVVTAEELGGAKVHTSKSSIADGSFENDVEAILQIRRLLDFLPANNIEGVPEIESFDDVNRLDKSLDTLIPDNPNKPYDMGELIRRVVDEGDFFEIQAAYARNIITGFGRVEGRTVGFVANQPLVLAGVLDSDASRKAARFVRFCNAFSIPIVTFVDVPGFLPGTAQEYGGLIKHG…
531	0.0529993	M	53	N	1.90634	1.22951	1.35367	0.623472	0.834338	0.606034	1.06597	0.767582	0.126036	0.612619	0.00840593	MGSSHHHHHHSSGLVPRGSHMKDILEKLEERRAQARLGGGEKRLEAQHKRGKLTARERIELLLDHGSFEEFDNFVQHRSTDFGMEKQKIPGDGVVTGWGTVNGRTVFLFSKDFTVFGGSSSEAHAAKIVKVQDMALKMRAPIIGIFDAGGARIQEGVAALGGHGEVFRRNVAASGVIPQISVIMGPCAGGDVYSPAMTDFIFMVRDTSYMFVTGPDVVKTVTNEVVTAEELGGAKVHTSKSSIADGSFENDVEAILQIRRLLDFLPANNIEGVPEIESFDDVNRLDKSLDTLIPDNPNKPYDMGELIRRVVDEGDFFEIQAAYARNIITGFGRVEGRTVGFVANQPLVLAGVLDSDASRKAARFVRFCNAFSIPIVTFVDVPGFLPGTAQEYGGLIKHG…
532	0.0530991	R	23	W	1.90614	1.1906	1.43107	0.540902	0.933057	0.649702	1.08507	0.685011	0.140949	0.656287	0.0085565	MGSSHHHHHHSSGLVPRGSHMKDILEKLEERRAQARLGGGEKWLEAQHKRGKLTARERIELLLDHGSFEEFDMFVQHRSTDFGMEKQKIPGDGVVTGWGTVNGRTVFLFSKDFTVFGGSSSEAHAAKIVKVQDMALKMRAPIIGIFDAGGARIQEGVAALGGHGEVFRRNVAASGVIPQISVIMGPCAGGDVYSPAMTDFIFMVRDTSYMFVTGPDVVKTVTNEVVTAEELGGAKVHTSKSSIADGSFENDVEAILQIRRLLDFLPANNIEGVPEIESFDDVNRLDKSLDTLIPDNPNKPYDMGELIRRVVDEGDFFEIQAAYARNIITGFGRVEGRTVGFVANQPLVLAGVLDSDASRKAARFVRFCNAFSIPIVTFVDVPGFLPGTAQEYGGLIKHG…
533	0.0531989	E	6	V	1.90545	1.24347	1.32396	0.565842	0.855146	0.677625	1.01074	0.709952	0.12918	0.68421	0.00797041	MGSSHHHHHHSSGLVPRGSHMKDILVKLEERRAQARLGGGEKRLEAQHKRGKLTARERIELLLDHGSFEEFDMFVQHRSTDFGMEKQKIPGDGVVTGWGTVNGRTVFLFSKDFTVFGGSSSEAHAAKIVKVQDMALKMRAPIIGIFDAGGARIQEGVAALGGHGEVFRRNVAASGVIPQISVIMGPCAGGDVYSPAMTDFIFMVRDTSYMFVTGPDVVKTVTNEVVTAEELGGAKVHTSKSSIADGSFENDVEAILQIRRLLDFLPANNIEGVPEIESFDDVNRLDKSLDTLIPDNPNKPYDMGELIRRVVDEGDFFEIQAAYARNIITGFGRVEGRTVGFVANQPLVLAGVLDSDASRKAARFVRFCNAFSIPIVTFVDVPGFLPGTAQEYGGLIKHG…
534	0.0532987	D	506	N	1.90469	1.277	1.25537	0.625183	0.788071	0.651819	0.977188	0.769293	0.119047	0.658403	0.0077058	MGSSHHHHHHSSGLVPRGSHMKDILEKLEERRAQARLGGGEKRLEAQHKRGKLTARERIELLLDHGSFEEFDMFVQHRSTDFGMEKQKIPGDGVVTGWGTVNGRTVFLFSKDFTVFGGSSSEAHAAKIVKVQDMALKMRAPIIGIFDAGGARIQEGVAALGGHGEVFRRNVAASGVIPQISVIMGPCAGGDVYSPAMTDFIFMVRDTSYMFVTGPDVVKTVTNEVVTAEELGGAKVHTSKSSIADGSFENDVEAILQIRRLLDFLPANNIEGVPEIESFDDVNRLDKSLDTLIPDNPNKPYDMGELIRRVVDEGDFFEIQAAYARNIITGFGRVEGRTVGFVANQPLVLAGVLDSDASRKAARFVRFCNAFSIPIVTFVDVPGFLPGTAQEYGGLIKHG…
535	0.0533985	T	495	A	1.90393	1.24181	1.32423	0.630682	0.824328	0.611132	1.03637	0.774792	0.124524	0.617716	0.00817253	MGSSHHHHHHSSGLVPRGSHMKDILEKLEERRAQARLGGGEKRLEAQHKRGKLTARERIELLLDHGSFEEFDMFVQHRSTDFGMEKQKIPGDGVVTGWGTVNGRTVFLFSKDFTVFGGSSSEAHAAKIVKVQDMALKMRAPIIGIFDAGGARIQEGVAALGGHGEVFRRNVAASGVIPQISVIMGPCAGGDVYSPAMTDFIFMVRDTSYMFVTGPDVVKTVTNEVVTAEELGGAKVHTSKSSIADGSFENDVEAILQIRRLLDFLPANNIEGVPEIESFDDVNRLDKSLDTLIPDNPNKPYDMGELIRRVVDEGDFFEIQAAYARNIITGFGRVEGRTVGFVANQPLVLAGVLDSDASRKAARFVRFCNAFSIPIVTFVDVPGFLPGTAQEYGGLIKHG…
536	0.0534984	L	-6	D	1.9034	1.20449	1.39782	0.558835	0.895149	0.645654	1.0736	0.702944	0.135223	0.652238	0.00846608	MGSSHHHHHHSSGDVPRGSHMKDILEKLEERRAQARLGGGEKRLEAQHKRGKLTARERIELLLDHGSFEEFDMFVQHRSTDFGMEKQKIPGDGVVTGWGTVNGRTVFLFSKDFTVFGGSSSEAHAAKIVKVQDMALKMRAPIIGIFDAGGARIQEGVAALGGHGEVFRRNVAASGVIPQISVIMGPCAGGDVYSPAMTDFIFMVRDTSYMFVTGPDVVKTVTNEVVTAEELGGAKVHTSKSSIADGSFENDVEAILQIRRLLDFLPANNIEGVPEIESFDDVNRLDKSLDTLIPDNPNKPYDMGELIRRVVDEGDFFEIQAAYARNIITGFGRVEGRTVGFVANQPLVLAGVLDSDASRKAARFVRFCNAFSIPIVTFVDVPGFLPGTAQEYGGLIKHG…
537	0.0535982	L	24	W	1.90315	1.13911	1.52807	0.480574	1.00466	0.658536	1.15137	0.624684	0.151766	0.66512	0.00907939	MGSSHHHHHHSSGLVPRGSHMKDILEKLEERRAQARLGGGEKRWEAQHKRGKLTARERIELLLDHGSFEEFDMFVQHRSTDFGMEKQKIPGDGVVTGWGTVNGRTVFLFSKDFTVFGGSSSEAHAAKIVKVQDMALKMRAPIIGIFDAGGARIQEGVAALGGHGEVFRRNVAASGVIPQISVIMGPCAGGDVYSPAMTDFIFMVRDTSYMFVTGPDVVKTVTNEVVTAEELGGAKVHTSKSSIADGSFENDVEAILQIRRLLDFLPANNIEGVPEIESFDDVNRLDKSLDTLIPDNPNKPYDMGELIRRVVDEGDFFEIQAAYARNIITGFGRVEGRTVGFVANQPLVLAGVLDSDASRKAARFVRFCNAFSIPIVTFVDVPGFLPGTAQEYGGLIKHG…
538	0.053698	L	382	I	1.90302	1.23735	1.33133	0.622963	0.847747	0.61439	1.02653	0.767073	0.128062	0.620974	0.00809491	MGSSHHHHHHSSGLVPRGSHMKDILEKLEERRAQARLGGGEKRLEAQHKRGKLTARERIELLLDHGSFEEFDMFVQHRSTDFGMEKQKIPGDGVVTGWGTVNGRTVFLFSKDFTVFGGSSSEAHAAKIVKVQDMALKMRAPIIGIFDAGGARIQEGVAALGGHGEVFRRNVAASGVIPQISVIMGPCAGGDVYSPAMTDFIFMVRDTSYMFVTGPDVVKTVTNEVVTAEELGGAKVHTSKSSIADGSFENDVEAILQIRRLLDFLPANNIEGVPEIESFDDVNRLDKSLDTLIPDNPNKPYDMGELIRRVVDEGDFFEIQAAYARNIITGFGRVEGRTVGFVANQPLVLAGVLDSDASRKAARFVRFCNAFSIPIVTFVDVPGFLPGTAQEYGGLIKHG…
539	0.0537978	H	-15	E	1.903	1.13091	1.54418	0.482258	1.00122	0.648656	1.17561	0.626368	0.151246	0.65524	0.0092705	MGSSEHHHHHSSGLVPRGSHMKDILEKLEERRAQARLGGGEKRLEAQHKRGKLTARERIELLLDHGSFEEFDMFVQHRSTDFGMEKQKIPGDGVVTGWGTVNGRTVFLFSKDFTVFGGSSSEAHAAKIVKVQDMALKMRAPIIGIFDAGGARIQEGVAALGGHGEVFRRNVAASGVIPQISVIMGPCAGGDVYSPAMTDFIFMVRDTSYMFVTGPDVVKTVTNEVVTAEELGGAKVHTSKSSIADGSFENDVEAILQIRRLLDFLPANNIEGVPEIESFDDVNRLDKSLDTLIPDNPNKPYDMGELIRRVVDEGDFFEIQAAYARNIITGFGRVEGRTVGFVANQPLVLAGVLDSDASRKAARFVRFCNAFSIPIVTFVDVPGFLPGTAQEYGGLIKHG…
540	0.0538976	P	509	A	1.90294	1.28062	1.24464	0.639382	0.758992	0.641235	0.986443	0.783492	0.114655	0.647819	0.00777879	MGSSHHHHHHSSGLVPRGSHMKDILEKLEERRAQARLGGGEKRLEAQHKRGKLTARERIELLLDHGSFEEFDMFVQHRSTDFGMEKQKIPGDGVVTGWGTVNGRTVFLFSKDFTVFGGSSSEAHAAKIVKVQDMALKMRAPIIGIFDAGGARIQEGVAALGGHGEVFRRNVAASGVIPQISVIMGPCAGGDVYSPAMTDFIFMVRDTSYMFVTGPDVVKTVTNEVVTAEELGGAKVHTSKSSIADGSFENDVEAILQIRRLLDFLPANNIEGVPEIESFDDVNRLDKSLDTLIPDNPNKPYDMGELIRRVVDEGDFFEIQAAYARNIITGFGRVEGRTVGFVANQPLVLAGVLDSDASRKAARFVRFCNAFSIPIVTFVDVPGFLPGTAQEYGGLIKHG…
541	0.0539974	R	11	H	1.90268	1.27656	1.25223	0.611192	0.782849	0.665371	0.977359	0.755302	0.118259	0.671955	0.00770716	MGSSHHHHHHSSGLVPRGSHMKDILEKLEEHRAQARLGGGEKRLEAQHKRGKLTARERIELLLDHGSFEEFDMFVQHRSTDFGMEKQKIPGDGVVTGWGTVNGRTVFLFSKDFTVFGGSSSEAHAAKIVKVQDMALKMRAPIIGIFDAGGARIQEGVAALGGHGEVFRRNVAASGVIPQISVIMGPCAGGDVYSPAMTDFIFMVRDTSYMFVTGPDVVKTVTNEVVTAEELGGAKVHTSKSSIADGSFENDVEAILQIRRLLDFLPANNIEGVPEIESFDDVNRLDKSLDTLIPDNPNKPYDMGELIRRVVDEGDFFEIQAAYARNIITGFGRVEGRTVGFVANQPLVLAGVLDSDASRKAARFVRFCNAFSIPIVTFVDVPGFLPGTAQEYGGLIKHG…
542	0.0540972	D	3	T	1.90249	1.28319	1.2386	0.619687	0.769686	0.663498	0.97042	0.763797	0.11627	0.670083	0.00765244	MGSSHHHHHHSSGLVPRGSHMKTILEKLEERRAQARLGGGEKRLEAQHKRGKLTARERIELLLDHGSFEEFDMFVQHRSTDFGMEKQKIPGDGVVTGWGTVNGRTVFLFSKDFTVFGGSSSEAHAAKIVKVQDMALKMRAPIIGIFDAGGARIQEGVAALGGHGEVFRRNVAASGVIPQISVIMGPCAGGDVYSPAMTDFIFMVRDTSYMFVTGPDVVKTVTNEVVTAEELGGAKVHTSKSSIADGSFENDVEAILQIRRLLDFLPANNIEGVPEIESFDDVNRLDKSLDTLIPDNPNKPYDMGELIRRVVDEGDFFEIQAAYARNIITGFGRVEGRTVGFVANQPLVLAGVLDSDASRKAARFVRFCNAFSIPIVTFVDVPGFLPGTAQEYGGLIKHG…
543	0.054197	E	21	W	1.90241	1.24085	1.32311	0.575457	0.838273	0.665393	1.02368	0.719567	0.126631	0.671977	0.00807246	MGSSHHHHHHSSGLVPRGSHMKDILEKLEERRAQARLGGGWKRLEAQHKRGKLTARERIELLLDHGSFEEFDMFVQHRSTDFGMEKQKIPGDGVVTGWGTVNGRTVFLFSKDFTVFGGSSSEAHAAKIVKVQDMALKMRAPIIGIFDAGGARIQEGVAALGGHGEVFRRNVAASGVIPQISVIMGPCAGGDVYSPAMTDFIFMVRDTSYMFVTGPDVVKTVTNEVVTAEELGGAKVHTSKSSIADGSFENDVEAILQIRRLLDFLPANNIEGVPEIESFDDVNRLDKSLDTLIPDNPNKPYDMGELIRRVVDEGDFFEIQAAYARNIITGFGRVEGRTVGFVANQPLVLAGVLDSDASRKAARFVRFCNAFSIPIVTFVDVPGFLPGTAQEYGGLIKHG…
544	0.0542968	H	-10	E	1.90234	1.10948	1.58571	0.459586	1.03513	0.649894	1.20125	0.603696	0.156368	0.656478	0.00947268	MGSSHHHHHESSGLVPRGSHMKDILEKLEERRAQARLGGGEKRLEAQHKRGKLTARERIELLLDHGSFEEFDMFVQHRSTDFGMEKQKIPGDGVVTGWGTVNGRTVFLFSKDFTVFGGSSSEAHAAKIVKVQDMALKMRAPIIGIFDAGGARIQEGVAALGGHGEVFRRNVAASGVIPQISVIMGPCAGGDVYSPAMTDFIFMVRDTSYMFVTGPDVVKTVTNEVVTAEELGGAKVHTSKSSIADGSFENDVEAILQIRRLLDFLPANNIEGVPEIESFDDVNRLDKSLDTLIPDNPNKPYDMGELIRRVVDEGDFFEIQAAYARNIITGFGRVEGRTVGFVANQPLVLAGVLDSDASRKAARFVRFCNAFSIPIVTFVDVPGFLPGTAQEYGGLIKHG…
545	0.0543966	S	-16	I	1.90173	1.19858	1.4063	0.559801	0.919609	0.638783	1.06396	0.703911	0.138918	0.645367	0.00839004	MGSIHHHHHHSSGLVPRGSHMKDILEKLEERRAQARLGGGEKRLEAQHKRGKLTARERIELLLDHGSFEEFDMFVQHRSTDFGMEKQKIPGDGVVTGWGTVNGRTVFLFSKDFTVFGGSSSEAHAAKIVKVQDMALKMRAPIIGIFDAGGARIQEGVAALGGHGEVFRRNVAASGVIPQISVIMGPCAGGDVYSPAMTDFIFMVRDTSYMFVTGPDVVKTVTNEVVTAEELGGAKVHTSKSSIADGSFENDVEAILQIRRLLDFLPANNIEGVPEIESFDDVNRLDKSLDTLIPDNPNKPYDMGELIRRVVDEGDFFEIQAAYARNIITGFGRVEGRTVGFVANQPLVLAGVLDSDASRKAARFVRFCNAFSIPIVTFVDVPGFLPGTAQEYGGLIKHG…
546	0.0544965	L	5	T	1.9014	1.21216	1.37849	0.578617	0.889928	0.633539	1.05274	0.722727	0.134434	0.640124	0.00830163	MGSSHHHHHHSSGLVPRGSHMKDITEKLEERRAQARLGGGEKRLEAQHKRGKLTARERIELLLDHGSFEEFDMFVQHRSTDFGMEKQKIPGDGVVTGWGTVNGRTVFLFSKDFTVFGGSSSEAHAAKIVKVQDMALKMRAPIIGIFDAGGARIQEGVAALGGHGEVFRRNVAASGVIPQISVIMGPCAGGDVYSPAMTDFIFMVRDTSYMFVTGPDVVKTVTNEVVTAEELGGAKVHTSKSSIADGSFENDVEAILQIRRLLDFLPANNIEGVPEIESFDDVNRLDKSLDTLIPDNPNKPYDMGELIRRVVDEGDFFEIQAAYARNIITGFGRVEGRTVGFVANQPLVLAGVLDSDASRKAARFVRFCNAFSIPIVTFVDVPGFLPGTAQEYGGLIKHG…
547	0.0545963	R	11	W	1.90125	1.20223	1.39805	0.551072	0.904147	0.651154	1.06632	0.695182	0.136582	0.657738	0.00840872	MGSSHHHHHHSSGLVPRGSHMKDILEKLEEWRAQARLGGGEKRLEAQHKRGKLTARERIELLLDHGSFEEFDMFVQHRSTDFGMEKQKIPGDGVVTGWGTVNGRTVFLFSKDFTVFGGSSSEAHAAKIVKVQDMALKMRAPIIGIFDAGGARIQEGVAALGGHGEVFRRNVAASGVIPQISVIMGPCAGGDVYSPAMTDFIFMVRDTSYMFVTGPDVVKTVTNEVVTAEELGGAKVHTSKSSIADGSFENDVEAILQIRRLLDFLPANNIEGVPEIESFDDVNRLDKSLDTLIPDNPNKPYDMGELIRRVVDEGDFFEIQAAYARNIITGFGRVEGRTVGFVANQPLVLAGVLDSDASRKAARFVRFCNAFSIPIVTFVDVPGFLPGTAQEYGGLIKHG…
548	0.0546961	M	478	Y	1.90101	1.26349	1.27504	0.63364	0.781305	0.629847	1.00762	0.77775	0.118025	0.636431	0.00794576	MGSSHHHHHHSSGLVPRGSHMKDILEKLEERRAQARLGGGEKRLEAQHKRGKLTARERIELLLDHGSFEEFDMFVQHRSTDFGMEKQKIPGDGVVTGWGTVNGRTVFLFSKDFTVFGGSSSEAHAAKIVKVQDMALKMRAPIIGIFDAGGARIQEGVAALGGHGEVFRRNVAASGVIPQISVIMGPCAGGDVYSPAMTDFIFMVRDTSYMFVTGPDVVKTVTNEVVTAEELGGAKVHTSKSSIADGSFENDVEAILQIRRLLDFLPANNIEGVPEIESFDDVNRLDKSLDTLIPDNPNKPYDMGELIRRVVDEGDFFEIQAAYARNIITGFGRVEGRTVGFVANQPLVLAGVLDSDASRKAARFVRFCNAFSIPIVTFVDVPGFLPGTAQEYGGLIKHG…
549	0.0547959	M	498	A	1.90081	1.22063	1.36036	0.596512	0.822858	0.624118	1.08327	0.740622	0.124302	0.630703	0.00854234	MGSSHHHHHHSSGLVPRGSHMKDILEKLEERRAQARLGGGEKRLEAQHKRGKLTARERIELLLDHGSFEEFDMFVQHRSTDFGMEKQKIPGDGVVTGWGTVNGRTVFLFSKDFTVFGGSSSEAHAAKIVKVQDMALKMRAPIIGIFDAGGARIQEGVAALGGHGEVFRRNVAASGVIPQISVIMGPCAGGDVYSPAMTDFIFMVRDTSYMFVTGPDVVKTVTNEVVTAEELGGAKVHTSKSSIADGSFENDVEAILQIRRLLDFLPANNIEGVPEIESFDDVNRLDKSLDTLIPDNPNKPYDMGELIRRVVDEGDFFEIQAAYARNIITGFGRVEGRTVGFVANQPLVLAGVLDSDASRKAARFVRFCNAFSIPIVTFVDVPGFLPGTAQEYGGLIKHG…
550	0.0548957	E	21	F	1.90048	1.28396	1.23302	0.631719	0.75473	0.652245	0.975055	0.775829	0.114011	0.65883	0.00768899	MGSSHHHHHHSSGLVPRGSHMKDILEKLEERRAQARLGGGFKRLEAQHKRGKLTARERIELLLDHGSFEEFDMFVQHRSTDFGMEKQKIPGDGVVTGWGTVNGRTVFLFSKDFTVFGGSSSEAHAAKIVKVQDMALKMRAPIIGIFDAGGARIQEGVAALGGHGEVFRRNVAASGVIPQISVIMGPCAGGDVYSPAMTDFIFMVRDTSYMFVTGPDVVKTVTNEVVTAEELGGAKVHTSKSSIADGSFENDVEAILQIRRLLDFLPANNIEGVPEIESFDDVNRLDKSLDTLIPDNPNKPYDMGELIRRVVDEGDFFEIQAAYARNIITGFGRVEGRTVGFVANQPLVLAGVLDSDASRKAARFVRFCNAFSIPIVTFVDVPGFLPGTAQEYGGLIKHG…
551	0.0549955	Q	14	E	1.8998	1.26966	1.26028	0.613213	0.783671	0.656449	0.987002	0.757323	0.118383	0.663033	0.0077832	MGSSHHHHHHSSGLVPRGSHMKDILEKLEERRAEARLGGGEKRLEAQHKRGKLTARERIELLLDHGSFEEFDMFVQHRSTDFGMEKQKIPGDGVVTGWGTVNGRTVFLFSKDFTVFGGSSSEAHAAKIVKVQDMALKMRAPIIGIFDAGGARIQEGVAALGGHGEVFRRNVAASGVIPQISVIMGPCAGGDVYSPAMTDFIFMVRDTSYMFVTGPDVVKTVTNEVVTAEELGGAKVHTSKSSIADGSFENDVEAILQIRRLLDFLPANNIEGVPEIESFDDVNRLDKSLDTLIPDNPNKPYDMGELIRRVVDEGDFFEIQAAYARNIITGFGRVEGRTVGFVANQPLVLAGVLDSDASRKAARFVRFCNAFSIPIVTFVDVPGFLPGTAQEYGGLIKHG…
552	0.0550953	E	25	V	1.89947	1.25596	1.28703	0.594797	0.823071	0.661162	0.989441	0.738907	0.124335	0.667747	0.00780243	MGSSHHHHHHSSGLVPRGSHMKDILEKLEERRAQARLGGGEKRLVAQHKRGKLTARERIELLLDHGSFEEFDMFVQHRSTDFGMEKQKIPGDGVVTGWGTVNGRTVFLFSKDFTVFGGSSSEAHAAKIVKVQDMALKMRAPIIGIFDAGGARIQEGVAALGGHGEVFRRNVAASGVIPQISVIMGPCAGGDVYSPAMTDFIFMVRDTSYMFVTGPDVVKTVTNEVVTAEELGGAKVHTSKSSIADGSFENDVEAILQIRRLLDFLPANNIEGVPEIESFDDVNRLDKSLDTLIPDNPNKPYDMGELIRRVVDEGDFFEIQAAYARNIITGFGRVEGRTVGFVANQPLVLAGVLDSDASRKAARFVRFCNAFSIPIVTFVDVPGFLPGTAQEYGGLIKHG…
553	0.0551951	H	-14	L	1.89925	1.13405	1.5304	0.502469	0.972079	0.631576	1.18203	0.646579	0.146844	0.638161	0.00932115	MGSSHLHHHHSSGLVPRGSHMKDILEKLEERRAQARLGGGEKRLEAQHKRGKLTARERIELLLDHGSFEEFDMFVQHRSTDFGMEKQKIPGDGVVTGWGTVNGRTVFLFSKDFTVFGGSSSEAHAAKIVKVQDMALKMRAPIIGIFDAGGARIQEGVAALGGHGEVFRRNVAASGVIPQISVIMGPCAGGDVYSPAMTDFIFMVRDTSYMFVTGPDVVKTVTNEVVTAEELGGAKVHTSKSSIADGSFENDVEAILQIRRLLDFLPANNIEGVPEIESFDDVNRLDKSLDTLIPDNPNKPYDMGELIRRVVDEGDFFEIQAAYARNIITGFGRVEGRTVGFVANQPLVLAGVLDSDASRKAARFVRFCNAFSIPIVTFVDVPGFLPGTAQEYGGLIKHG…
554	0.0552949	I	273	V	1.89898	1.34941	1.09913	0.710611	0.687713	0.6388	0.857408	0.854721	0.103887	0.645384	0.00676126	MGSSHHHHHHSSGLVPRGSHMKDILEKLEERRAQARLGGGEKRLEAQHKRGKLTARERIELLLDHGSFEEFDMFVQHRSTDFGMEKQKIPGDGVVTGWGTVNGRTVFLFSKDFTVFGGSSSEAHAAKIVKVQDMALKMRAPIIGIFDAGGARIQEGVAALGGHGEVFRRNVAASGVIPQISVIMGPCAGGDVYSPAMTDFIFMVRDTSYMFVTGPDVVKTVTNEVVTAEELGGAKVHTSKSSIADGSFENDVEAILQIRRLLDFLPANNIEGVPEIESFDDVNRLDKSLDTLVPDNPNKPYDMGELIRRVVDEGDFFEIQAAYARNIITGFGRVEGRTVGFVANQPLVLAGVLDSDASRKAARFVRFCNAFSIPIVTFVDVPGFLPGTAQEYGGLIKHG…
555	0.0553947	L	510	P	1.89855	1.32095	1.1552	0.666454	0.730932	0.654501	0.894549	0.810564	0.110416	0.661085	0.00705414	MGSSHHHHHHSSGLVPRGSHMKDILEKLEERRAQARLGGGEKRLEAQHKRGKLTARERIELLLDHGSFEEFDMFVQHRSTDFGMEKQKIPGDGVVTGWGTVNGRTVFLFSKDFTVFGGSSSEAHAAKIVKVQDMALKMRAPIIGIFDAGGARIQEGVAALGGHGEVFRRNVAASGVIPQISVIMGPCAGGDVYSPAMTDFIFMVRDTSYMFVTGPDVVKTVTNEVVTAEELGGAKVHTSKSSIADGSFENDVEAILQIRRLLDFLPANNIEGVPEIESFDDVNRLDKSLDTLIPDNPNKPYDMGELIRRVVDEGDFFEIQAAYARNIITGFGRVEGRTVGFVANQPLVLAGVLDSDASRKAARFVRFCNAFSIPIVTFVDVPGFLPGTAQEYGGLIKHG…
556	0.0554946	Y	472	D	1.89827	1.15794	1.48066	0.574855	0.946163	0.583088	1.13891	0.718965	0.142929	0.589672	0.00898111	MGSSHHHHHHSSGLVPRGSHMKDILEKLEERRAQARLGGGEKRLEAQHKRGKLTARERIELLLDHGSFEEFDMFVQHRSTDFGMEKQKIPGDGVVTGWGTVNGRTVFLFSKDFTVFGGSSSEAHAAKIVKVQDMALKMRAPIIGIFDAGGARIQEGVAALGGHGEVFRRNVAASGVIPQISVIMGPCAGGDVYSPAMTDFIFMVRDTSYMFVTGPDVVKTVTNEVVTAEELGGAKVHTSKSSIADGSFENDVEAILQIRRLLDFLPANNIEGVPEIESFDDVNRLDKSLDTLIPDNPNKPYDMGELIRRVVDEGDFFEIQAAYARNIITGFGRVEGRTVGFVANQPLVLAGVLDSDASRKAARFVRFCNAFSIPIVTFVDVPGFLPGTAQEYGGLIKHG…
557	0.0555944	D	3	V	1.89821	1.19422	1.40796	0.544919	0.902705	0.649304	1.0805	0.689029	0.136364	0.655889	0.00852051	MGSSHHHHHHSSGLVPRGSHMKVILEKLEERRAQARLGGGEKRLEAQHKRGKLTARERIELLLDHGSFEEFDMFVQHRSTDFGMEKQKIPGDGVVTGWGTVNGRTVFLFSKDFTVFGGSSSEAHAAKIVKVQDMALKMRAPIIGIFDAGGARIQEGVAALGGHGEVFRRNVAASGVIPQISVIMGPCAGGDVYSPAMTDFIFMVRDTSYMFVTGPDVVKTVTNEVVTAEELGGAKVHTSKSSIADGSFENDVEAILQIRRLLDFLPANNIEGVPEIESFDDVNRLDKSLDTLIPDNPNKPYDMGELIRRVVDEGDFFEIQAAYARNIITGFGRVEGRTVGFVANQPLVLAGVLDSDASRKAARFVRFCNAFSIPIVTFVDVPGFLPGTAQEYGGLIKHG…
558	0.0556942	G	18	L	1.8973	1.21451	1.36558	0.545423	0.889771	0.669089	1.03591	0.689533	0.13441	0.675674	0.00816888	MGSSHHHHHHSSGLVPRGSHMKDILEKLEERRAQARLLGGEKRLEAQHKRGKLTARERIELLLDHGSFEEFDMFVQHRSTDFGMEKQKIPGDGVVTGWGTVNGRTVFLFSKDFTVFGGSSSEAHAAKIVKVQDMALKMRAPIIGIFDAGGARIQEGVAALGGHGEVFRRNVAASGVIPQISVIMGPCAGGDVYSPAMTDFIFMVRDTSYMFVTGPDVVKTVTNEVVTAEELGGAKVHTSKSSIADGSFENDVEAILQIRRLLDFLPANNIEGVPEIESFDDVNRLDKSLDTLIPDNPNKPYDMGELIRRVVDEGDFFEIQAAYARNIITGFGRVEGRTVGFVANQPLVLAGVLDSDASRKAARFVRFCNAFSIPIVTFVDVPGFLPGTAQEYGGLIKHG…
559	0.055794	S	227	N	1.89663	1.33086	1.13154	0.694039	0.693624	0.636822	0.894021	0.838149	0.10478	0.643406	0.00704998	MGSSHHHHHHSSGLVPRGSHMKDILEKLEERRAQARLGGGEKRLEAQHKRGKLTARERIELLLDHGSFEEFDMFVQHRSTDFGMEKQKIPGDGVVTGWGTVNGRTVFLFSKDFTVFGGSSSEAHAAKIVKVQDMALKMRAPIIGIFDAGGARIQEGVAALGGHGEVFRRNVAASGVIPQISVIMGPCAGGDVYSPAMTDFIFMVRDTSYMFVTGPDVVKTVTNEVVTAEELGGAKVHTSKSSIADGNFENDVEAILQIRRLLDFLPANNIEGVPEIESFDDVNRLDKSLDTLIPDNPNKPYDMGELIRRVVDEGDFFEIQAAYARNIITGFGRVEGRTVGFVANQPLVLAGVLDSDASRKAARFVRFCNAFSIPIVTFVDVPGFLPGTAQEYGGLIKHG…
560	0.0558938	T	200	D	1.89598	1.21438	1.36321	0.610347	0.862815	0.604033	1.05541	0.754457	0.130338	0.610617	0.00832261	MGSSHHHHHHSSGLVPRGSHMKDILEKLEERRAQARLGGGEKRLEAQHKRGKLTARERIELLLDHGSFEEFDMFVQHRSTDFGMEKQKIPGDGVVTGWGTVNGRTVFLFSKDFTVFGGSSSEAHAAKIVKVQDMALKMRAPIIGIFDAGGARIQEGVAALGGHGEVFRRNVAASGVIPQISVIMGPCAGGDVYSPAMTDFIFMVRDTSYMFVTGPDVVKDVTNEVVTAEELGGAKVHTSKSSIADGSFENDVEAILQIRRLLDFLPANNIEGVPEIESFDDVNRLDKSLDTLIPDNPNKPYDMGELIRRVVDEGDFFEIQAAYARNIITGFGRVEGRTVGFVANQPLVLAGVLDSDASRKAARFVRFCNAFSIPIVTFVDVPGFLPGTAQEYGGLIKHG…
561	0.0559936	E	499	Q	1.89576	1.24564	1.30024	0.614126	0.81678	0.631518	1.01168	0.758236	0.123384	0.638103	0.00797778	MGSSHHHHHHSSGLVPRGSHMKDILEKLEERRAQARLGGGEKRLEAQHKRGKLTARERIELLLDHGSFEEFDMFVQHRSTDFGMEKQKIPGDGVVTGWGTVNGRTVFLFSKDFTVFGGSSSEAHAAKIVKVQDMALKMRAPIIGIFDAGGARIQEGVAALGGHGEVFRRNVAASGVIPQISVIMGPCAGGDVYSPAMTDFIFMVRDTSYMFVTGPDVVKTVTNEVVTAEELGGAKVHTSKSSIADGSFENDVEAILQIRRLLDFLPANNIEGVPEIESFDDVNRLDKSLDTLIPDNPNKPYDMGELIRRVVDEGDFFEIQAAYARNIITGFGRVEGRTVGFVANQPLVLAGVLDSDASRKAARFVRFCNAFSIPIVTFVDVPGFLPGTAQEYGGLIKHG…
562	0.0560934	E	21	I	1.89561	1.24866	1.2939	0.606319	0.808545	0.642342	1.01017	0.750429	0.12214	0.648926	0.00796589	MGSSHHHHHHSSGLVPRGSHMKDILEKLEERRAQARLGGGIKRLEAQHKRGKLTARERIELLLDHGSFEEFDMFVQHRSTDFGMEKQKIPGDGVVTGWGTVNGRTVFLFSKDFTVFGGSSSEAHAAKIVKVQDMALKMRAPIIGIFDAGGARIQEGVAALGGHGEVFRRNVAASGVIPQISVIMGPCAGGDVYSPAMTDFIFMVRDTSYMFVTGPDVVKTVTNEVVTAEELGGAKVHTSKSSIADGSFENDVEAILQIRRLLDFLPANNIEGVPEIESFDDVNRLDKSLDTLIPDNPNKPYDMGELIRRVVDEGDFFEIQAAYARNIITGFGRVEGRTVGFVANQPLVLAGVLDSDASRKAARFVRFCNAFSIPIVTFVDVPGFLPGTAQEYGGLIKHG…
563	0.0561932	V	391	I	1.89549	1.31116	1.16867	0.685579	0.700504	0.625578	0.935458	0.829689	0.105819	0.632162	0.00737674	MGSSHHHHHHSSGLVPRGSHMKDILEKLEERRAQARLGGGEKRLEAQHKRGKLTARERIELLLDHGSFEEFDMFVQHRSTDFGMEKQKIPGDGVVTGWGTVNGRTVFLFSKDFTVFGGSSSEAHAAKIVKVQDMALKMRAPIIGIFDAGGARIQEGVAALGGHGEVFRRNVAASGVIPQISVIMGPCAGGDVYSPAMTDFIFMVRDTSYMFVTGPDVVKTVTNEVVTAEELGGAKVHTSKSSIADGSFENDVEAILQIRRLLDFLPANNIEGVPEIESFDDVNRLDKSLDTLIPDNPNKPYDMGELIRRVVDEGDFFEIQAAYARNIITGFGRVEGRTVGFVANQPLVLAGVLDSDASRKAARFVRFCNAFSIPIVTFVDVPGFLPGTAQEYGGLIKHG…
564	0.056293	R	11	D	1.89524	1.21942	1.35164	0.604426	0.852281	0.614993	1.04906	0.748536	0.128747	0.621577	0.0082726	MGSSHHHHHHSSGLVPRGSHMKDILEKLEEDRAQARLGGGEKRLEAQHKRGKLTARERIELLLDHGSFEEFDMFVQHRSTDFGMEKQKIPGDGVVTGWGTVNGRTVFLFSKDFTVFGGSSSEAHAAKIVKVQDMALKMRAPIIGIFDAGGARIQEGVAALGGHGEVFRRNVAASGVIPQISVIMGPCAGGDVYSPAMTDFIFMVRDTSYMFVTGPDVVKTVTNEVVTAEELGGAKVHTSKSSIADGSFENDVEAILQIRRLLDFLPANNIEGVPEIESFDDVNRLDKSLDTLIPDNPNKPYDMGELIRRVVDEGDFFEIQAAYARNIITGFGRVEGRTVGFVANQPLVLAGVLDSDASRKAARFVRFCNAFSIPIVTFVDVPGFLPGTAQEYGGLIKHG…
565	0.0563929	R	288	Q	1.89458	1.27259	1.24398	0.66069	0.783939	0.611899	0.965874	0.8048	0.118423	0.618484	0.00761659	MGSSHHHHHHSSGLVPRGSHMKDILEKLEERRAQARLGGGEKRLEAQHKRGKLTARERIELLLDHGSFEEFDMFVQHRSTDFGMEKQKIPGDGVVTGWGTVNGRTVFLFSKDFTVFGGSSSEAHAAKIVKVQDMALKMRAPIIGIFDAGGARIQEGVAALGGHGEVFRRNVAASGVIPQISVIMGPCAGGDVYSPAMTDFIFMVRDTSYMFVTGPDVVKTVTNEVVTAEELGGAKVHTSKSSIADGSFENDVEAILQIRRLLDFLPANNIEGVPEIESFDDVNRLDKSLDTLIPDNPNKPYDMGELIQRVVDEGDFFEIQAAYARNIITGFGRVEGRTVGFVANQPLVLAGVLDSDASRKAARFVRFCNAFSIPIVTFVDVPGFLPGTAQEYGGLIKHG…
566	0.0564927	R	288	E	1.8933	1.22515	1.33631	0.63145	0.890461	0.593695	0.996394	0.77556	0.134515	0.60028	0.00785727	MGSSHHHHHHSSGLVPRGSHMKDILEKLEERRAQARLGGGEKRLEAQHKRGKLTARERIELLLDHGSFEEFDMFVQHRSTDFGMEKQKIPGDGVVTGWGTVNGRTVFLFSKDFTVFGGSSSEAHAAKIVKVQDMALKMRAPIIGIFDAGGARIQEGVAALGGHGEVFRRNVAASGVIPQISVIMGPCAGGDVYSPAMTDFIFMVRDTSYMFVTGPDVVKTVTNEVVTAEELGGAKVHTSKSSIADGSFENDVEAILQIRRLLDFLPANNIEGVPEIESFDDVNRLDKSLDTLIPDNPNKPYDMGELIERVVDEGDFFEIQAAYARNIITGFGRVEGRTVGFVANQPLVLAGVLDSDASRKAARFVRFCNAFSIPIVTFVDVPGFLPGTAQEYGGLIKHG…
567	0.0565925	E	9	F	1.8933	1.26015	1.26629	0.627043	0.795462	0.633108	0.985259	0.771153	0.120164	0.639692	0.00776946	MGSSHHHHHHSSGLVPRGSHMKDILEKLFERRAQARLGGGEKRLEAQHKRGKLTARERIELLLDHGSFEEFDMFVQHRSTDFGMEKQKIPGDGVVTGWGTVNGRTVFLFSKDFTVFGGSSSEAHAAKIVKVQDMALKMRAPIIGIFDAGGARIQEGVAALGGHGEVFRRNVAASGVIPQISVIMGPCAGGDVYSPAMTDFIFMVRDTSYMFVTGPDVVKTVTNEVVTAEELGGAKVHTSKSSIADGSFENDVEAILQIRRLLDFLPANNIEGVPEIESFDDVNRLDKSLDTLIPDNPNKPYDMGELIRRVVDEGDFFEIQAAYARNIITGFGRVEGRTVGFVANQPLVLAGVLDSDASRKAARFVRFCNAFSIPIVTFVDVPGFLPGTAQEYGGLIKHG…
568	0.0566923	N	507	A	1.89315	1.29324	1.1998	0.679636	0.763644	0.613607	0.925407	0.823746	0.115357	0.620192	0.00729748	MGSSHHHHHHSSGLVPRGSHMKDILEKLEERRAQARLGGGEKRLEAQHKRGKLTARERIELLLDHGSFEEFDMFVQHRSTDFGMEKQKIPGDGVVTGWGTVNGRTVFLFSKDFTVFGGSSSEAHAAKIVKVQDMALKMRAPIIGIFDAGGARIQEGVAALGGHGEVFRRNVAASGVIPQISVIMGPCAGGDVYSPAMTDFIFMVRDTSYMFVTGPDVVKTVTNEVVTAEELGGAKVHTSKSSIADGSFENDVEAILQIRRLLDFLPANNIEGVPEIESFDDVNRLDKSLDTLIPDNPNKPYDMGELIRRVVDEGDFFEIQAAYARNIITGFGRVEGRTVGFVANQPLVLAGVLDSDASRKAARFVRFCNAFSIPIVTFVDVPGFLPGTAQEYGGLIKHG…
569	0.0567921	H	-13	C	1.89295	1.11885	1.54819	0.494028	1.00479	0.624826	1.17784	0.638138	0.151786	0.63141	0.00928805	MGSSHHCHHHSSGLVPRGSHMKDILEKLEERRAQARLGGGEKRLEAQHKRGKLTARERIELLLDHGSFEEFDMFVQHRSTDFGMEKQKIPGDGVVTGWGTVNGRTVFLFSKDFTVFGGSSSEAHAAKIVKVQDMALKMRAPIIGIFDAGGARIQEGVAALGGHGEVFRRNVAASGVIPQISVIMGPCAGGDVYSPAMTDFIFMVRDTSYMFVTGPDVVKTVTNEVVTAEELGGAKVHTSKSSIADGSFENDVEAILQIRRLLDFLPANNIEGVPEIESFDDVNRLDKSLDTLIPDNPNKPYDMGELIRRVVDEGDFFEIQAAYARNIITGFGRVEGRTVGFVANQPLVLAGVLDSDASRKAARFVRFCNAFSIPIVTFVDVPGFLPGTAQEYGGLIKHG…
570	0.0568919	T	60	A	1.89224	1.30446	1.17556	0.638838	0.719175	0.665624	0.929904	0.782948	0.10864	0.672209	0.00733294	MGSSHHHHHHSSGLVPRGSHMKDILEKLEERRAQARLGGGEKRLEAQHKRGKLTARERIELLLDHGSFEEFDMFVQHRSADFGMEKQKIPGDGVVTGWGTVNGRTVFLFSKDFTVFGGSSSEAHAAKIVKVQDMALKMRAPIIGIFDAGGARIQEGVAALGGHGEVFRRNVAASGVIPQISVIMGPCAGGDVYSPAMTDFIFMVRDTSYMFVTGPDVVKTVTNEVVTAEELGGAKVHTSKSSIADGSFENDVEAILQIRRLLDFLPANNIEGVPEIESFDDVNRLDKSLDTLIPDNPNKPYDMGELIRRVVDEGDFFEIQAAYARNIITGFGRVEGRTVGFVANQPLVLAGVLDSDASRKAARFVRFCNAFSIPIVTFVDVPGFLPGTAQEYGGLIKHG…
571	0.0569917	H	-10	L	1.89207	1.18166	1.42081	0.533409	0.878183	0.648254	1.11692	0.677519	0.13266	0.654838	0.00880767	MGSSHHHHHLSSGLVPRGSHMKDILEKLEERRAQARLGGGEKRLEAQHKRGKLTARERIELLLDHGSFEEFDMFVQHRSTDFGMEKQKIPGDGVVTGWGTVNGRTVFLFSKDFTVFGGSSSEAHAAKIVKVQDMALKMRAPIIGIFDAGGARIQEGVAALGGHGEVFRRNVAASGVIPQISVIMGPCAGGDVYSPAMTDFIFMVRDTSYMFVTGPDVVKTVTNEVVTAEELGGAKVHTSKSSIADGSFENDVEAILQIRRLLDFLPANNIEGVPEIESFDDVNRLDKSLDTLIPDNPNKPYDMGELIRRVVDEGDFFEIQAAYARNIITGFGRVEGRTVGFVANQPLVLAGVLDSDASRKAARFVRFCNAFSIPIVTFVDVPGFLPGTAQEYGGLIKHG…
572	0.0570915	T	495	P	1.89189	1.28373	1.21632	0.667416	0.758947	0.616313	0.950495	0.811526	0.114648	0.622897	0.00749532	MGSSHHHHHHSSGLVPRGSHMKDILEKLEERRAQARLGGGEKRLEAQHKRGKLTARERIELLLDHGSFEEFDMFVQHRSTDFGMEKQKIPGDGVVTGWGTVNGRTVFLFSKDFTVFGGSSSEAHAAKIVKVQDMALKMRAPIIGIFDAGGARIQEGVAALGGHGEVFRRNVAASGVIPQISVIMGPCAGGDVYSPAMTDFIFMVRDTSYMFVTGPDVVKTVTNEVVTAEELGGAKVHTSKSSIADGSFENDVEAILQIRRLLDFLPANNIEGVPEIESFDDVNRLDKSLDTLIPDNPNKPYDMGELIRRVVDEGDFFEIQAAYARNIITGFGRVEGRTVGFVANQPLVLAGVLDSDASRKAARFVRFCNAFSIPIVTFVDVPGFLPGTAQEYGGLIKHG…
573	0.0571913	I	444	V	1.89098	1.3117	1.15857	0.718077	0.725165	0.593624	0.903555	0.862186	0.109545	0.600208	0.00712516	MGSSHHHHHHSSGLVPRGSHMKDILEKLEERRAQARLGGGEKRLEAQHKRGKLTARERIELLLDHGSFEEFDMFVQHRSTDFGMEKQKIPGDGVVTGWGTVNGRTVFLFSKDFTVFGGSSSEAHAAKIVKVQDMALKMRAPIIGIFDAGGARIQEGVAALGGHGEVFRRNVAASGVIPQISVIMGPCAGGDVYSPAMTDFIFMVRDTSYMFVTGPDVVKTVTNEVVTAEELGGAKVHTSKSSIADGSFENDVEAILQIRRLLDFLPANNIEGVPEIESFDDVNRLDKSLDTLIPDNPNKPYDMGELIRRVVDEGDFFEIQAAYARNIITGFGRVEGRTVGFVANQPLVLAGVLDSDASRKAARFVRFCNAFSIPIVTFVDVPGFLPGTAQEYGGLIKHG…
574	0.0572911	G	20	K	1.89092	1.14507	1.49169	0.516752	0.949008	0.628321	1.15088	0.660862	0.143359	0.634905	0.00907552	MGSSHHHHHHSSGLVPRGSHMKDILEKLEERRAQARLGGKEKRLEAQHKRGKLTARERIELLLDHGSFEEFDMFVQHRSTDFGMEKQKIPGDGVVTGWGTVNGRTVFLFSKDFTVFGGSSSEAHAAKIVKVQDMALKMRAPIIGIFDAGGARIQEGVAALGGHGEVFRRNVAASGVIPQISVIMGPCAGGDVYSPAMTDFIFMVRDTSYMFVTGPDVVKTVTNEVVTAEELGGAKVHTSKSSIADGSFENDVEAILQIRRLLDFLPANNIEGVPEIESFDDVNRLDKSLDTLIPDNPNKPYDMGELIRRVVDEGDFFEIQAAYARNIITGFGRVEGRTVGFVANQPLVLAGVLDSDASRKAARFVRFCNAFSIPIVTFVDVPGFLPGTAQEYGGLIKHG…
575	0.057391	Q	14	T	1.89081	1.28466	1.21229	0.613418	0.74256	0.671244	0.958255	0.757528	0.112172	0.677828	0.00755651	MGSSHHHHHHSSGLVPRGSHMKDILEKLEERRATARLGGGEKRLEAQHKRGKLTARERIELLLDHGSFEEFDMFVQHRSTDFGMEKQKIPGDGVVTGWGTVNGRTVFLFSKDFTVFGGSSSEAHAAKIVKVQDMALKMRAPIIGIFDAGGARIQEGVAALGGHGEVFRRNVAASGVIPQISVIMGPCAGGDVYSPAMTDFIFMVRDTSYMFVTGPDVVKTVTNEVVTAEELGGAKVHTSKSSIADGSFENDVEAILQIRRLLDFLPANNIEGVPEIESFDDVNRLDKSLDTLIPDNPNKPYDMGELIRRVVDEGDFFEIQAAYARNIITGFGRVEGRTVGFVANQPLVLAGVLDSDASRKAARFVRFCNAFSIPIVTFVDVPGFLPGTAQEYGGLIKHG…
576	0.0574908	L	329	V	1.88981	1.27836	1.2229	0.663555	0.761092	0.614805	0.95719	0.807665	0.114972	0.62139	0.00754811	MGSSHHHHHHSSGLVPRGSHMKDILEKLEERRAQARLGGGEKRLEAQHKRGKLTARERIELLLDHGSFEEFDMFVQHRSTDFGMEKQKIPGDGVVTGWGTVNGRTVFLFSKDFTVFGGSSSEAHAAKIVKVQDMALKMRAPIIGIFDAGGARIQEGVAALGGHGEVFRRNVAASGVIPQISVIMGPCAGGDVYSPAMTDFIFMVRDTSYMFVTGPDVVKTVTNEVVTAEELGGAKVHTSKSSIADGSFENDVEAILQIRRLLDFLPANNIEGVPEIESFDDVNRLDKSLDTLIPDNPNKPYDMGELIRRVVDEGDFFEIQAAYARNIITGFGRVEGRTVGFVANQPLVVAGVLDSDASRKAARFVRFCNAFSIPIVTFVDVPGFLPGTAQEYGGLIKHG…
577	0.0575906	E	458	R	1.88963	1.22803	1.32319	0.615058	0.851863	0.612977	1.01251	0.759168	0.128684	0.619561	0.00798433	MGSSHHHHHHSSGLVPRGSHMKDILEKLEERRAQARLGGGEKRLEAQHKRGKLTARERIELLLDHGSFEEFDMFVQHRSTDFGMEKQKIPGDGVVTGWGTVNGRTVFLFSKDFTVFGGSSSEAHAAKIVKVQDMALKMRAPIIGIFDAGGARIQEGVAALGGHGEVFRRNVAASGVIPQISVIMGPCAGGDVYSPAMTDFIFMVRDTSYMFVTGPDVVKTVTNEVVTAEELGGAKVHTSKSSIADGSFENDVEAILQIRRLLDFLPANNIEGVPEIESFDDVNRLDKSLDTLIPDNPNKPYDMGELIRRVVDEGDFFEIQAAYARNIITGFGRVEGRTVGFVANQPLVLAGVLDSDASRKAARFVRFCNAFSIPIVTFVDVPGFLPGTAQEYGGLIKHG…
578	0.0576904	L	24	H	1.88947	1.1414	1.49614	0.528258	0.952061	0.613137	1.15413	0.672368	0.14382	0.619722	0.00910112	MGSSHHHHHHSSGLVPRGSHMKDILEKLEERRAQARLGGGEKRHEAQHKRGKLTARERIELLLDHGSFEEFDMFVQHRSTDFGMEKQKIPGDGVVTGWGTVNGRTVFLFSKDFTVFGGSSSEAHAAKIVKVQDMALKMRAPIIGIFDAGGARIQEGVAALGGHGEVFRRNVAASGVIPQISVIMGPCAGGDVYSPAMTDFIFMVRDTSYMFVTGPDVVKTVTNEVVTAEELGGAKVHTSKSSIADGSFENDVEAILQIRRLLDFLPANNIEGVPEIESFDDVNRLDKSLDTLIPDNPNKPYDMGELIRRVVDEGDFFEIQAAYARNIITGFGRVEGRTVGFVANQPLVLAGVLDSDASRKAARFVRFCNAFSIPIVTFVDVPGFLPGTAQEYGGLIKHG…
579	0.0577902	M	64	Q	1.889	1.2357	1.30658	0.639923	0.87057	0.595781	0.974301	0.784033	0.13151	0.602366	0.00768304	MGSSHHHHHHSSGLVPRGSHMKDILEKLEERRAQARLGGGEKRLEAQHKRGKLTARERIELLLDHGSFEEFDMFVQHRSTDFGQEKQKIPGDGVVTGWGTVNGRTVFLFSKDFTVFGGSSSEAHAAKIVKVQDMALKMRAPIIGIFDAGGARIQEGVAALGGHGEVFRRNVAASGVIPQISVIMGPCAGGDVYSPAMTDFIFMVRDTSYMFVTGPDVVKTVTNEVVTAEELGGAKVHTSKSSIADGSFENDVEAILQIRRLLDFLPANNIEGVPEIESFDDVNRLDKSLDTLIPDNPNKPYDMGELIRRVVDEGDFFEIQAAYARNIITGFGRVEGRTVGFVANQPLVLAGVLDSDASRKAARFVRFCNAFSIPIVTFVDVPGFLPGTAQEYGGLIKHG…
580	0.05789	K	29	F	1.88877	1.2502	1.27714	0.602316	0.809006	0.647881	0.988229	0.746426	0.12221	0.654465	0.00779288	MGSSHHHHHHSSGLVPRGSHMKDILEKLEERRAQARLGGGEKRLEAQHFRGKLTARERIELLLDHGSFEEFDMFVQHRSTDFGMEKQKIPGDGVVTGWGTVNGRTVFLFSKDFTVFGGSSSEAHAAKIVKVQDMALKMRAPIIGIFDAGGARIQEGVAALGGHGEVFRRNVAASGVIPQISVIMGPCAGGDVYSPAMTDFIFMVRDTSYMFVTGPDVVKTVTNEVVTAEELGGAKVHTSKSSIADGSFENDVEAILQIRRLLDFLPANNIEGVPEIESFDDVNRLDKSLDTLIPDNPNKPYDMGELIRRVVDEGDFFEIQAAYARNIITGFGRVEGRTVGFVANQPLVLAGVLDSDASRKAARFVRFCNAFSIPIVTFVDVPGFLPGTAQEYGGLIKHG…
581	0.0579898	K	7	Q	1.88778	1.25599	1.26358	0.656655	0.780914	0.59934	0.993379	0.800764	0.117966	0.605925	0.00783349	MGSSHHHHHHSSGLVPRGSHMKDILEQLEERRAQARLGGGEKRLEAQHKRGKLTARERIELLLDHGSFEEFDMFVQHRSTDFGMEKQKIPGDGVVTGWGTVNGRTVFLFSKDFTVFGGSSSEAHAAKIVKVQDMALKMRAPIIGIFDAGGARIQEGVAALGGHGEVFRRNVAASGVIPQISVIMGPCAGGDVYSPAMTDFIFMVRDTSYMFVTGPDVVKTVTNEVVTAEELGGAKVHTSKSSIADGSFENDVEAILQIRRLLDFLPANNIEGVPEIESFDDVNRLDKSLDTLIPDNPNKPYDMGELIRRVVDEGDFFEIQAAYARNIITGFGRVEGRTVGFVANQPLVLAGVLDSDASRKAARFVRFCNAFSIPIVTFVDVPGFLPGTAQEYGGLIKHG…
582	0.0580896	N	419	R	1.88778	1.26452	1.24652	0.666237	0.788352	0.598279	0.96557	0.810347	0.11909	0.604864	0.00761419	MGSSHHHHHHSSGLVPRGSHMKDILEKLEERRAQARLGGGEKRLEAQHKRGKLTARERIELLLDHGSFEEFDMFVQHRSTDFGMEKQKIPGDGVVTGWGTVNGRTVFLFSKDFTVFGGSSSEAHAAKIVKVQDMALKMRAPIIGIFDAGGARIQEGVAALGGHGEVFRRNVAASGVIPQISVIMGPCAGGDVYSPAMTDFIFMVRDTSYMFVTGPDVVKTVTNEVVTAEELGGAKVHTSKSSIADGSFENDVEAILQIRRLLDFLPANNIEGVPEIESFDDVNRLDKSLDTLIPDNPNKPYDMGELIRRVVDEGDFFEIQAAYARNIITGFGRVEGRTVGFVANQPLVLAGVLDSDASRKAARFVRFCNAFSIPIVTFVDVPGFLPGTAQEYGGLIKHG…
583	0.0581894	T	60	F	1.88708	1.18723	1.3997	0.562412	0.874956	0.624815	1.09252	0.706522	0.132172	0.631399	0.00861532	MGSSHHHHHHSSGLVPRGSHMKDILEKLEERRAQARLGGGEKRLEAQHKRGKLTARERIELLLDHGSFEEFDMFVQHRSFDFGMEKQKIPGDGVVTGWGTVNGRTVFLFSKDFTVFGGSSSEAHAAKIVKVQDMALKMRAPIIGIFDAGGARIQEGVAALGGHGEVFRRNVAASGVIPQISVIMGPCAGGDVYSPAMTDFIFMVRDTSYMFVTGPDVVKTVTNEVVTAEELGGAKVHTSKSSIADGSFENDVEAILQIRRLLDFLPANNIEGVPEIESFDDVNRLDKSLDTLIPDNPNKPYDMGELIRRVVDEGDFFEIQAAYARNIITGFGRVEGRTVGFVANQPLVLAGVLDSDASRKAARFVRFCNAFSIPIVTFVDVPGFLPGTAQEYGGLIKHG…
584	0.0582893	R	485	E	1.88663	1.2772	1.21885	0.639989	0.74498	0.637212	0.964673	0.784099	0.112538	0.643796	0.00760712	MGSSHHHHHHSSGLVPRGSHMKDILEKLEERRAQARLGGGEKRLEAQHKRGKLTARERIELLLDHGSFEEFDMFVQHRSTDFGMEKQKIPGDGVVTGWGTVNGRTVFLFSKDFTVFGGSSSEAHAAKIVKVQDMALKMRAPIIGIFDAGGARIQEGVAALGGHGEVFRRNVAASGVIPQISVIMGPCAGGDVYSPAMTDFIFMVRDTSYMFVTGPDVVKTVTNEVVTAEELGGAKVHTSKSSIADGSFENDVEAILQIRRLLDFLPANNIEGVPEIESFDDVNRLDKSLDTLIPDNPNKPYDMGELIRRVVDEGDFFEIQAAYARNIITGFGRVEGRTVGFVANQPLVLAGVLDSDASRKAARFVRFCNAFSIPIVTFVDVPGFLPGTAQEYGGLIKHG…
585	0.0583891	R	485	K	1.88626	1.2946	1.18331	0.661135	0.723193	0.63347	0.936599	0.805245	0.109247	0.640054	0.00738573	MGSSHHHHHHSSGLVPRGSHMKDILEKLEERRAQARLGGGEKRLEAQHKRGKLTARERIELLLDHGSFEEFDMFVQHRSTDFGMEKQKIPGDGVVTGWGTVNGRTVFLFSKDFTVFGGSSSEAHAAKIVKVQDMALKMRAPIIGIFDAGGARIQEGVAALGGHGEVFRRNVAASGVIPQISVIMGPCAGGDVYSPAMTDFIFMVRDTSYMFVTGPDVVKTVTNEVVTAEELGGAKVHTSKSSIADGSFENDVEAILQIRRLLDFLPANNIEGVPEIESFDDVNRLDKSLDTLIPDNPNKPYDMGELIRRVVDEGDFFEIQAAYARNIITGFGRVEGRTVGFVANQPLVLAGVLDSDASRKAARFVRFCNAFSIPIVTFVDVPGFLPGTAQEYGGLIKHG…
586	0.0584889	L	24	D	1.88548	1.14745	1.47605	0.538948	0.959978	0.608505	1.12123	0.683058	0.145016	0.61509	0.00884171	MGSSHHHHHHSSGLVPRGSHMKDILEKLEERRAQARLGGGEKRDEAQHKRGKLTARERIELLLDHGSFEEFDMFVQHRSTDFGMEKQKIPGDGVVTGWGTVNGRTVFLFSKDFTVFGGSSSEAHAAKIVKVQDMALKMRAPIIGIFDAGGARIQEGVAALGGHGEVFRRNVAASGVIPQISVIMGPCAGGDVYSPAMTDFIFMVRDTSYMFVTGPDVVKTVTNEVVTAEELGGAKVHTSKSSIADGSFENDVEAILQIRRLLDFLPANNIEGVPEIESFDDVNRLDKSLDTLIPDNPNKPYDMGELIRRVVDEGDFFEIQAAYARNIITGFGRVEGRTVGFVANQPLVLAGVLDSDASRKAARFVRFCNAFSIPIVTFVDVPGFLPGTAQEYGGLIKHG…
587	0.0585887	Y	189	W	1.88502	1.25649	1.25705	0.639782	0.800152	0.616709	0.969501	0.783892	0.120872	0.623293	0.00764519	MGSSHHHHHHSSGLVPRGSHMKDILEKLEERRAQARLGGGEKRLEAQHKRGKLTARERIELLLDHGSFEEFDMFVQHRSTDFGMEKQKIPGDGVVTGWGTVNGRTVFLFSKDFTVFGGSSSEAHAAKIVKVQDMALKMRAPIIGIFDAGGARIQEGVAALGGHGEVFRRNVAASGVIPQISVIMGPCAGGDVYSPAMTDFIFMVRDTSWMFVTGPDVVKTVTNEVVTAEELGGAKVHTSKSSIADGSFENDVEAILQIRRLLDFLPANNIEGVPEIESFDDVNRLDKSLDTLIPDNPNKPYDMGELIRRVVDEGDFFEIQAAYARNIITGFGRVEGRTVGFVANQPLVLAGVLDSDASRKAARFVRFCNAFSIPIVTFVDVPGFLPGTAQEYGGLIKHG…
588	0.0586885	R	16	W	1.88456	1.2185	1.33211	0.584232	0.824164	0.634272	1.04655	0.728342	0.1245	0.640857	0.00825275	MGSSHHHHHHSSGLVPRGSHMKDILEKLEERRAQAWLGGGEKRLEAQHKRGKLTARERIELLLDHGSFEEFDMFVQHRSTDFGMEKQKIPGDGVVTGWGTVNGRTVFLFSKDFTVFGGSSSEAHAAKIVKVQDMALKMRAPIIGIFDAGGARIQEGVAALGGHGEVFRRNVAASGVIPQISVIMGPCAGGDVYSPAMTDFIFMVRDTSYMFVTGPDVVKTVTNEVVTAEELGGAKVHTSKSSIADGSFENDVEAILQIRRLLDFLPANNIEGVPEIESFDDVNRLDKSLDTLIPDNPNKPYDMGELIRRVVDEGDFFEIQAAYARNIITGFGRVEGRTVGFVANQPLVLAGVLDSDASRKAARFVRFCNAFSIPIVTFVDVPGFLPGTAQEYGGLIKHG…
589	0.0587883	L	286	H	1.88432	1.29742	1.17381	0.690042	0.725361	0.607375	0.922866	0.834152	0.109574	0.613959	0.00727744	MGSSHHHHHHSSGLVPRGSHMKDILEKLEERRAQARLGGGEKRLEAQHKRGKLTARERIELLLDHGSFEEFDMFVQHRSTDFGMEKQKIPGDGVVTGWGTVNGRTVFLFSKDFTVFGGSSSEAHAAKIVKVQDMALKMRAPIIGIFDAGGARIQEGVAALGGHGEVFRRNVAASGVIPQISVIMGPCAGGDVYSPAMTDFIFMVRDTSYMFVTGPDVVKTVTNEVVTAEELGGAKVHTSKSSIADGSFENDVEAILQIRRLLDFLPANNIEGVPEIESFDDVNRLDKSLDTLIPDNPNKPYDMGEHIRRVVDEGDFFEIQAAYARNIITGFGRVEGRTVGFVANQPLVLAGVLDSDASRKAARFVRFCNAFSIPIVTFVDVPGFLPGTAQEYGGLIKHG…
590	0.0588881	L	365	Q	1.88408	1.22522	1.31771	0.636786	0.833974	0.588439	1.02021	0.780896	0.125982	0.595023	0.0080451	MGSSHHHHHHSSGLVPRGSHMKDILEKLEERRAQARLGGGEKRLEAQHKRGKLTARERIELLLDHGSFEEFDMFVQHRSTDFGMEKQKIPGDGVVTGWGTVNGRTVFLFSKDFTVFGGSSSEAHAAKIVKVQDMALKMRAPIIGIFDAGGARIQEGVAALGGHGEVFRRNVAASGVIPQISVIMGPCAGGDVYSPAMTDFIFMVRDTSYMFVTGPDVVKTVTNEVVTAEELGGAKVHTSKSSIADGSFENDVEAILQIRRLLDFLPANNIEGVPEIESFDDVNRLDKSLDTLIPDNPNKPYDMGELIRRVVDEGDFFEIQAAYARNIITGFGRVEGRTVGFVANQPLVLAGVLDSDASRKAARFVRFCNAFSIPIVTFVDVPGFQPGTAQEYGGLIKHG…
591	0.0589879	Y	372	F	1.88397	1.18499	1.39796	0.601456	0.920825	0.583534	1.05184	0.745566	0.139101	0.590118	0.0082945	MGSSHHHHHHSSGLVPRGSHMKDILEKLEERRAQARLGGGEKRLEAQHKRGKLTARERIELLLDHGSFEEFDMFVQHRSTDFGMEKQKIPGDGVVTGWGTVNGRTVFLFSKDFTVFGGSSSEAHAAKIVKVQDMALKMRAPIIGIFDAGGARIQEGVAALGGHGEVFRRNVAASGVIPQISVIMGPCAGGDVYSPAMTDFIFMVRDTSYMFVTGPDVVKTVTNEVVTAEELGGAKVHTSKSSIADGSFENDVEAILQIRRLLDFLPANNIEGVPEIESFDDVNRLDKSLDTLIPDNPNKPYDMGELIRRVVDEGDFFEIQAAYARNIITGFGRVEGRTVGFVANQPLVLAGVLDSDASRKAARFVRFCNAFSIPIVTFVDVPGFLPGTAQEFGGLIKHG…
592	0.0590877	K	496	S	1.88396	1.2765	1.21492	0.656194	0.737991	0.62031	0.96509	0.800303	0.111482	0.626895	0.0076104	MGSSHHHHHHSSGLVPRGSHMKDILEKLEERRAQARLGGGEKRLEAQHKRGKLTARERIELLLDHGSFEEFDMFVQHRSTDFGMEKQKIPGDGVVTGWGTVNGRTVFLFSKDFTVFGGSSSEAHAAKIVKVQDMALKMRAPIIGIFDAGGARIQEGVAALGGHGEVFRRNVAASGVIPQISVIMGPCAGGDVYSPAMTDFIFMVRDTSYMFVTGPDVVKTVTNEVVTAEELGGAKVHTSKSSIADGSFENDVEAILQIRRLLDFLPANNIEGVPEIESFDDVNRLDKSLDTLIPDNPNKPYDMGELIRRVVDEGDFFEIQAAYARNIITGFGRVEGRTVGFVANQPLVLAGVLDSDASRKAARFVRFCNAFSIPIVTFVDVPGFLPGTAQEYGGLIKHG…
593	0.0591875	S	463	N	1.8839	1.29892	1.16996	0.662741	0.709034	0.636179	0.930628	0.806851	0.107108	0.642764	0.00733865	MGSSHHHHHHSSGLVPRGSHMKDILEKLEERRAQARLGGGEKRLEAQHKRGKLTARERIELLLDHGSFEEFDMFVQHRSTDFGMEKQKIPGDGVVTGWGTVNGRTVFLFSKDFTVFGGSSSEAHAAKIVKVQDMALKMRAPIIGIFDAGGARIQEGVAALGGHGEVFRRNVAASGVIPQISVIMGPCAGGDVYSPAMTDFIFMVRDTSYMFVTGPDVVKTVTNEVVTAEELGGAKVHTSKSSIADGSFENDVEAILQIRRLLDFLPANNIEGVPEIESFDDVNRLDKSLDTLIPDNPNKPYDMGELIRRVVDEGDFFEIQAAYARNIITGFGRVEGRTVGFVANQPLVLAGVLDSDASRKAARFVRFCNAFSIPIVTFVDVPGFLPGTAQEYGGLIKHG…
594	0.0592874	K	381	N	1.88373	1.20971	1.34803	0.65066	0.857896	0.55905	1.03981	0.79477	0.129595	0.565635	0.00819965	MGSSHHHHHHSSGLVPRGSHMKDILEKLEERRAQARLGGGEKRLEAQHKRGKLTARERIELLLDHGSFEEFDMFVQHRSTDFGMEKQKIPGDGVVTGWGTVNGRTVFLFSKDFTVFGGSSSEAHAAKIVKVQDMALKMRAPIIGIFDAGGARIQEGVAALGGHGEVFRRNVAASGVIPQISVIMGPCAGGDVYSPAMTDFIFMVRDTSYMFVTGPDVVKTVTNEVVTAEELGGAKVHTSKSSIADGSFENDVEAILQIRRLLDFLPANNIEGVPEIESFDDVNRLDKSLDTLIPDNPNKPYDMGELIRRVVDEGDFFEIQAAYARNIITGFGRVEGRTVGFVANQPLVLAGVLDSDASRKAARFVRFCNAFSIPIVTFVDVPGFLPGTAQEYGGLIKHG…
595	0.0593872	A	401	Q	1.88349	1.25815	1.25067	0.619161	0.795342	0.638992	0.965201	0.763271	0.120146	0.645576	0.00761128	MGSSHHHHHHSSGLVPRGSHMKDILEKLEERRAQARLGGGEKRLEAQHKRGKLTARERIELLLDHGSFEEFDMFVQHRSTDFGMEKQKIPGDGVVTGWGTVNGRTVFLFSKDFTVFGGSSSEAHAAKIVKVQDMALKMRAPIIGIFDAGGARIQEGVAALGGHGEVFRRNVAASGVIPQISVIMGPCAGGDVYSPAMTDFIFMVRDTSYMFVTGPDVVKTVTNEVVTAEELGGAKVHTSKSSIADGSFENDVEAILQIRRLLDFLPANNIEGVPEIESFDDVNRLDKSLDTLIPDNPNKPYDMGELIRRVVDEGDFFEIQAAYARNIITGFGRVEGRTVGFVANQPLVLAGVLDSDASRKAARFVRFCNAFSIPIVTFVDVPGFLPGTAQEYGGLIKHG…
596	0.059487	Q	27	F	1.88327	1.24513	1.27628	0.619148	0.78619	0.62598	1.00538	0.763258	0.118763	0.632564	0.00792812	MGSSHHHHHHSSGLVPRGSHMKDILEKLEERRAQARLGGGEKRLEAFHKRGKLTARERIELLLDHGSFEEFDMFVQHRSTDFGMEKQKIPGDGVVTGWGTVNGRTVFLFSKDFTVFGGSSSEAHAAKIVKVQDMALKMRAPIIGIFDAGGARIQEGVAALGGHGEVFRRNVAASGVIPQISVIMGPCAGGDVYSPAMTDFIFMVRDTSYMFVTGPDVVKTVTNEVVTAEELGGAKVHTSKSSIADGSFENDVEAILQIRRLLDFLPANNIEGVPEIESFDDVNRLDKSLDTLIPDNPNKPYDMGELIRRVVDEGDFFEIQAAYARNIITGFGRVEGRTVGFVANQPLVLAGVLDSDASRKAARFVRFCNAFSIPIVTFVDVPGFLPGTAQEYGGLIKHG…
597	0.0595868	G	31	W	1.88322	1.13844	1.48956	0.544605	0.95783	0.593836	1.14076	0.688715	0.144691	0.60042	0.0089957	MGSSHHHHHHSSGLVPRGSHMKDILEKLEERRAQARLGGGEKRLEAQHKRWKLTARERIELLLDHGSFEEFDMFVQHRSTDFGMEKQKIPGDGVVTGWGTVNGRTVFLFSKDFTVFGGSSSEAHAAKIVKVQDMALKMRAPIIGIFDAGGARIQEGVAALGGHGEVFRRNVAASGVIPQISVIMGPCAGGDVYSPAMTDFIFMVRDTSYMFVTGPDVVKTVTNEVVTAEELGGAKVHTSKSSIADGSFENDVEAILQIRRLLDFLPANNIEGVPEIESFDDVNRLDKSLDTLIPDNPNKPYDMGELIRRVVDEGDFFEIQAAYARNIITGFGRVEGRTVGFVANQPLVLAGVLDSDASRKAARFVRFCNAFSIPIVTFVDVPGFLPGTAQEYGGLIKHG…
598	0.0596866	H	-12	A	1.88304	1.14463	1.4768	0.489208	0.941852	0.655425	1.13748	0.633318	0.142278	0.66201	0.00896983	MGSSHHHAHHSSGLVPRGSHMKDILEKLEERRAQARLGGGEKRLEAQHKRGKLTARERIELLLDHGSFEEFDMFVQHRSTDFGMEKQKIPGDGVVTGWGTVNGRTVFLFSKDFTVFGGSSSEAHAAKIVKVQDMALKMRAPIIGIFDAGGARIQEGVAALGGHGEVFRRNVAASGVIPQISVIMGPCAGGDVYSPAMTDFIFMVRDTSYMFVTGPDVVKTVTNEVVTAEELGGAKVHTSKSSIADGSFENDVEAILQIRRLLDFLPANNIEGVPEIESFDDVNRLDKSLDTLIPDNPNKPYDMGELIRRVVDEGDFFEIQAAYARNIITGFGRVEGRTVGFVANQPLVLAGVLDSDASRKAARFVRFCNAFSIPIVTFVDVPGFLPGTAQEYGGLIKHG…
599	0.0597864	T	60	G	1.88287	1.1794	1.40693	0.584751	0.909857	0.594649	1.07314	0.728861	0.137445	0.601234	0.00846243	MGSSHHHHHHSSGLVPRGSHMKDILEKLEERRAQARLGGGEKRLEAQHKRGKLTARERIELLLDHGSFEEFDMFVQHRSGDFGMEKQKIPGDGVVTGWGTVNGRTVFLFSKDFTVFGGSSSEAHAAKIVKVQDMALKMRAPIIGIFDAGGARIQEGVAALGGHGEVFRRNVAASGVIPQISVIMGPCAGGDVYSPAMTDFIFMVRDTSYMFVTGPDVVKTVTNEVVTAEELGGAKVHTSKSSIADGSFENDVEAILQIRRLLDFLPANNIEGVPEIESFDDVNRLDKSLDTLIPDNPNKPYDMGELIRRVVDEGDFFEIQAAYARNIITGFGRVEGRTVGFVANQPLVLAGVLDSDASRKAARFVRFCNAFSIPIVTFVDVPGFLPGTAQEYGGLIKHG…
600	0.0598862	G	19	W	1.88282	1.22336	1.3189	0.591044	0.823084	0.632321	1.03055	0.735154	0.124336	0.638905	0.00812662	MGSSHHHHHHSSGLVPRGSHMKDILEKLEERRAQARLGWGEKRLEAQHKRGKLTARERIELLLDHGSFEEFDMFVQHRSTDFGMEKQKIPGDGVVTGWGTVNGRTVFLFSKDFTVFGGSSSEAHAAKIVKVQDMALKMRAPIIGIFDAGGARIQEGVAALGGHGEVFRRNVAASGVIPQISVIMGPCAGGDVYSPAMTDFIFMVRDTSYMFVTGPDVVKTVTNEVVTAEELGGAKVHTSKSSIADGSFENDVEAILQIRRLLDFLPANNIEGVPEIESFDDVNRLDKSLDTLIPDNPNKPYDMGELIRRVVDEGDFFEIQAAYARNIITGFGRVEGRTVGFVANQPLVLAGVLDSDASRKAARFVRFCNAFSIPIVTFVDVPGFLPGTAQEYGGLIKHG…
601	0.059986	S	-17	F	1.88231	1.2059	1.35283	0.567489	0.874309	0.638407	1.03235	0.711599	0.132075	0.644992	0.00814079	MGFSHHHHHHSSGLVPRGSHMKDILEKLEERRAQARLGGGEKRLEAQHKRGKLTARERIELLLDHGSFEEFDMFVQHRSTDFGMEKQKIPGDGVVTGWGTVNGRTVFLFSKDFTVFGGSSSEAHAAKIVKVQDMALKMRAPIIGIFDAGGARIQEGVAALGGHGEVFRRNVAASGVIPQISVIMGPCAGGDVYSPAMTDFIFMVRDTSYMFVTGPDVVKTVTNEVVTAEELGGAKVHTSKSSIADGSFENDVEAILQIRRLLDFLPANNIEGVPEIESFDDVNRLDKSLDTLIPDNPNKPYDMGELIRRVVDEGDFFEIQAAYARNIITGFGRVEGRTVGFVANQPLVLAGVLDSDASRKAARFVRFCNAFSIPIVTFVDVPGFLPGTAQEYGGLIKHG…
602	0.0600858	H	0	C	1.88213	1.18957	1.38513	0.558459	0.897926	0.631112	1.05466	0.702569	0.135642	0.637696	0.00831674	MGSSHHHHHHSSGLVPRGSCMKDILEKLEERRAQARLGGGEKRLEAQHKRGKLTARERIELLLDHGSFEEFDMFVQHRSTDFGMEKQKIPGDGVVTGWGTVNGRTVFLFSKDFTVFGGSSSEAHAAKIVKVQDMALKMRAPIIGIFDAGGARIQEGVAALGGHGEVFRRNVAASGVIPQISVIMGPCAGGDVYSPAMTDFIFMVRDTSYMFVTGPDVVKTVTNEVVTAEELGGAKVHTSKSSIADGSFENDVEAILQIRRLLDFLPANNIEGVPEIESFDDVNRLDKSLDTLIPDNPNKPYDMGELIRRVVDEGDFFEIQAAYARNIITGFGRVEGRTVGFVANQPLVLAGVLDSDASRKAARFVRFCNAFSIPIVTFVDVPGFLPGTAQEYGGLIKHG…
603	0.0601856	T	390	A	1.88171	1.24322	1.27697	0.628214	0.778228	0.615008	1.01243	0.772324	0.11756	0.621592	0.00798371	MGSSHHHHHHSSGLVPRGSHMKDILEKLEERRAQARLGGGEKRLEAQHKRGKLTARERIELLLDHGSFEEFDMFVQHRSTDFGMEKQKIPGDGVVTGWGTVNGRTVFLFSKDFTVFGGSSSEAHAAKIVKVQDMALKMRAPIIGIFDAGGARIQEGVAALGGHGEVFRRNVAASGVIPQISVIMGPCAGGDVYSPAMTDFIFMVRDTSYMFVTGPDVVKTVTNEVVTAEELGGAKVHTSKSSIADGSFENDVEAILQIRRLLDFLPANNIEGVPEIESFDDVNRLDKSLDTLIPDNPNKPYDMGELIRRVVDEGDFFEIQAAYARNIITGFGRVEGRTVGFVANQPLVLAGVLDSDASRKAARFVRFCNAFSIPIVTFVDVPGFLPGTAQEYGGLIKHG…
604	0.0602855	H	-13	F	1.88154	1.16741	1.42826	0.539397	0.935907	0.628012	1.0789	0.683507	0.14138	0.634596	0.00850784	MGSSHHFHHHSSGLVPRGSHMKDILEKLEERRAQARLGGGEKRLEAQHKRGKLTARERIELLLDHGSFEEFDMFVQHRSTDFGMEKQKIPGDGVVTGWGTVNGRTVFLFSKDFTVFGGSSSEAHAAKIVKVQDMALKMRAPIIGIFDAGGARIQEGVAALGGHGEVFRRNVAASGVIPQISVIMGPCAGGDVYSPAMTDFIFMVRDTSYMFVTGPDVVKTVTNEVVTAEELGGAKVHTSKSSIADGSFENDVEAILQIRRLLDFLPANNIEGVPEIESFDDVNRLDKSLDTLIPDNPNKPYDMGELIRRVVDEGDFFEIQAAYARNIITGFGRVEGRTVGFVANQPLVLAGVLDSDASRKAARFVRFCNAFSIPIVTFVDVPGFLPGTAQEYGGLIKHG…
605	0.0603853	I	473	V	1.88139	1.26403	1.23471	0.670388	0.77837	0.593645	0.958461	0.814498	0.117582	0.600229	0.00755814	MGSSHHHHHHSSGLVPRGSHMKDILEKLEERRAQARLGGGEKRLEAQHKRGKLTARERIELLLDHGSFEEFDMFVQHRSTDFGMEKQKIPGDGVVTGWGTVNGRTVFLFSKDFTVFGGSSSEAHAAKIVKVQDMALKMRAPIIGIFDAGGARIQEGVAALGGHGEVFRRNVAASGVIPQISVIMGPCAGGDVYSPAMTDFIFMVRDTSYMFVTGPDVVKTVTNEVVTAEELGGAKVHTSKSSIADGSFENDVEAILQIRRLLDFLPANNIEGVPEIESFDDVNRLDKSLDTLIPDNPNKPYDMGELIRRVVDEGDFFEIQAAYARNIITGFGRVEGRTVGFVANQPLVLAGVLDSDASRKAARFVRFCNAFSIPIVTFVDVPGFLPGTAQEYGGLIKHG…
606	0.0604851	Q	370	D	1.87826	1.20335	1.34982	0.624474	0.846028	0.578878	1.05178	0.768584	0.127802	0.585463	0.008294	MGSSHHHHHHSSGLVPRGSHMKDILEKLEERRAQARLGGGEKRLEAQHKRGKLTARERIELLLDHGSFEEFDMFVQHRSTDFGMEKQKIPGDGVVTGWGTVNGRTVFLFSKDFTVFGGSSSEAHAAKIVKVQDMALKMRAPIIGIFDAGGARIQEGVAALGGHGEVFRRNVAASGVIPQISVIMGPCAGGDVYSPAMTDFIFMVRDTSYMFVTGPDVVKTVTNEVVTAEELGGAKVHTSKSSIADGSFENDVEAILQIRRLLDFLPANNIEGVPEIESFDDVNRLDKSLDTLIPDNPNKPYDMGELIRRVVDEGDFFEIQAAYARNIITGFGRVEGRTVGFVANQPLVLAGVLDSDASRKAARFVRFCNAFSIPIVTFVDVPGFLPGTADEYGGLIKHG…
607	0.0605849	H	378	N	1.87815	1.21618	1.32395	0.634472	0.811217	0.581705	1.04631	0.778582	0.122544	0.58829	0.00825086	MGSSHHHHHHSSGLVPRGSHMKDILEKLEERRAQARLGGGEKRLEAQHKRGKLTARERIELLLDHGSFEEFDMFVQHRSTDFGMEKQKIPGDGVVTGWGTVNGRTVFLFSKDFTVFGGSSSEAHAAKIVKVQDMALKMRAPIIGIFDAGGARIQEGVAALGGHGEVFRRNVAASGVIPQISVIMGPCAGGDVYSPAMTDFIFMVRDTSYMFVTGPDVVKTVTNEVVTAEELGGAKVHTSKSSIADGSFENDVEAILQIRRLLDFLPANNIEGVPEIESFDDVNRLDKSLDTLIPDNPNKPYDMGELIRRVVDEGDFFEIQAAYARNIITGFGRVEGRTVGFVANQPLVLAGVLDSDASRKAARFVRFCNAFSIPIVTFVDVPGFLPGTAQEYGGLIKNG…
608	0.0606847	M	498	R	1.87815	1.21571	1.32488	0.589638	0.826829	0.626071	1.03521	0.733748	0.124902	0.632655	0.00816334	MGSSHHHHHHSSGLVPRGSHMKDILEKLEERRAQARLGGGEKRLEAQHKRGKLTARERIELLLDHGSFEEFDMFVQHRSTDFGMEKQKIPGDGVVTGWGTVNGRTVFLFSKDFTVFGGSSSEAHAAKIVKVQDMALKMRAPIIGIFDAGGARIQEGVAALGGHGEVFRRNVAASGVIPQISVIMGPCAGGDVYSPAMTDFIFMVRDTSYMFVTGPDVVKTVTNEVVTAEELGGAKVHTSKSSIADGSFENDVEAILQIRRLLDFLPANNIEGVPEIESFDDVNRLDKSLDTLIPDNPNKPYDMGELIRRVVDEGDFFEIQAAYARNIITGFGRVEGRTVGFVANQPLVLAGVLDSDASRKAARFVRFCNAFSIPIVTFVDVPGFLPGTAQEYGGLIKHG…
609	0.0607845	D	3	L	1.87812	1.19152	1.3732	0.557502	0.874875	0.634023	1.05843	0.701612	0.13216	0.640607	0.00834642	MGSSHHHHHHSSGLVPRGSHMKLILEKLEERRAQARLGGGEKRLEAQHKRGKLTARERIELLLDHGSFEEFDMFVQHRSTDFGMEKQKIPGDGVVTGWGTVNGRTVFLFSKDFTVFGGSSSEAHAAKIVKVQDMALKMRAPIIGIFDAGGARIQEGVAALGGHGEVFRRNVAASGVIPQISVIMGPCAGGDVYSPAMTDFIFMVRDTSYMFVTGPDVVKTVTNEVVTAEELGGAKVHTSKSSIADGSFENDVEAILQIRRLLDFLPANNIEGVPEIESFDDVNRLDKSLDTLIPDNPNKPYDMGELIRRVVDEGDFFEIQAAYARNIITGFGRVEGRTVGFVANQPLVLAGVLDSDASRKAARFVRFCNAFSIPIVTFVDVPGFLPGTAQEYGGLIKHG…
610	0.0608843	H	378	E	1.8776	1.20653	1.34214	0.59743	0.862373	0.609104	1.02843	0.74154	0.130272	0.615688	0.00810985	MGSSHHHHHHSSGLVPRGSHMKDILEKLEERRAQARLGGGEKRLEAQHKRGKLTARERIELLLDHGSFEEFDMFVQHRSTDFGMEKQKIPGDGVVTGWGTVNGRTVFLFSKDFTVFGGSSSEAHAAKIVKVQDMALKMRAPIIGIFDAGGARIQEGVAALGGHGEVFRRNVAASGVIPQISVIMGPCAGGDVYSPAMTDFIFMVRDTSYMFVTGPDVVKTVTNEVVTAEELGGAKVHTSKSSIADGSFENDVEAILQIRRLLDFLPANNIEGVPEIESFDDVNRLDKSLDTLIPDNPNKPYDMGELIRRVVDEGDFFEIQAAYARNIITGFGRVEGRTVGFVANQPLVLAGVLDSDASRKAARFVRFCNAFSIPIVTFVDVPGFLPGTAQEYGGLIKEG…
611	0.0609841	I	508	Y	1.87738	1.25988	1.23499	0.6547	0.77005	0.605179	0.96552	0.798809	0.116325	0.611764	0.0076138	MGSSHHHHHHSSGLVPRGSHMKDILEKLEERRAQARLGGGEKRLEAQHKRGKLTARERIELLLDHGSFEEFDMFVQHRSTDFGMEKQKIPGDGVVTGWGTVNGRTVFLFSKDFTVFGGSSSEAHAAKIVKVQDMALKMRAPIIGIFDAGGARIQEGVAALGGHGEVFRRNVAASGVIPQISVIMGPCAGGDVYSPAMTDFIFMVRDTSYMFVTGPDVVKTVTNEVVTAEELGGAKVHTSKSSIADGSFENDVEAILQIRRLLDFLPANNIEGVPEIESFDDVNRLDKSLDTLIPDNPNKPYDMGELIRRVVDEGDFFEIQAAYARNIITGFGRVEGRTVGFVANQPLVLAGVLDSDASRKAARFVRFCNAFSIPIVTFVDVPGFLPGTAQEYGGLIKHG…
612	0.0610839	L	42	V	1.87724	1.19071	1.37306	0.535058	0.884317	0.655651	1.05037	0.679168	0.133587	0.662236	0.00828287	MGSSHHHHHHSSGLVPRGSHMKDILEKLEERRAQARLGGGEKRLEAQHKRGKLTARERIELVLDHGSFEEFDMFVQHRSTDFGMEKQKIPGDGVVTGWGTVNGRTVFLFSKDFTVFGGSSSEAHAAKIVKVQDMALKMRAPIIGIFDAGGARIQEGVAALGGHGEVFRRNVAASGVIPQISVIMGPCAGGDVYSPAMTDFIFMVRDTSYMFVTGPDVVKTVTNEVVTAEELGGAKVHTSKSSIADGSFENDVEAILQIRRLLDFLPANNIEGVPEIESFDDVNRLDKSLDTLIPDNPNKPYDMGELIRRVVDEGDFFEIQAAYARNIITGFGRVEGRTVGFVANQPLVLAGVLDSDASRKAARFVRFCNAFSIPIVTFVDVPGFLPGTAQEYGGLIKHG…
613	0.0611838	D	3	K	1.87703	1.25995	1.23416	0.624179	0.798523	0.635769	0.941013	0.768289	0.120626	0.642354	0.00742055	MGSSHHHHHHSSGLVPRGSHMKKILEKLEERRAQARLGGGEKRLEAQHKRGKLTARERIELLLDHGSFEEFDMFVQHRSTDFGMEKQKIPGDGVVTGWGTVNGRTVFLFSKDFTVFGGSSSEAHAAKIVKVQDMALKMRAPIIGIFDAGGARIQEGVAALGGHGEVFRRNVAASGVIPQISVIMGPCAGGDVYSPAMTDFIFMVRDTSYMFVTGPDVVKTVTNEVVTAEELGGAKVHTSKSSIADGSFENDVEAILQIRRLLDFLPANNIEGVPEIESFDDVNRLDKSLDTLIPDNPNKPYDMGELIRRVVDEGDFFEIQAAYARNIITGFGRVEGRTVGFVANQPLVLAGVLDSDASRKAARFVRFCNAFSIPIVTFVDVPGFLPGTAQEYGGLIKHG…
614	0.0612836	V	74	F	1.87686	1.16959	1.41455	0.562703	0.901974	0.606886	1.08968	0.706813	0.136254	0.61347	0.00859288	MGSSHHHHHHSSGLVPRGSHMKDILEKLEERRAQARLGGGEKRLEAQHKRGKLTARERIELLLDHGSFEEFDMFVQHRSTDFGMEKQKIPGDGFVTGWGTVNGRTVFLFSKDFTVFGGSSSEAHAAKIVKVQDMALKMRAPIIGIFDAGGARIQEGVAALGGHGEVFRRNVAASGVIPQISVIMGPCAGGDVYSPAMTDFIFMVRDTSYMFVTGPDVVKTVTNEVVTAEELGGAKVHTSKSSIADGSFENDVEAILQIRRLLDFLPANNIEGVPEIESFDDVNRLDKSLDTLIPDNPNKPYDMGELIRRVVDEGDFFEIQAAYARNIITGFGRVEGRTVGFVANQPLVLAGVLDSDASRKAARFVRFCNAFSIPIVTFVDVPGFLPGTAQEYGGLIKHG…
615	0.0613834	E	469	R	1.87668	1.24903	1.25529	0.638486	0.787388	0.610547	0.977636	0.782596	0.118944	0.617132	0.00770934	MGSSHHHHHHSSGLVPRGSHMKDILEKLEERRAQARLGGGEKRLEAQHKRGKLTARERIELLLDHGSFEEFDMFVQHRSTDFGMEKQKIPGDGVVTGWGTVNGRTVFLFSKDFTVFGGSSSEAHAAKIVKVQDMALKMRAPIIGIFDAGGARIQEGVAALGGHGEVFRRNVAASGVIPQISVIMGPCAGGDVYSPAMTDFIFMVRDTSYMFVTGPDVVKTVTNEVVTAEELGGAKVHTSKSSIADGSFENDVEAILQIRRLLDFLPANNIEGVPEIESFDDVNRLDKSLDTLIPDNPNKPYDMGELIRRVVDEGDFFEIQAAYARNIITGFGRVEGRTVGFVANQPLVLAGVLDSDASRKAARFVRFCNAFSIPIVTFVDVPGFLPGTAQEYGGLIKHG…
616	0.0614832	L	329	I	1.87577	1.28679	1.17794	0.661323	0.730591	0.625471	0.924006	0.805433	0.110364	0.632055	0.00728643	MGSSHHHHHHSSGLVPRGSHMKDILEKLEERRAQARLGGGEKRLEAQHKRGKLTARERIELLLDHGSFEEFDMFVQHRSTDFGMEKQKIPGDGVVTGWGTVNGRTVFLFSKDFTVFGGSSSEAHAAKIVKVQDMALKMRAPIIGIFDAGGARIQEGVAALGGHGEVFRRNVAASGVIPQISVIMGPCAGGDVYSPAMTDFIFMVRDTSYMFVTGPDVVKTVTNEVVTAEELGGAKVHTSKSSIADGSFENDVEAILQIRRLLDFLPANNIEGVPEIESFDDVNRLDKSLDTLIPDNPNKPYDMGELIRRVVDEGDFFEIQAAYARNIITGFGRVEGRTVGFVANQPLVIAGVLDSDASRKAARFVRFCNAFSIPIVTFVDVPGFLPGTAQEYGGLIKHG…
617	0.061583	H	505	N	1.87562	1.23287	1.2855	0.594908	0.830311	0.637963	0.981374	0.739017	0.125428	0.644548	0.00773882	MGSSHHHHHHSSGLVPRGSHMKDILEKLEERRAQARLGGGEKRLEAQHKRGKLTARERIELLLDHGSFEEFDMFVQHRSTDFGMEKQKIPGDGVVTGWGTVNGRTVFLFSKDFTVFGGSSSEAHAAKIVKVQDMALKMRAPIIGIFDAGGARIQEGVAALGGHGEVFRRNVAASGVIPQISVIMGPCAGGDVYSPAMTDFIFMVRDTSYMFVTGPDVVKTVTNEVVTAEELGGAKVHTSKSSIADGSFENDVEAILQIRRLLDFLPANNIEGVPEIESFDDVNRLDKSLDTLIPDNPNKPYDMGELIRRVVDEGDFFEIQAAYARNIITGFGRVEGRTVGFVANQPLVLAGVLDSDASRKAARFVRFCNAFSIPIVTFVDVPGFLPGTAQEYGGLIKHG…
618	0.0616828	A	385	T	1.87537	1.1996	1.35154	0.619687	0.846704	0.579913	1.05345	0.763797	0.127905	0.586498	0.00830721	MGSSHHHHHHSSGLVPRGSHMKDILEKLEERRAQARLGGGEKRLEAQHKRGKLTARERIELLLDHGSFEEFDMFVQHRSTDFGMEKQKIPGDGVVTGWGTVNGRTVFLFSKDFTVFGGSSSEAHAAKIVKVQDMALKMRAPIIGIFDAGGARIQEGVAALGGHGEVFRRNVAASGVIPQISVIMGPCAGGDVYSPAMTDFIFMVRDTSYMFVTGPDVVKTVTNEVVTAEELGGAKVHTSKSSIADGSFENDVEAILQIRRLLDFLPANNIEGVPEIESFDDVNRLDKSLDTLIPDNPNKPYDMGELIRRVVDEGDFFEIQAAYARNIITGFGRVEGRTVGFVANQPLVLAGVLDSDASRKAARFVRFCNAFSIPIVTFVDVPGFLPGTAQEYGGLIKHG…
619	0.0617826	H	-11	W	1.87503	1.10827	1.53352	0.483557	0.993557	0.624711	1.16813	0.627667	0.150088	0.631295	0.00921152	MGSSHHHHWHSSGLVPRGSHMKDILEKLEERRAQARLGGGEKRLEAQHKRGKLTARERIELLLDHGSFEEFDMFVQHRSTDFGMEKQKIPGDGVVTGWGTVNGRTVFLFSKDFTVFGGSSSEAHAAKIVKVQDMALKMRAPIIGIFDAGGARIQEGVAALGGHGEVFRRNVAASGVIPQISVIMGPCAGGDVYSPAMTDFIFMVRDTSYMFVTGPDVVKTVTNEVVTAEELGGAKVHTSKSSIADGSFENDVEAILQIRRLLDFLPANNIEGVPEIESFDDVNRLDKSLDTLIPDNPNKPYDMGELIRRVVDEGDFFEIQAAYARNIITGFGRVEGRTVGFVANQPLVLAGVLDSDASRKAARFVRFCNAFSIPIVTFVDVPGFLPGTAQEYGGLIKHG…
620	0.0618824	G	374	T	1.87393	1.11765	1.51255	0.558154	1.02175	0.559494	1.11528	0.702264	0.154347	0.566079	0.00879479	MGSSHHHHHHSSGLVPRGSHMKDILEKLEERRAQARLGGGEKRLEAQHKRGKLTARERIELLLDHGSFEEFDMFVQHRSTDFGMEKQKIPGDGVVTGWGTVNGRTVFLFSKDFTVFGGSSSEAHAAKIVKVQDMALKMRAPIIGIFDAGGARIQEGVAALGGHGEVFRRNVAASGVIPQISVIMGPCAGGDVYSPAMTDFIFMVRDTSYMFVTGPDVVKTVTNEVVTAEELGGAKVHTSKSSIADGSFENDVEAILQIRRLLDFLPANNIEGVPEIESFDDVNRLDKSLDTLIPDNPNKPYDMGELIRRVVDEGDFFEIQAAYARNIITGFGRVEGRTVGFVANQPLVLAGVLDSDASRKAARFVRFCNAFSIPIVTFVDVPGFLPGTAQEYGTLIKHG…
621	0.0619822	A	13	G	1.87349	1.26266	1.22166	0.649201	0.784099	0.613455	0.936829	0.793311	0.118447	0.62004	0.00738755	MGSSHHHHHHSSGLVPRGSHMKDILEKLEERRGQARLGGGEKRLEAQHKRGKLTARERIELLLDHGSFEEFDMFVQHRSTDFGMEKQKIPGDGVVTGWGTVNGRTVFLFSKDFTVFGGSSSEAHAAKIVKVQDMALKMRAPIIGIFDAGGARIQEGVAALGGHGEVFRRNVAASGVIPQISVIMGPCAGGDVYSPAMTDFIFMVRDTSYMFVTGPDVVKTVTNEVVTAEELGGAKVHTSKSSIADGSFENDVEAILQIRRLLDFLPANNIEGVPEIESFDDVNRLDKSLDTLIPDNPNKPYDMGELIRRVVDEGDFFEIQAAYARNIITGFGRVEGRTVGFVANQPLVLAGVLDSDASRKAARFVRFCNAFSIPIVTFVDVPGFLPGTAQEYGGLIKHG…
622	0.062082	L	510	Q	1.87304	1.27061	1.20486	0.632808	0.780512	0.637798	0.917874	0.776918	0.117906	0.644382	0.00723807	MGSSHHHHHHSSGLVPRGSHMKDILEKLEERRAQARLGGGEKRLEAQHKRGKLTARERIELLLDHGSFEEFDMFVQHRSTDFGMEKQKIPGDGVVTGWGTVNGRTVFLFSKDFTVFGGSSSEAHAAKIVKVQDMALKMRAPIIGIFDAGGARIQEGVAALGGHGEVFRRNVAASGVIPQISVIMGPCAGGDVYSPAMTDFIFMVRDTSYMFVTGPDVVKTVTNEVVTAEELGGAKVHTSKSSIADGSFENDVEAILQIRRLLDFLPANNIEGVPEIESFDDVNRLDKSLDTLIPDNPNKPYDMGELIRRVVDEGDFFEIQAAYARNIITGFGRVEGRTVGFVANQPLVLAGVLDSDASRKAARFVRFCNAFSIPIVTFVDVPGFLPGTAQEYGGLIKHG…
623	0.0621819	L	365	P	1.87191	1.10873	1.52636	0.52302	1.03804	0.585707	1.11905	0.66713	0.156807	0.592291	0.00882446	MGSSHHHHHHSSGLVPRGSHMKDILEKLEERRAQARLGGGEKRLEAQHKRGKLTARERIELLLDHGSFEEFDMFVQHRSTDFGMEKQKIPGDGVVTGWGTVNGRTVFLFSKDFTVFGGSSSEAHAAKIVKVQDMALKMRAPIIGIFDAGGARIQEGVAALGGHGEVFRRNVAASGVIPQISVIMGPCAGGDVYSPAMTDFIFMVRDTSYMFVTGPDVVKTVTNEVVTAEELGGAKVHTSKSSIADGSFENDVEAILQIRRLLDFLPANNIEGVPEIESFDDVNRLDKSLDTLIPDNPNKPYDMGELIRRVVDEGDFFEIQAAYARNIITGFGRVEGRTVGFVANQPLVLAGVLDSDASRKAARFVRFCNAFSIPIVTFVDVPGFPPGTAQEYGGLIKHG…
624	0.0622817	N	507	D	1.87118	1.28817	1.16601	0.678567	0.74856	0.609607	0.893997	0.822677	0.113079	0.616192	0.00704979	MGSSHHHHHHSSGLVPRGSHMKDILEKLEERRAQARLGGGEKRLEAQHKRGKLTARERIELLLDHGSFEEFDMFVQHRSTDFGMEKQKIPGDGVVTGWGTVNGRTVFLFSKDFTVFGGSSSEAHAAKIVKVQDMALKMRAPIIGIFDAGGARIQEGVAALGGHGEVFRRNVAASGVIPQISVIMGPCAGGDVYSPAMTDFIFMVRDTSYMFVTGPDVVKTVTNEVVTAEELGGAKVHTSKSSIADGSFENDVEAILQIRRLLDFLPANNIEGVPEIESFDDVNRLDKSLDTLIPDNPNKPYDMGELIRRVVDEGDFFEIQAAYARNIITGFGRVEGRTVGFVANQPLVLAGVLDSDASRKAARFVRFCNAFSIPIVTFVDVPGFLPGTAQEYGGLIKHG…
625	0.0623815	R	488	H	1.87116	1.25087	1.24057	0.61622	0.761484	0.634653	0.97937	0.76033	0.115031	0.641237	0.00772301	MGSSHHHHHHSSGLVPRGSHMKDILEKLEERRAQARLGGGEKRLEAQHKRGKLTARERIELLLDHGSFEEFDMFVQHRSTDFGMEKQKIPGDGVVTGWGTVNGRTVFLFSKDFTVFGGSSSEAHAAKIVKVQDMALKMRAPIIGIFDAGGARIQEGVAALGGHGEVFRRNVAASGVIPQISVIMGPCAGGDVYSPAMTDFIFMVRDTSYMFVTGPDVVKTVTNEVVTAEELGGAKVHTSKSSIADGSFENDVEAILQIRRLLDFLPANNIEGVPEIESFDDVNRLDKSLDTLIPDNPNKPYDMGELIRRVVDEGDFFEIQAAYARNIITGFGRVEGRTVGFVANQPLVLAGVLDSDASRKAARFVRFCNAFSIPIVTFVDVPGFLPGTAQEYGGLIKHG…
626	0.0624813	Q	14	S	1.87115	1.25935	1.2236	0.630202	0.724432	0.629143	0.986102	0.774312	0.109434	0.635728	0.0077761	MGSSHHHHHHSSGLVPRGSHMKDILEKLEERRASARLGGGEKRLEAQHKRGKLTARERIELLLDHGSFEEFDMFVQHRSTDFGMEKQKIPGDGVVTGWGTVNGRTVFLFSKDFTVFGGSSSEAHAAKIVKVQDMALKMRAPIIGIFDAGGARIQEGVAALGGHGEVFRRNVAASGVIPQISVIMGPCAGGDVYSPAMTDFIFMVRDTSYMFVTGPDVVKTVTNEVVTAEELGGAKVHTSKSSIADGSFENDVEAILQIRRLLDFLPANNIEGVPEIESFDDVNRLDKSLDTLIPDNPNKPYDMGELIRRVVDEGDFFEIQAAYARNIITGFGRVEGRTVGFVANQPLVLAGVLDSDASRKAARFVRFCNAFSIPIVTFVDVPGFLPGTAQEYGGLIKHG…
627	0.0625811	K	267	Q	1.87096	1.10653	1.52887	0.523873	0.976221	0.582655	1.17661	0.667983	0.14747	0.58924	0.00927843	MGSSHHHHHHSSGLVPRGSHMKDILEKLEERRAQARLGGGEKRLEAQHKRGKLTARERIELLLDHGSFEEFDMFVQHRSTDFGMEKQKIPGDGVVTGWGTVNGRTVFLFSKDFTVFGGSSSEAHAAKIVKVQDMALKMRAPIIGIFDAGGARIQEGVAALGGHGEVFRRNVAASGVIPQISVIMGPCAGGDVYSPAMTDFIFMVRDTSYMFVTGPDVVKTVTNEVVTAEELGGAKVHTSKSSIADGSFENDVEAILQIRRLLDFLPANNIEGVPEIESFDDVNRLDQSLDTLIPDNPNKPYDMGELIRRVVDEGDFFEIQAAYARNIITGFGRVEGRTVGFVANQPLVLAGVLDSDASRKAARFVRFCNAFSIPIVTFVDVPGFLPGTAQEYGGLIKHG…
628	0.0626809	G	19	A	1.87015	1.18829	1.36372	0.53453	0.853194	0.653763	1.06386	0.67864	0.128885	0.660347	0.00838928	MGSSHHHHHHSSGLVPRGSHMKDILEKLEERRAQARLGAGEKRLEAQHKRGKLTARERIELLLDHGSFEEFDMFVQHRSTDFGMEKQKIPGDGVVTGWGTVNGRTVFLFSKDFTVFGGSSSEAHAAKIVKVQDMALKMRAPIIGIFDAGGARIQEGVAALGGHGEVFRRNVAASGVIPQISVIMGPCAGGDVYSPAMTDFIFMVRDTSYMFVTGPDVVKTVTNEVVTAEELGGAKVHTSKSSIADGSFENDVEAILQIRRLLDFLPANNIEGVPEIESFDDVNRLDKSLDTLIPDNPNKPYDMGELIRRVVDEGDFFEIQAAYARNIITGFGRVEGRTVGFVANQPLVLAGVLDSDASRKAARFVRFCNAFSIPIVTFVDVPGFLPGTAQEYGGLIKHG…
629	0.0627807	G	20	I	1.87011	1.20188	1.33647	0.55307	0.844937	0.648807	1.03548	0.697179	0.127638	0.655391	0.00816551	MGSSHHHHHHSSGLVPRGSHMKDILEKLEERRAQARLGGIEKRLEAQHKRGKLTARERIELLLDHGSFEEFDMFVQHRSTDFGMEKQKIPGDGVVTGWGTVNGRTVFLFSKDFTVFGGSSSEAHAAKIVKVQDMALKMRAPIIGIFDAGGARIQEGVAALGGHGEVFRRNVAASGVIPQISVIMGPCAGGDVYSPAMTDFIFMVRDTSYMFVTGPDVVKTVTNEVVTAEELGGAKVHTSKSSIADGSFENDVEAILQIRRLLDFLPANNIEGVPEIESFDDVNRLDKSLDTLIPDNPNKPYDMGELIRRVVDEGDFFEIQAAYARNIITGFGRVEGRTVGFVANQPLVLAGVLDSDASRKAARFVRFCNAFSIPIVTFVDVPGFLPGTAQEYGGLIKHG…
630	0.0628805	N	507	R	1.86975	1.27536	1.18878	0.683989	0.730547	0.591373	0.937817	0.828099	0.110358	0.597958	0.00739534	MGSSHHHHHHSSGLVPRGSHMKDILEKLEERRAQARLGGGEKRLEAQHKRGKLTARERIELLLDHGSFEEFDMFVQHRSTDFGMEKQKIPGDGVVTGWGTVNGRTVFLFSKDFTVFGGSSSEAHAAKIVKVQDMALKMRAPIIGIFDAGGARIQEGVAALGGHGEVFRRNVAASGVIPQISVIMGPCAGGDVYSPAMTDFIFMVRDTSYMFVTGPDVVKTVTNEVVTAEELGGAKVHTSKSSIADGSFENDVEAILQIRRLLDFLPANNIEGVPEIESFDDVNRLDKSLDTLIPDNPNKPYDMGELIRRVVDEGDFFEIQAAYARNIITGFGRVEGRTVGFVANQPLVLAGVLDSDASRKAARFVRFCNAFSIPIVTFVDVPGFLPGTAQEYGGLIKHG…
631	0.0629803	K	2	I	1.86901	1.23866	1.2607	0.601023	0.80466	0.637634	0.970511	0.745133	0.121553	0.644218	0.00765315	MGSSHHHHHHSSGLVPRGSHMIDILEKLEERRAQARLGGGEKRLEAQHKRGKLTARERIELLLDHGSFEEFDMFVQHRSTDFGMEKQKIPGDGVVTGWGTVNGRTVFLFSKDFTVFGGSSSEAHAAKIVKVQDMALKMRAPIIGIFDAGGARIQEGVAALGGHGEVFRRNVAASGVIPQISVIMGPCAGGDVYSPAMTDFIFMVRDTSYMFVTGPDVVKTVTNEVVTAEELGGAKVHTSKSSIADGSFENDVEAILQIRRLLDFLPANNIEGVPEIESFDDVNRLDKSLDTLIPDNPNKPYDMGELIRRVVDEGDFFEIQAAYARNIITGFGRVEGRTVGFVANQPLVLAGVLDSDASRKAARFVRFCNAFSIPIVTFVDVPGFLPGTAQEYGGLIKHG…
632	0.0630801	H	-13	P	1.86843	1.08507	1.56672	0.470965	1.01615	0.614106	1.19249	0.615075	0.153502	0.620691	0.00940365	MGSSHHPHHHSSGLVPRGSHMKDILEKLEERRAQARLGGGEKRLEAQHKRGKLTARERIELLLDHGSFEEFDMFVQHRSTDFGMEKQKIPGDGVVTGWGTVNGRTVFLFSKDFTVFGGSSSEAHAAKIVKVQDMALKMRAPIIGIFDAGGARIQEGVAALGGHGEVFRRNVAASGVIPQISVIMGPCAGGDVYSPAMTDFIFMVRDTSYMFVTGPDVVKTVTNEVVTAEELGGAKVHTSKSSIADGSFENDVEAILQIRRLLDFLPANNIEGVPEIESFDDVNRLDKSLDTLIPDNPNKPYDMGELIRRVVDEGDFFEIQAAYARNIITGFGRVEGRTVGFVANQPLVLAGVLDSDASRKAARFVRFCNAFSIPIVTFVDVPGFLPGTAQEYGGLIKHG…
633	0.06318	A	15	W	1.86758	1.18573	1.3637	0.555973	0.866625	0.629757	1.05291	0.700083	0.130914	0.636342	0.00830295	MGSSHHHHHHSSGLVPRGSHMKDILEKLEERRAQWRLGGGEKRLEAQHKRGKLTARERIELLLDHGSFEEFDMFVQHRSTDFGMEKQKIPGDGVVTGWGTVNGRTVFLFSKDFTVFGGSSSEAHAAKIVKVQDMALKMRAPIIGIFDAGGARIQEGVAALGGHGEVFRRNVAASGVIPQISVIMGPCAGGDVYSPAMTDFIFMVRDTSYMFVTGPDVVKTVTNEVVTAEELGGAKVHTSKSSIADGSFENDVEAILQIRRLLDFLPANNIEGVPEIESFDDVNRLDKSLDTLIPDNPNKPYDMGELIRRVVDEGDFFEIQAAYARNIITGFGRVEGRTVGFVANQPLVLAGVLDSDASRKAARFVRFCNAFSIPIVTFVDVPGFLPGTAQEYGGLIKHG…
634	0.0632798	K	504	Y	1.86703	1.29828	1.1375	0.683989	0.688336	0.614294	0.905589	0.828099	0.103981	0.620879	0.0071412	MGSSHHHHHHSSGLVPRGSHMKDILEKLEERRAQARLGGGEKRLEAQHKRGKLTARERIELLLDHGSFEEFDMFVQHRSTDFGMEKQKIPGDGVVTGWGTVNGRTVFLFSKDFTVFGGSSSEAHAAKIVKVQDMALKMRAPIIGIFDAGGARIQEGVAALGGHGEVFRRNVAASGVIPQISVIMGPCAGGDVYSPAMTDFIFMVRDTSYMFVTGPDVVKTVTNEVVTAEELGGAKVHTSKSSIADGSFENDVEAILQIRRLLDFLPANNIEGVPEIESFDDVNRLDKSLDTLIPDNPNKPYDMGELIRRVVDEGDFFEIQAAYARNIITGFGRVEGRTVGFVANQPLVLAGVLDSDASRKAARFVRFCNAFSIPIVTFVDVPGFLPGTAQEYGGLIKHG…
635	0.0633796	K	496	H	1.86679	1.24644	1.2407	0.617018	0.736212	0.629426	0.998662	0.761128	0.111213	0.63601	0.00787514	MGSSHHHHHHSSGLVPRGSHMKDILEKLEERRAQARLGGGEKRLEAQHKRGKLTARERIELLLDHGSFEEFDMFVQHRSTDFGMEKQKIPGDGVVTGWGTVNGRTVFLFSKDFTVFGGSSSEAHAAKIVKVQDMALKMRAPIIGIFDAGGARIQEGVAALGGHGEVFRRNVAASGVIPQISVIMGPCAGGDVYSPAMTDFIFMVRDTSYMFVTGPDVVKTVTNEVVTAEELGGAKVHTSKSSIADGSFENDVEAILQIRRLLDFLPANNIEGVPEIESFDDVNRLDKSLDTLIPDNPNKPYDMGELIRRVVDEGDFFEIQAAYARNIITGFGRVEGRTVGFVANQPLVLAGVLDSDASRKAARFVRFCNAFSIPIVTFVDVPGFLPGTAQEYGGLIKHG…
636	0.0634794	L	393	I	1.86553	1.29516	1.14074	0.699334	0.668357	0.595826	0.92444	0.843444	0.100963	0.60241	0.00728986	MGSSHHHHHHSSGLVPRGSHMKDILEKLEERRAQARLGGGEKRLEAQHKRGKLTARERIELLLDHGSFEEFDMFVQHRSTDFGMEKQKIPGDGVVTGWGTVNGRTVFLFSKDFTVFGGSSSEAHAAKIVKVQDMALKMRAPIIGIFDAGGARIQEGVAALGGHGEVFRRNVAASGVIPQISVIMGPCAGGDVYSPAMTDFIFMVRDTSYMFVTGPDVVKTVTNEVVTAEELGGAKVHTSKSSIADGSFENDVEAILQIRRLLDFLPANNIEGVPEIESFDDVNRLDKSLDTLIPDNPNKPYDMGELIRRVVDEGDFFEIQAAYARNIITGFGRVEGRTVGFVANQPLVLAGVLDSDASRKAARFVRFCNAFSIPIVTFVDVPGFLPGTAQEYGGLIKHG…
637	0.0635792	K	503	F	1.86543	1.31239	1.10609	0.667756	0.670215	0.64463	0.879908	0.811865	0.101244	0.651215	0.00693869	MGSSHHHHHHSSGLVPRGSHMKDILEKLEERRAQARLGGGEKRLEAQHKRGKLTARERIELLLDHGSFEEFDMFVQHRSTDFGMEKQKIPGDGVVTGWGTVNGRTVFLFSKDFTVFGGSSSEAHAAKIVKVQDMALKMRAPIIGIFDAGGARIQEGVAALGGHGEVFRRNVAASGVIPQISVIMGPCAGGDVYSPAMTDFIFMVRDTSYMFVTGPDVVKTVTNEVVTAEELGGAKVHTSKSSIADGSFENDVEAILQIRRLLDFLPANNIEGVPEIESFDDVNRLDKSLDTLIPDNPNKPYDMGELIRRVVDEGDFFEIQAAYARNIITGFGRVEGRTVGFVANQPLVLAGVLDSDASRKAARFVRFCNAFSIPIVTFVDVPGFLPGTAQEYGGLIKHG…
638	0.063679	M	183	L	1.86467	1.18001	1.36933	0.590622	0.841081	0.589385	1.08058	0.734732	0.127055	0.595969	0.00852111	MGSSHHHHHHSSGLVPRGSHMKDILEKLEERRAQARLGGGEKRLEAQHKRGKLTARERIELLLDHGSFEEFDMFVQHRSTDFGMEKQKIPGDGVVTGWGTVNGRTVFLFSKDFTVFGGSSSEAHAAKIVKVQDMALKMRAPIIGIFDAGGARIQEGVAALGGHGEVFRRNVAASGVIPQISVIMGPCAGGDVYSPAMTDFIFLVRDTSYMFVTGPDVVKTVTNEVVTAEELGGAKVHTSKSSIADGSFENDVEAILQIRRLLDFLPANNIEGVPEIESFDDVNRLDKSLDTLIPDNPNKPYDMGELIRRVVDEGDFFEIQAAYARNIITGFGRVEGRTVGFVANQPLVLAGVLDSDASRKAARFVRFCNAFSIPIVTFVDVPGFLPGTAQEYGGLIKHG…
639	0.0637788	R	470	K	1.86433	1.26954	1.18959	0.639109	0.735557	0.630431	0.934918	0.783219	0.111114	0.637016	0.00737248	MGSSHHHHHHSSGLVPRGSHMKDILEKLEERRAQARLGGGEKRLEAQHKRGKLTARERIELLLDHGSFEEFDMFVQHRSTDFGMEKQKIPGDGVVTGWGTVNGRTVFLFSKDFTVFGGSSSEAHAAKIVKVQDMALKMRAPIIGIFDAGGARIQEGVAALGGHGEVFRRNVAASGVIPQISVIMGPCAGGDVYSPAMTDFIFMVRDTSYMFVTGPDVVKTVTNEVVTAEELGGAKVHTSKSSIADGSFENDVEAILQIRRLLDFLPANNIEGVPEIESFDDVNRLDKSLDTLIPDNPNKPYDMGELIRRVVDEGDFFEIQAAYARNIITGFGRVEGRTVGFVANQPLVLAGVLDSDASRKAARFVRFCNAFSIPIVTFVDVPGFLPGTAQEYGGLIKHG…
640	0.0638786	A	487	S	1.86422	1.2332	1.26203	0.645457	0.781325	0.587744	0.991086	0.789566	0.118028	0.594328	0.0078154	MGSSHHHHHHSSGLVPRGSHMKDILEKLEERRAQARLGGGEKRLEAQHKRGKLTARERIELLLDHGSFEEFDMFVQHRSTDFGMEKQKIPGDGVVTGWGTVNGRTVFLFSKDFTVFGGSSSEAHAAKIVKVQDMALKMRAPIIGIFDAGGARIQEGVAALGGHGEVFRRNVAASGVIPQISVIMGPCAGGDVYSPAMTDFIFMVRDTSYMFVTGPDVVKTVTNEVVTAEELGGAKVHTSKSSIADGSFENDVEAILQIRRLLDFLPANNIEGVPEIESFDDVNRLDKSLDTLIPDNPNKPYDMGELIRRVVDEGDFFEIQAAYARNIITGFGRVEGRTVGFVANQPLVLAGVLDSDASRKAARFVRFCNAFSIPIVTFVDVPGFLPGTAQEYGGLIKHG…
641	0.0639784	E	65	K	1.86417	1.23992	1.2485	0.620076	0.773646	0.619839	0.979916	0.764186	0.116868	0.626424	0.00772732	MGSSHHHHHHSSGLVPRGSHMKDILEKLEERRAQARLGGGEKRLEAQHKRGKLTARERIELLLDHGSFEEFDMFVQHRSTDFGMKKQKIPGDGVVTGWGTVNGRTVFLFSKDFTVFGGSSSEAHAAKIVKVQDMALKMRAPIIGIFDAGGARIQEGVAALGGHGEVFRRNVAASGVIPQISVIMGPCAGGDVYSPAMTDFIFMVRDTSYMFVTGPDVVKTVTNEVVTAEELGGAKVHTSKSSIADGSFENDVEAILQIRRLLDFLPANNIEGVPEIESFDDVNRLDKSLDTLIPDNPNKPYDMGELIRRVVDEGDFFEIQAAYARNIITGFGRVEGRTVGFVANQPLVLAGVLDSDASRKAARFVRFCNAFSIPIVTFVDVPGFLPGTAQEYGGLIKHG…
642	0.0640783	D	186	N	1.8641	1.15396	1.42027	0.557756	0.906009	0.596208	1.09377	0.701866	0.136863	0.602792	0.00862512	MGSSHHHHHHSSGLVPRGSHMKDILEKLEERRAQARLGGGEKRLEAQHKRGKLTARERIELLLDHGSFEEFDMFVQHRSTDFGMEKQKIPGDGVVTGWGTVNGRTVFLFSKDFTVFGGSSSEAHAAKIVKVQDMALKMRAPIIGIFDAGGARIQEGVAALGGHGEVFRRNVAASGVIPQISVIMGPCAGGDVYSPAMTDFIFMVRNTSYMFVTGPDVVKTVTNEVVTAEELGGAKVHTSKSSIADGSFENDVEAILQIRRLLDFLPANNIEGVPEIESFDDVNRLDKSLDTLIPDNPNKPYDMGELIRRVVDEGDFFEIQAAYARNIITGFGRVEGRTVGFVANQPLVLAGVLDSDASRKAARFVRFCNAFSIPIVTFVDVPGFLPGTAQEYGGLIKHG…
643	0.0641781	M	64	A	1.86398	1.17128	1.3854	0.567242	0.933663	0.604041	1.02353	0.711352	0.141041	0.610626	0.00807122	MGSSHHHHHHSSGLVPRGSHMKDILEKLEERRAQARLGGGEKRLEAQHKRGKLTARERIELLLDHGSFEEFDMFVQHRSTDFGAEKQKIPGDGVVTGWGTVNGRTVFLFSKDFTVFGGSSSEAHAAKIVKVQDMALKMRAPIIGIFDAGGARIQEGVAALGGHGEVFRRNVAASGVIPQISVIMGPCAGGDVYSPAMTDFIFMVRDTSYMFVTGPDVVKTVTNEVVTAEELGGAKVHTSKSSIADGSFENDVEAILQIRRLLDFLPANNIEGVPEIESFDDVNRLDKSLDTLIPDNPNKPYDMGELIRRVVDEGDFFEIQAAYARNIITGFGRVEGRTVGFVANQPLVLAGVLDSDASRKAARFVRFCNAFSIPIVTFVDVPGFLPGTAQEYGGLIKHG…
644	0.0642779	N	507	S	1.86337	1.26671	1.19333	0.633193	0.758179	0.633515	0.92152	0.777303	0.114532	0.640099	0.00726683	MGSSHHHHHHSSGLVPRGSHMKDILEKLEERRAQARLGGGEKRLEAQHKRGKLTARERIELLLDHGSFEEFDMFVQHRSTDFGMEKQKIPGDGVVTGWGTVNGRTVFLFSKDFTVFGGSSSEAHAAKIVKVQDMALKMRAPIIGIFDAGGARIQEGVAALGGHGEVFRRNVAASGVIPQISVIMGPCAGGDVYSPAMTDFIFMVRDTSYMFVTGPDVVKTVTNEVVTAEELGGAKVHTSKSSIADGSFENDVEAILQIRRLLDFLPANNIEGVPEIESFDDVNRLDKSLDTLIPDNPNKPYDMGELIRRVVDEGDFFEIQAAYARNIITGFGRVEGRTVGFVANQPLVLAGVLDSDASRKAARFVRFCNAFSIPIVTFVDVPGFLPGTAQEYGGLIKHG…
645	0.0643777	L	382	V	1.86298	1.19502	1.33592	0.596247	0.855282	0.598774	1.02625	0.740357	0.1292	0.605358	0.00809267	MGSSHHHHHHSSGLVPRGSHMKDILEKLEERRAQARLGGGEKRLEAQHKRGKLTARERIELLLDHGSFEEFDMFVQHRSTDFGMEKQKIPGDGVVTGWGTVNGRTVFLFSKDFTVFGGSSSEAHAAKIVKVQDMALKMRAPIIGIFDAGGARIQEGVAALGGHGEVFRRNVAASGVIPQISVIMGPCAGGDVYSPAMTDFIFMVRDTSYMFVTGPDVVKTVTNEVVTAEELGGAKVHTSKSSIADGSFENDVEAILQIRRLLDFLPANNIEGVPEIESFDDVNRLDKSLDTLIPDNPNKPYDMGELIRRVVDEGDFFEIQAAYARNIITGFGRVEGRTVGFVANQPLVLAGVLDSDASRKAARFVRFCNAFSIPIVTFVDVPGFLPGTAQEYGGLIKHG…
646	0.0644775	K	377	R	1.86216	1.20452	1.3153	0.61174	0.81195	0.592775	1.03477	0.75585	0.122655	0.59936	0.00815988	MGSSHHHHHHSSGLVPRGSHMKDILEKLEERRAQARLGGGEKRLEAQHKRGKLTARERIELLLDHGSFEEFDMFVQHRSTDFGMEKQKIPGDGVVTGWGTVNGRTVFLFSKDFTVFGGSSSEAHAAKIVKVQDMALKMRAPIIGIFDAGGARIQEGVAALGGHGEVFRRNVAASGVIPQISVIMGPCAGGDVYSPAMTDFIFMVRDTSYMFVTGPDVVKTVTNEVVTAEELGGAKVHTSKSSIADGSFENDVEAILQIRRLLDFLPANNIEGVPEIESFDDVNRLDKSLDTLIPDNPNKPYDMGELIRRVVDEGDFFEIQAAYARNIITGFGRVEGRTVGFVANQPLVLAGVLDSDASRKAARFVRFCNAFSIPIVTFVDVPGFLPGTAQEYGGLIRHG…
647	0.0645773	S	-9	L	1.86157	1.09257	1.53799	0.472846	1.00232	0.619725	1.16652	0.616956	0.151413	0.626309	0.00919882	MGSSHHHHHHLSGLVPRGSHMKDILEKLEERRAQARLGGGEKRLEAQHKRGKLTARERIELLLDHGSFEEFDMFVQHRSTDFGMEKQKIPGDGVVTGWGTVNGRTVFLFSKDFTVFGGSSSEAHAAKIVKVQDMALKMRAPIIGIFDAGGARIQEGVAALGGHGEVFRRNVAASGVIPQISVIMGPCAGGDVYSPAMTDFIFMVRDTSYMFVTGPDVVKTVTNEVVTAEELGGAKVHTSKSSIADGSFENDVEAILQIRRLLDFLPANNIEGVPEIESFDDVNRLDKSLDTLIPDNPNKPYDMGELIRRVVDEGDFFEIQAAYARNIITGFGRVEGRTVGFVANQPLVLAGVLDSDASRKAARFVRFCNAFSIPIVTFVDVPGFLPGTAQEYGGLIKHG…
648	0.0646771	K	32	W	1.86061	1.16317	1.39489	0.551963	0.889988	0.611202	1.07408	0.696073	0.134443	0.617786	0.00846986	MGSSHHHHHHSSGLVPRGSHMKDILEKLEERRAQARLGGGEKRLEAQHKRGWLTARERIELLLDHGSFEEFDMFVQHRSTDFGMEKQKIPGDGVVTGWGTVNGRTVFLFSKDFTVFGGSSSEAHAAKIVKVQDMALKMRAPIIGIFDAGGARIQEGVAALGGHGEVFRRNVAASGVIPQISVIMGPCAGGDVYSPAMTDFIFMVRDTSYMFVTGPDVVKTVTNEVVTAEELGGAKVHTSKSSIADGSFENDVEAILQIRRLLDFLPANNIEGVPEIESFDDVNRLDKSLDTLIPDNPNKPYDMGELIRRVVDEGDFFEIQAAYARNIITGFGRVEGRTVGFVANQPLVLAGVLDSDASRKAARFVRFCNAFSIPIVTFVDVPGFLPGTAQEYGGLIKHG…
649	0.0647769	R	502	N	1.86023	1.23271	1.25505	0.623259	0.788179	0.609446	0.976696	0.767369	0.119064	0.616031	0.00770193	MGSSHHHHHHSSGLVPRGSHMKDILEKLEERRAQARLGGGEKRLEAQHKRGKLTARERIELLLDHGSFEEFDMFVQHRSTDFGMEKQKIPGDGVVTGWGTVNGRTVFLFSKDFTVFGGSSSEAHAAKIVKVQDMALKMRAPIIGIFDAGGARIQEGVAALGGHGEVFRRNVAASGVIPQISVIMGPCAGGDVYSPAMTDFIFMVRDTSYMFVTGPDVVKTVTNEVVTAEELGGAKVHTSKSSIADGSFENDVEAILQIRRLLDFLPANNIEGVPEIESFDDVNRLDKSLDTLIPDNPNKPYDMGELIRRVVDEGDFFEIQAAYARNIITGFGRVEGRTVGFVANQPLVLAGVLDSDASRKAARFVRFCNAFSIPIVTFVDVPGFLPGTAQEYGGLIKHG…
650	0.0648767	H	-13	A	1.86005	1.10859	1.50293	0.470787	0.952136	0.637799	1.16286	0.614897	0.143831	0.644384	0.00916995	MGSSHHAHHHSSGLVPRGSHMKDILEKLEERRAQARLGGGEKRLEAQHKRGKLTARERIELLLDHGSFEEFDMFVQHRSTDFGMEKQKIPGDGVVTGWGTVNGRTVFLFSKDFTVFGGSSSEAHAAKIVKVQDMALKMRAPIIGIFDAGGARIQEGVAALGGHGEVFRRNVAASGVIPQISVIMGPCAGGDVYSPAMTDFIFMVRDTSYMFVTGPDVVKTVTNEVVTAEELGGAKVHTSKSSIADGSFENDVEAILQIRRLLDFLPANNIEGVPEIESFDDVNRLDKSLDTLIPDNPNKPYDMGELIRRVVDEGDFFEIQAAYARNIITGFGRVEGRTVGFVANQPLVLAGVLDSDASRKAARFVRFCNAFSIPIVTFVDVPGFLPGTAQEYGGLIKHG…
651	0.0649765	H	-11	E	1.85935	1.04757	1.62357	0.419111	1.05426	0.628455	1.2347	0.563221	0.159259	0.635039	0.00973649	MGSSHHHHEHSSGLVPRGSHMKDILEKLEERRAQARLGGGEKRLEAQHKRGKLTARERIELLLDHGSFEEFDMFVQHRSTDFGMEKQKIPGDGVVTGWGTVNGRTVFLFSKDFTVFGGSSSEAHAAKIVKVQDMALKMRAPIIGIFDAGGARIQEGVAALGGHGEVFRRNVAASGVIPQISVIMGPCAGGDVYSPAMTDFIFMVRDTSYMFVTGPDVVKTVTNEVVTAEELGGAKVHTSKSSIADGSFENDVEAILQIRRLLDFLPANNIEGVPEIESFDDVNRLDKSLDTLIPDNPNKPYDMGELIRRVVDEGDFFEIQAAYARNIITGFGRVEGRTVGFVANQPLVLAGVLDSDASRKAARFVRFCNAFSIPIVTFVDVPGFLPGTAQEYGGLIKHG…
652	0.0650764	R	11	P	1.85924	1.16687	1.38474	0.543611	0.890123	0.623255	1.06075	0.687721	0.134463	0.629839	0.00836474	MGSSHHHHHHSSGLVPRGSHMKDILEKLEEPRAQARLGGGEKRLEAQHKRGKLTARERIELLLDHGSFEEFDMFVQHRSTDFGMEKQKIPGDGVVTGWGTVNGRTVFLFSKDFTVFGGSSSEAHAAKIVKVQDMALKMRAPIIGIFDAGGARIQEGVAALGGHGEVFRRNVAASGVIPQISVIMGPCAGGDVYSPAMTDFIFMVRDTSYMFVTGPDVVKTVTNEVVTAEELGGAKVHTSKSSIADGSFENDVEAILQIRRLLDFLPANNIEGVPEIESFDDVNRLDKSLDTLIPDNPNKPYDMGELIRRVVDEGDFFEIQAAYARNIITGFGRVEGRTVGFVANQPLVLAGVLDSDASRKAARFVRFCNAFSIPIVTFVDVPGFLPGTAQEYGGLIKHG…
653	0.0651762	R	12	A	1.85829	1.21753	1.28151	0.595787	0.782234	0.621745	1.01507	0.739897	0.118166	0.62833	0.00800455	MGSSHHHHHHSSGLVPRGSHMKDILEKLEERAAQARLGGGEKRLEAQHKRGKLTARERIELLLDHGSFEEFDMFVQHRSTDFGMEKQKIPGDGVVTGWGTVNGRTVFLFSKDFTVFGGSSSEAHAAKIVKVQDMALKMRAPIIGIFDAGGARIQEGVAALGGHGEVFRRNVAASGVIPQISVIMGPCAGGDVYSPAMTDFIFMVRDTSYMFVTGPDVVKTVTNEVVTAEELGGAKVHTSKSSIADGSFENDVEAILQIRRLLDFLPANNIEGVPEIESFDDVNRLDKSLDTLIPDNPNKPYDMGELIRRVVDEGDFFEIQAAYARNIITGFGRVEGRTVGFVANQPLVLAGVLDSDASRKAARFVRFCNAFSIPIVTFVDVPGFLPGTAQEYGGLIKHG…
654	0.065276	S	-9	F	1.85685	1.06927	1.57516	0.453519	1.03637	0.615752	1.18621	0.597629	0.156555	0.622336	0.00935406	MGSSHHHHHHFSGLVPRGSHMKDILEKLEERRAQARLGGGEKRLEAQHKRGKLTARERIELLLDHGSFEEFDMFVQHRSTDFGMEKQKIPGDGVVTGWGTVNGRTVFLFSKDFTVFGGSSSEAHAAKIVKVQDMALKMRAPIIGIFDAGGARIQEGVAALGGHGEVFRRNVAASGVIPQISVIMGPCAGGDVYSPAMTDFIFMVRDTSYMFVTGPDVVKTVTNEVVTAEELGGAKVHTSKSSIADGSFENDVEAILQIRRLLDFLPANNIEGVPEIESFDDVNRLDKSLDTLIPDNPNKPYDMGELIRRVVDEGDFFEIQAAYARNIITGFGRVEGRTVGFVANQPLVLAGVLDSDASRKAARFVRFCNAFSIPIVTFVDVPGFLPGTAQEYGGLIKHG…
655	0.0653758	H	378	K	1.85684	1.15674	1.4002	0.562402	0.901199	0.594339	1.07164	0.706512	0.136137	0.600924	0.00845061	MGSSHHHHHHSSGLVPRGSHMKDILEKLEERRAQARLGGGEKRLEAQHKRGKLTARERIELLLDHGSFEEFDMFVQHRSTDFGMEKQKIPGDGVVTGWGTVNGRTVFLFSKDFTVFGGSSSEAHAAKIVKVQDMALKMRAPIIGIFDAGGARIQEGVAALGGHGEVFRRNVAASGVIPQISVIMGPCAGGDVYSPAMTDFIFMVRDTSYMFVTGPDVVKTVTNEVVTAEELGGAKVHTSKSSIADGSFENDVEAILQIRRLLDFLPANNIEGVPEIESFDDVNRLDKSLDTLIPDNPNKPYDMGELIRRVVDEGDFFEIQAAYARNIITGFGRVEGRTVGFVANQPLVLAGVLDSDASRKAARFVRFCNAFSIPIVTFVDVPGFLPGTAQEYGGLIKKG…
656	0.0654756	G	373	T	1.85651	1.08253	1.54797	0.503865	1.05939	0.578664	1.12867	0.647975	0.160033	0.585249	0.00890033	MGSSHHHHHHSSGLVPRGSHMKDILEKLEERRAQARLGGGEKRLEAQHKRGKLTARERIELLLDHGSFEEFDMFVQHRSTDFGMEKQKIPGDGVVTGWGTVNGRTVFLFSKDFTVFGGSSSEAHAAKIVKVQDMALKMRAPIIGIFDAGGARIQEGVAALGGHGEVFRRNVAASGVIPQISVIMGPCAGGDVYSPAMTDFIFMVRDTSYMFVTGPDVVKTVTNEVVTAEELGGAKVHTSKSSIADGSFENDVEAILQIRRLLDFLPANNIEGVPEIESFDDVNRLDKSLDTLIPDNPNKPYDMGELIRRVVDEGDFFEIQAAYARNIITGFGRVEGRTVGFVANQPLVLAGVLDSDASRKAARFVRFCNAFSIPIVTFVDVPGFLPGTAQEYTGLIKHG…
657	0.0655754	G	-18	C	1.85639	1.08192	1.54895	0.448928	1.02431	0.63299	1.16192	0.593037	0.154734	0.639574	0.00916252	MCSSHHHHHHSSGLVPRGSHMKDILEKLEERRAQARLGGGEKRLEAQHKRGKLTARERIELLLDHGSFEEFDMFVQHRSTDFGMEKQKIPGDGVVTGWGTVNGRTVFLFSKDFTVFGGSSSEAHAAKIVKVQDMALKMRAPIIGIFDAGGARIQEGVAALGGHGEVFRRNVAASGVIPQISVIMGPCAGGDVYSPAMTDFIFMVRDTSYMFVTGPDVVKTVTNEVVTAEELGGAKVHTSKSSIADGSFENDVEAILQIRRLLDFLPANNIEGVPEIESFDDVNRLDKSLDTLIPDNPNKPYDMGELIRRVVDEGDFFEIQAAYARNIITGFGRVEGRTVGFVANQPLVLAGVLDSDASRKAARFVRFCNAFSIPIVTFVDVPGFLPGTAQEYGGLIKHG…
658	0.0656752	F	440	Y	1.85609	1.22318	1.26582	0.622171	0.797675	0.601006	0.982857	0.766281	0.120498	0.607591	0.00775051	MGSSHHHHHHSSGLVPRGSHMKDILEKLEERRAQARLGGGEKRLEAQHKRGKLTARERIELLLDHGSFEEFDMFVQHRSTDFGMEKQKIPGDGVVTGWGTVNGRTVFLFSKDFTVFGGSSSEAHAAKIVKVQDMALKMRAPIIGIFDAGGARIQEGVAALGGHGEVFRRNVAASGVIPQISVIMGPCAGGDVYSPAMTDFIFMVRDTSYMFVTGPDVVKTVTNEVVTAEELGGAKVHTSKSSIADGSFENDVEAILQIRRLLDFLPANNIEGVPEIESFDDVNRLDKSLDTLIPDNPNKPYDMGELIRRVVDEGDFFEIQAAYARNIITGFGRVEGRTVGFVANQPLVLAGVLDSDASRKAARFVRFCNAFSIPIVTFVDVPGFLPGTAQEYGGLIKHG…
659	0.065775	E	210	R	1.85569	1.20547	1.30042	0.615578	0.826193	0.589897	1.00424	0.759688	0.124806	0.596482	0.00791916	MGSSHHHHHHSSGLVPRGSHMKDILEKLEERRAQARLGGGEKRLEAQHKRGKLTARERIELLLDHGSFEEFDMFVQHRSTDFGMEKQKIPGDGVVTGWGTVNGRTVFLFSKDFTVFGGSSSEAHAAKIVKVQDMALKMRAPIIGIFDAGGARIQEGVAALGGHGEVFRRNVAASGVIPQISVIMGPCAGGDVYSPAMTDFIFMVRDTSYMFVTGPDVVKTVTNEVVTAERLGGAKVHTSKSSIADGSFENDVEAILQIRRLLDFLPANNIEGVPEIESFDDVNRLDKSLDTLIPDNPNKPYDMGELIRRVVDEGDFFEIQAAYARNIITGFGRVEGRTVGFVANQPLVLAGVLDSDASRKAARFVRFCNAFSIPIVTFVDVPGFLPGTAQEYGGLIKHG…
660	0.0658748	A	385	Y	1.85499	1.11049	1.48901	0.510198	0.989306	0.600288	1.11284	0.654308	0.149446	0.606872	0.00877552	MGSSHHHHHHSSGLVPRGSHMKDILEKLEERRAQARLGGGEKRLEAQHKRGKLTARERIELLLDHGSFEEFDMFVQHRSTDFGMEKQKIPGDGVVTGWGTVNGRTVFLFSKDFTVFGGSSSEAHAAKIVKVQDMALKMRAPIIGIFDAGGARIQEGVAALGGHGEVFRRNVAASGVIPQISVIMGPCAGGDVYSPAMTDFIFMVRDTSYMFVTGPDVVKTVTNEVVTAEELGGAKVHTSKSSIADGSFENDVEAILQIRRLLDFLPANNIEGVPEIESFDDVNRLDKSLDTLIPDNPNKPYDMGELIRRVVDEGDFFEIQAAYARNIITGFGRVEGRTVGFVANQPLVLAGVLDSDASRKAARFVRFCNAFSIPIVTFVDVPGFLPGTAQEYGGLIKHG…
661	0.0659746	E	10	G	1.85277	1.20357	1.29838	0.611393	0.816614	0.592181	1.00942	0.755503	0.123359	0.598766	0.00796001	MGSSHHHHHHSSGLVPRGSHMKDILEKLEGRRAQARLGGGEKRLEAQHKRGKLTARERIELLLDHGSFEEFDMFVQHRSTDFGMEKQKIPGDGVVTGWGTVNGRTVFLFSKDFTVFGGSSSEAHAAKIVKVQDMALKMRAPIIGIFDAGGARIQEGVAALGGHGEVFRRNVAASGVIPQISVIMGPCAGGDVYSPAMTDFIFMVRDTSYMFVTGPDVVKTVTNEVVTAEELGGAKVHTSKSSIADGSFENDVEAILQIRRLLDFLPANNIEGVPEIESFDDVNRLDKSLDTLIPDNPNKPYDMGELIRRVVDEGDFFEIQAAYARNIITGFGRVEGRTVGFVANQPLVLAGVLDSDASRKAARFVRFCNAFSIPIVTFVDVPGFLPGTAQEYGGLIKHG…
662	0.0660745	Q	14	D	1.85239	1.24747	1.20984	0.618816	0.746067	0.628652	0.952418	0.762926	0.112702	0.635236	0.00751048	MGSSHHHHHHSSGLVPRGSHMKDILEKLEERRADARLGGGEKRLEAQHKRGKLTARERIELLLDHGSFEEFDMFVQHRSTDFGMEKQKIPGDGVVTGWGTVNGRTVFLFSKDFTVFGGSSSEAHAAKIVKVQDMALKMRAPIIGIFDAGGARIQEGVAALGGHGEVFRRNVAASGVIPQISVIMGPCAGGDVYSPAMTDFIFMVRDTSYMFVTGPDVVKTVTNEVVTAEELGGAKVHTSKSSIADGSFENDVEAILQIRRLLDFLPANNIEGVPEIESFDDVNRLDKSLDTLIPDNPNKPYDMGELIRRVVDEGDFFEIQAAYARNIITGFGRVEGRTVGFVANQPLVLAGVLDSDASRKAARFVRFCNAFSIPIVTFVDVPGFLPGTAQEYGGLIKHG…
663	0.0661743	S	227	Q	1.85155	1.12069	1.46172	0.534128	0.977432	0.586565	1.08686	0.678238	0.147653	0.593149	0.00857065	MGSSHHHHHHSSGLVPRGSHMKDILEKLEERRAQARLGGGEKRLEAQHKRGKLTARERIELLLDHGSFEEFDMFVQHRSTDFGMEKQKIPGDGVVTGWGTVNGRTVFLFSKDFTVFGGSSSEAHAAKIVKVQDMALKMRAPIIGIFDAGGARIQEGVAALGGHGEVFRRNVAASGVIPQISVIMGPCAGGDVYSPAMTDFIFMVRDTSYMFVTGPDVVKTVTNEVVTAEELGGAKVHTSKSSIADGQFENDVEAILQIRRLLDFLPANNIEGVPEIESFDDVNRLDKSLDTLIPDNPNKPYDMGELIRRVVDEGDFFEIQAAYARNIITGFGRVEGRTVGFVANQPLVLAGVLDSDASRKAARFVRFCNAFSIPIVTFVDVPGFLPGTAQEYGGLIKHG…
664	0.0662741	N	507	K	1.85095	1.2459	1.2101	0.649523	0.768981	0.596379	0.93435	0.793633	0.116164	0.602964	0.007368	MGSSHHHHHHSSGLVPRGSHMKDILEKLEERRAQARLGGGEKRLEAQHKRGKLTARERIELLLDHGSFEEFDMFVQHRSTDFGMEKQKIPGDGVVTGWGTVNGRTVFLFSKDFTVFGGSSSEAHAAKIVKVQDMALKMRAPIIGIFDAGGARIQEGVAALGGHGEVFRRNVAASGVIPQISVIMGPCAGGDVYSPAMTDFIFMVRDTSYMFVTGPDVVKTVTNEVVTAEELGGAKVHTSKSSIADGSFENDVEAILQIRRLLDFLPANNIEGVPEIESFDDVNRLDKSLDTLIPDNPNKPYDMGELIRRVVDEGDFFEIQAAYARNIITGFGRVEGRTVGFVANQPLVLAGVLDSDASRKAARFVRFCNAFSIPIVTFVDVPGFLPGTAQEYGGLIKHG…
665	0.0663739	E	499	D	1.85064	1.26374	1.17381	0.653862	0.709626	0.609878	0.935018	0.797972	0.107197	0.616462	0.00737327	MGSSHHHHHHSSGLVPRGSHMKDILEKLEERRAQARLGGGEKRLEAQHKRGKLTARERIELLLDHGSFEEFDMFVQHRSTDFGMEKQKIPGDGVVTGWGTVNGRTVFLFSKDFTVFGGSSSEAHAAKIVKVQDMALKMRAPIIGIFDAGGARIQEGVAALGGHGEVFRRNVAASGVIPQISVIMGPCAGGDVYSPAMTDFIFMVRDTSYMFVTGPDVVKTVTNEVVTAEELGGAKVHTSKSSIADGSFENDVEAILQIRRLLDFLPANNIEGVPEIESFDDVNRLDKSLDTLIPDNPNKPYDMGELIRRVVDEGDFFEIQAAYARNIITGFGRVEGRTVGFVANQPLVLAGVLDSDASRKAARFVRFCNAFSIPIVTFVDVPGFLPGTAQEYGGLIKHG…
666	0.0664737	K	29	T	1.85033	1.17599	1.34866	0.559615	0.88374	0.61638	1.01877	0.703725	0.133499	0.622964	0.00803372	MGSSHHHHHHSSGLVPRGSHMKDILEKLEERRAQARLGGGEKRLEAQHTRGKLTARERIELLLDHGSFEEFDMFVQHRSTDFGMEKQKIPGDGVVTGWGTVNGRTVFLFSKDFTVFGGSSSEAHAAKIVKVQDMALKMRAPIIGIFDAGGARIQEGVAALGGHGEVFRRNVAASGVIPQISVIMGPCAGGDVYSPAMTDFIFMVRDTSYMFVTGPDVVKTVTNEVVTAEELGGAKVHTSKSSIADGSFENDVEAILQIRRLLDFLPANNIEGVPEIESFDDVNRLDKSLDTLIPDNPNKPYDMGELIRRVVDEGDFFEIQAAYARNIITGFGRVEGRTVGFVANQPLVLAGVLDSDASRKAARFVRFCNAFSIPIVTFVDVPGFLPGTAQEYGGLIKHG…
667	0.0665735	S	481	T	1.85005	1.2782	1.1437	0.662509	0.693423	0.61569	0.909509	0.806619	0.10475	0.622275	0.00717211	MGSSHHHHHHSSGLVPRGSHMKDILEKLEERRAQARLGGGEKRLEAQHKRGKLTARERIELLLDHGSFEEFDMFVQHRSTDFGMEKQKIPGDGVVTGWGTVNGRTVFLFSKDFTVFGGSSSEAHAAKIVKVQDMALKMRAPIIGIFDAGGARIQEGVAALGGHGEVFRRNVAASGVIPQISVIMGPCAGGDVYSPAMTDFIFMVRDTSYMFVTGPDVVKTVTNEVVTAEELGGAKVHTSKSSIADGSFENDVEAILQIRRLLDFLPANNIEGVPEIESFDDVNRLDKSLDTLIPDNPNKPYDMGELIRRVVDEGDFFEIQAAYARNIITGFGRVEGRTVGFVANQPLVLAGVLDSDASRKAARFVRFCNAFSIPIVTFVDVPGFLPGTAQEYGGLIKHG…
668	0.0666733	P	-4	G	1.84976	1.23365	1.23223	0.623705	0.810833	0.609945	0.927865	0.767815	0.122486	0.616529	0.00731686	MGSSHHHHHHSSGLVGRGSHMKDILEKLEERRAQARLGGGEKRLEAQHKRGKLTARERIELLLDHGSFEEFDMFVQHRSTDFGMEKQKIPGDGVVTGWGTVNGRTVFLFSKDFTVFGGSSSEAHAAKIVKVQDMALKMRAPIIGIFDAGGARIQEGVAALGGHGEVFRRNVAASGVIPQISVIMGPCAGGDVYSPAMTDFIFMVRDTSYMFVTGPDVVKTVTNEVVTAEELGGAKVHTSKSSIADGSFENDVEAILQIRRLLDFLPANNIEGVPEIESFDDVNRLDKSLDTLIPDNPNKPYDMGELIRRVVDEGDFFEIQAAYARNIITGFGRVEGRTVGFVANQPLVLAGVLDSDASRKAARFVRFCNAFSIPIVTFVDVPGFLPGTAQEYGGLIKHG…
669	0.0667731	K	22	Y	1.8485	1.12553	1.44593	0.529249	0.933348	0.59628	1.10435	0.673358	0.140993	0.602865	0.00870856	MGSSHHHHHHSSGLVPRGSHMKDILEKLEERRAQARLGGGEYRLEAQHKRGKLTARERIELLLDHGSFEEFDMFVQHRSTDFGMEKQKIPGDGVVTGWGTVNGRTVFLFSKDFTVFGGSSSEAHAAKIVKVQDMALKMRAPIIGIFDAGGARIQEGVAALGGHGEVFRRNVAASGVIPQISVIMGPCAGGDVYSPAMTDFIFMVRDTSYMFVTGPDVVKTVTNEVVTAEELGGAKVHTSKSSIADGSFENDVEAILQIRRLLDFLPANNIEGVPEIESFDDVNRLDKSLDTLIPDNPNKPYDMGELIRRVVDEGDFFEIQAAYARNIITGFGRVEGRTVGFVANQPLVLAGVLDSDASRKAARFVRFCNAFSIPIVTFVDVPGFLPGTAQEYGGLIKHG…
670	0.0668729	F	402	Y	1.84811	1.24724	1.20174	0.642116	0.75475	0.605128	0.935162	0.786226	0.114014	0.611712	0.0073744	MGSSHHHHHHSSGLVPRGSHMKDILEKLEERRAQARLGGGEKRLEAQHKRGKLTARERIELLLDHGSFEEFDMFVQHRSTDFGMEKQKIPGDGVVTGWGTVNGRTVFLFSKDFTVFGGSSSEAHAAKIVKVQDMALKMRAPIIGIFDAGGARIQEGVAALGGHGEVFRRNVAASGVIPQISVIMGPCAGGDVYSPAMTDFIFMVRDTSYMFVTGPDVVKTVTNEVVTAEELGGAKVHTSKSSIADGSFENDVEAILQIRRLLDFLPANNIEGVPEIESFDDVNRLDKSLDTLIPDNPNKPYDMGELIRRVVDEGDFFEIQAAYARNIITGFGRVEGRTVGFVANQPLVLAGVLDSDASRKAARFVRFCNAFSIPIVTFVDVPGFLPGTAQEYGGLIKHG…
671	0.0669728	T	482	R	1.84803	1.16494	1.36618	0.58105	0.896602	0.583892	1.0308	0.72516	0.135442	0.590476	0.00812858	MGSSHHHHHHSSGLVPRGSHMKDILEKLEERRAQARLGGGEKRLEAQHKRGKLTARERIELLLDHGSFEEFDMFVQHRSTDFGMEKQKIPGDGVVTGWGTVNGRTVFLFSKDFTVFGGSSSEAHAAKIVKVQDMALKMRAPIIGIFDAGGARIQEGVAALGGHGEVFRRNVAASGVIPQISVIMGPCAGGDVYSPAMTDFIFMVRDTSYMFVTGPDVVKTVTNEVVTAEELGGAKVHTSKSSIADGSFENDVEAILQIRRLLDFLPANNIEGVPEIESFDDVNRLDKSLDTLIPDNPNKPYDMGELIRRVVDEGDFFEIQAAYARNIITGFGRVEGRTVGFVANQPLVLAGVLDSDASRKAARFVRFCNAFSIPIVTFVDVPGFLPGTAQEYGGLIKHG…
672	0.0670726	G	491	S	1.84778	1.20731	1.28093	0.624571	0.815088	0.582739	0.988142	0.768681	0.123129	0.589324	0.00779219	MGSSHHHHHHSSGLVPRGSHMKDILEKLEERRAQARLGGGEKRLEAQHKRGKLTARERIELLLDHGSFEEFDMFVQHRSTDFGMEKQKIPGDGVVTGWGTVNGRTVFLFSKDFTVFGGSSSEAHAAKIVKVQDMALKMRAPIIGIFDAGGARIQEGVAALGGHGEVFRRNVAASGVIPQISVIMGPCAGGDVYSPAMTDFIFMVRDTSYMFVTGPDVVKTVTNEVVTAEELGGAKVHTSKSSIADGSFENDVEAILQIRRLLDFLPANNIEGVPEIESFDDVNRLDKSLDTLIPDNPNKPYDMGELIRRVVDEGDFFEIQAAYARNIITGFGRVEGRTVGFVANQPLVLAGVLDSDASRKAARFVRFCNAFSIPIVTFVDVPGFLPGTAQEYGGLIKHG…
673	0.0671724	H	-13	L	1.84679	1.06018	1.57323	0.444168	0.994682	0.616011	1.21888	0.588278	0.150258	0.622596	0.00961169	MGSSHHLHHHSSGLVPRGSHMKDILEKLEERRAQARLGGGEKRLEAQHKRGKLTARERIELLLDHGSFEEFDMFVQHRSTDFGMEKQKIPGDGVVTGWGTVNGRTVFLFSKDFTVFGGSSSEAHAAKIVKVQDMALKMRAPIIGIFDAGGARIQEGVAALGGHGEVFRRNVAASGVIPQISVIMGPCAGGDVYSPAMTDFIFMVRDTSYMFVTGPDVVKTVTNEVVTAEELGGAKVHTSKSSIADGSFENDVEAILQIRRLLDFLPANNIEGVPEIESFDDVNRLDKSLDTLIPDNPNKPYDMGELIRRVVDEGDFFEIQAAYARNIITGFGRVEGRTVGFVANQPLVLAGVLDSDASRKAARFVRFCNAFSIPIVTFVDVPGFLPGTAQEYGGLIKHG…
674	0.0672722	F	465	W	1.84673	1.26313	1.1672	0.679318	0.726946	0.583808	0.913189	0.823428	0.109814	0.590393	0.00720113	MGSSHHHHHHSSGLVPRGSHMKDILEKLEERRAQARLGGGEKRLEAQHKRGKLTARERIELLLDHGSFEEFDMFVQHRSTDFGMEKQKIPGDGVVTGWGTVNGRTVFLFSKDFTVFGGSSSEAHAAKIVKVQDMALKMRAPIIGIFDAGGARIQEGVAALGGHGEVFRRNVAASGVIPQISVIMGPCAGGDVYSPAMTDFIFMVRDTSYMFVTGPDVVKTVTNEVVTAEELGGAKVHTSKSSIADGSFENDVEAILQIRRLLDFLPANNIEGVPEIESFDDVNRLDKSLDTLIPDNPNKPYDMGELIRRVVDEGDFFEIQAAYARNIITGFGRVEGRTVGFVANQPLVLAGVLDSDASRKAARFVRFCNAFSIPIVTFVDVPGFLPGTAQEYGGLIKHG…
675	0.067372	A	380	V	1.84667	1.24611	1.20111	0.664849	0.769258	0.581265	0.922443	0.808959	0.116205	0.587849	0.0072741	MGSSHHHHHHSSGLVPRGSHMKDILEKLEERRAQARLGGGEKRLEAQHKRGKLTARERIELLLDHGSFEEFDMFVQHRSTDFGMEKQKIPGDGVVTGWGTVNGRTVFLFSKDFTVFGGSSSEAHAAKIVKVQDMALKMRAPIIGIFDAGGARIQEGVAALGGHGEVFRRNVAASGVIPQISVIMGPCAGGDVYSPAMTDFIFMVRDTSYMFVTGPDVVKTVTNEVVTAEELGGAKVHTSKSSIADGSFENDVEAILQIRRLLDFLPANNIEGVPEIESFDDVNRLDKSLDTLIPDNPNKPYDMGELIRRVVDEGDFFEIQAAYARNIITGFGRVEGRTVGFVANQPLVLAGVLDSDASRKAARFVRFCNAFSIPIVTFVDVPGFLPGTAQEYGGLIKHG…
676	0.0674718	H	-15	C	1.84666	1.13589	1.42153	0.503237	0.912484	0.632657	1.09002	0.647347	0.137841	0.639242	0.00859553	MGSSCHHHHHSSGLVPRGSHMKDILEKLEERRAQARLGGGEKRLEAQHKRGKLTARERIELLLDHGSFEEFDMFVQHRSTDFGMEKQKIPGDGVVTGWGTVNGRTVFLFSKDFTVFGGSSSEAHAAKIVKVQDMALKMRAPIIGIFDAGGARIQEGVAALGGHGEVFRRNVAASGVIPQISVIMGPCAGGDVYSPAMTDFIFMVRDTSYMFVTGPDVVKTVTNEVVTAEELGGAKVHTSKSSIADGSFENDVEAILQIRRLLDFLPANNIEGVPEIESFDDVNRLDKSLDTLIPDNPNKPYDMGELIRRVVDEGDFFEIQAAYARNIITGFGRVEGRTVGFVANQPLVLAGVLDSDASRKAARFVRFCNAFSIPIVTFVDVPGFLPGTAQEYGGLIKHG…
677	0.0675716	N	507	H	1.84666	1.23523	1.22285	0.623108	0.740411	0.612126	0.973216	0.767218	0.111848	0.618711	0.00767449	MGSSHHHHHHSSGLVPRGSHMKDILEKLEERRAQARLGGGEKRLEAQHKRGKLTARERIELLLDHGSFEEFDMFVQHRSTDFGMEKQKIPGDGVVTGWGTVNGRTVFLFSKDFTVFGGSSSEAHAAKIVKVQDMALKMRAPIIGIFDAGGARIQEGVAALGGHGEVFRRNVAASGVIPQISVIMGPCAGGDVYSPAMTDFIFMVRDTSYMFVTGPDVVKTVTNEVVTAEELGGAKVHTSKSSIADGSFENDVEAILQIRRLLDFLPANNIEGVPEIESFDDVNRLDKSLDTLIPDNPNKPYDMGELIRRVVDEGDFFEIQAAYARNIITGFGRVEGRTVGFVANQPLVLAGVLDSDASRKAARFVRFCNAFSIPIVTFVDVPGFLPGTAQEYGGLIKHG…
678	0.0676714	G	252	A	1.84636	1.14859	1.39554	0.587239	0.917044	0.561346	1.05194	0.731349	0.13853	0.567931	0.00829524	MGSSHHHHHHSSGLVPRGSHMKDILEKLEERRAQARLGGGEKRLEAQHKRGKLTARERIELLLDHGSFEEFDMFVQHRSTDFGMEKQKIPGDGVVTGWGTVNGRTVFLFSKDFTVFGGSSSEAHAAKIVKVQDMALKMRAPIIGIFDAGGARIQEGVAALGGHGEVFRRNVAASGVIPQISVIMGPCAGGDVYSPAMTDFIFMVRDTSYMFVTGPDVVKTVTNEVVTAEELGGAKVHTSKSSIADGSFENDVEAILQIRRLLDFLPANNIEAVPEIESFDDVNRLDKSLDTLIPDNPNKPYDMGELIRRVVDEGDFFEIQAAYARNIITGFGRVEGRTVGFVANQPLVLAGVLDSDASRKAARFVRFCNAFSIPIVTFVDVPGFLPGTAQEYGGLIKHG…
679	0.0677712	K	7	Y	1.84626	1.09998	1.49256	0.491503	0.959274	0.608475	1.14347	0.635613	0.14491	0.61506	0.00901706	MGSSHHHHHHSSGLVPRGSHMKDILEYLEERRAQARLGGGEKRLEAQHKRGKLTARERIELLLDHGSFEEFDMFVQHRSTDFGMEKQKIPGDGVVTGWGTVNGRTVFLFSKDFTVFGGSSSEAHAAKIVKVQDMALKMRAPIIGIFDAGGARIQEGVAALGGHGEVFRRNVAASGVIPQISVIMGPCAGGDVYSPAMTDFIFMVRDTSYMFVTGPDVVKTVTNEVVTAEELGGAKVHTSKSSIADGSFENDVEAILQIRRLLDFLPANNIEGVPEIESFDDVNRLDKSLDTLIPDNPNKPYDMGELIRRVVDEGDFFEIQAAYARNIITGFGRVEGRTVGFVANQPLVLAGVLDSDASRKAARFVRFCNAFSIPIVTFVDVPGFLPGTAQEYGGLIKHG…
680	0.067871	T	495	R	1.84559	1.19395	1.30327	0.64708	0.812308	0.54687	1.01916	0.79119	0.122709	0.553454	0.00803675	MGSSHHHHHHSSGLVPRGSHMKDILEKLEERRAQARLGGGEKRLEAQHKRGKLTARERIELLLDHGSFEEFDMFVQHRSTDFGMEKQKIPGDGVVTGWGTVNGRTVFLFSKDFTVFGGSSSEAHAAKIVKVQDMALKMRAPIIGIFDAGGARIQEGVAALGGHGEVFRRNVAASGVIPQISVIMGPCAGGDVYSPAMTDFIFMVRDTSYMFVTGPDVVKTVTNEVVTAEELGGAKVHTSKSSIADGSFENDVEAILQIRRLLDFLPANNIEGVPEIESFDDVNRLDKSLDTLIPDNPNKPYDMGELIRRVVDEGDFFEIQAAYARNIITGFGRVEGRTVGFVANQPLVLAGVLDSDASRKAARFVRFCNAFSIPIVTFVDVPGFLPGTAQEYGGLIKHG…
681	0.0679709	G	19	T	1.84544	1.21455	1.26178	0.60382	0.788162	0.610733	0.98534	0.74793	0.119061	0.617318	0.0077701	MGSSHHHHHHSSGLVPRGSHMKDILEKLEERRAQARLGTGEKRLEAQHKRGKLTARERIELLLDHGSFEEFDMFVQHRSTDFGMEKQKIPGDGVVTGWGTVNGRTVFLFSKDFTVFGGSSSEAHAAKIVKVQDMALKMRAPIIGIFDAGGARIQEGVAALGGHGEVFRRNVAASGVIPQISVIMGPCAGGDVYSPAMTDFIFMVRDTSYMFVTGPDVVKTVTNEVVTAEELGGAKVHTSKSSIADGSFENDVEAILQIRRLLDFLPANNIEGVPEIESFDDVNRLDKSLDTLIPDNPNKPYDMGELIRRVVDEGDFFEIQAAYARNIITGFGRVEGRTVGFVANQPLVLAGVLDSDASRKAARFVRFCNAFSIPIVTFVDVPGFLPGTAQEYGGLIKHG…
682	0.0680707	K	29	D	1.8454	1.15919	1.37243	0.548732	0.872586	0.610459	1.05931	0.692842	0.131814	0.617043	0.00835343	MGSSHHHHHHSSGLVPRGSHMKDILEKLEERRAQARLGGGEKRLEAQHDRGKLTARERIELLLDHGSFEEFDMFVQHRSTDFGMEKQKIPGDGVVTGWGTVNGRTVFLFSKDFTVFGGSSSEAHAAKIVKVQDMALKMRAPIIGIFDAGGARIQEGVAALGGHGEVFRRNVAASGVIPQISVIMGPCAGGDVYSPAMTDFIFMVRDTSYMFVTGPDVVKTVTNEVVTAEELGGAKVHTSKSSIADGSFENDVEAILQIRRLLDFLPANNIEGVPEIESFDDVNRLDKSLDTLIPDNPNKPYDMGELIRRVVDEGDFFEIQAAYARNIITGFGRVEGRTVGFVANQPLVLAGVLDSDASRKAARFVRFCNAFSIPIVTFVDVPGFLPGTAQEYGGLIKHG…
683	0.0681705	M	409	F	1.84537	1.16425	1.36223	0.60119	0.844069	0.563058	1.06922	0.7453	0.127507	0.569643	0.00843154	MGSSHHHHHHSSGLVPRGSHMKDILEKLEERRAQARLGGGEKRLEAQHKRGKLTARERIELLLDHGSFEEFDMFVQHRSTDFGMEKQKIPGDGVVTGWGTVNGRTVFLFSKDFTVFGGSSSEAHAAKIVKVQDMALKMRAPIIGIFDAGGARIQEGVAALGGHGEVFRRNVAASGVIPQISVIMGPCAGGDVYSPAMTDFIFMVRDTSYMFVTGPDVVKTVTNEVVTAEELGGAKVHTSKSSIADGSFENDVEAILQIRRLLDFLPANNIEGVPEIESFDDVNRLDKSLDTLIPDNPNKPYDMGELIRRVVDEGDFFEIQAAYARNIITGFGRVEGRTVGFVANQPLVLAGVLDSDASRKAARFVRFCNAFSIPIVTFVDVPGFLPGTAQEYGGLIKHG…
684	0.0682703	T	193	I	1.84506	1.2299	1.23033	0.634639	0.77576	0.595261	0.954933	0.778749	0.117188	0.601846	0.00753031	MGSSHHHHHHSSGLVPRGSHMKDILEKLEERRAQARLGGGEKRLEAQHKRGKLTARERIELLLDHGSFEEFDMFVQHRSTDFGMEKQKIPGDGVVTGWGTVNGRTVFLFSKDFTVFGGSSSEAHAAKIVKVQDMALKMRAPIIGIFDAGGARIQEGVAALGGHGEVFRRNVAASGVIPQISVIMGPCAGGDVYSPAMTDFIFMVRDTSYMFVIGPDVVKTVTNEVVTAEELGGAKVHTSKSSIADGSFENDVEAILQIRRLLDFLPANNIEGVPEIESFDDVNRLDKSLDTLIPDNPNKPYDMGELIRRVVDEGDFFEIQAAYARNIITGFGRVEGRTVGFVANQPLVLAGVLDSDASRKAARFVRFCNAFSIPIVTFVDVPGFLPGTAQEYGGLIKHG…
685	0.0683701	E	497	D	1.84464	1.25767	1.17394	0.647356	0.725223	0.610316	0.923141	0.791466	0.109554	0.6169	0.00727961	MGSSHHHHHHSSGLVPRGSHMKDILEKLEERRAQARLGGGEKRLEAQHKRGKLTARERIELLLDHGSFEEFDMFVQHRSTDFGMEKQKIPGDGVVTGWGTVNGRTVFLFSKDFTVFGGSSSEAHAAKIVKVQDMALKMRAPIIGIFDAGGARIQEGVAALGGHGEVFRRNVAASGVIPQISVIMGPCAGGDVYSPAMTDFIFMVRDTSYMFVTGPDVVKTVTNEVVTAEELGGAKVHTSKSSIADGSFENDVEAILQIRRLLDFLPANNIEGVPEIESFDDVNRLDKSLDTLIPDNPNKPYDMGELIRRVVDEGDFFEIQAAYARNIITGFGRVEGRTVGFVANQPLVLAGVLDSDASRKAARFVRFCNAFSIPIVTFVDVPGFLPGTAQEYGGLIKHG…
686	0.0684699	A	234	R	1.84411	1.21091	1.2664	0.647039	0.759827	0.563872	1.01313	0.791149	0.114781	0.570457	0.00798923	MGSSHHHHHHSSGLVPRGSHMKDILEKLEERRAQARLGGGEKRLEAQHKRGKLTARERIELLLDHGSFEEFDMFVQHRSTDFGMEKQKIPGDGVVTGWGTVNGRTVFLFSKDFTVFGGSSSEAHAAKIVKVQDMALKMRAPIIGIFDAGGARIQEGVAALGGHGEVFRRNVAASGVIPQISVIMGPCAGGDVYSPAMTDFIFMVRDTSYMFVTGPDVVKTVTNEVVTAEELGGAKVHTSKSSIADGSFENDVERILQIRRLLDFLPANNIEGVPEIESFDDVNRLDKSLDTLIPDNPNKPYDMGELIRRVVDEGDFFEIQAAYARNIITGFGRVEGRTVGFVANQPLVLAGVLDSDASRKAARFVRFCNAFSIPIVTFVDVPGFLPGTAQEYGGLIKHG…
687	0.0685697	G	212	P	1.84407	1.1707	1.34673	0.579766	0.851842	0.590934	1.0431	0.723875	0.128681	0.597518	0.00822556	MGSSHHHHHHSSGLVPRGSHMKDILEKLEERRAQARLGGGEKRLEAQHKRGKLTARERIELLLDHGSFEEFDMFVQHRSTDFGMEKQKIPGDGVVTGWGTVNGRTVFLFSKDFTVFGGSSSEAHAAKIVKVQDMALKMRAPIIGIFDAGGARIQEGVAALGGHGEVFRRNVAASGVIPQISVIMGPCAGGDVYSPAMTDFIFMVRDTSYMFVTGPDVVKTVTNEVVTAEELPGAKVHTSKSSIADGSFENDVEAILQIRRLLDFLPANNIEGVPEIESFDDVNRLDKSLDTLIPDNPNKPYDMGELIRRVVDEGDFFEIQAAYARNIITGFGRVEGRTVGFVANQPLVLAGVLDSDASRKAARFVRFCNAFSIPIVTFVDVPGFLPGTAQEYGGLIKHG…
688	0.0686695	I	508	D	1.84329	1.21573	1.25512	0.640059	0.786153	0.575669	0.978418	0.784169	0.118758	0.582253	0.00771551	MGSSHHHHHHSSGLVPRGSHMKDILEKLEERRAQARLGGGEKRLEAQHKRGKLTARERIELLLDHGSFEEFDMFVQHRSTDFGMEKQKIPGDGVVTGWGTVNGRTVFLFSKDFTVFGGSSSEAHAAKIVKVQDMALKMRAPIIGIFDAGGARIQEGVAALGGHGEVFRRNVAASGVIPQISVIMGPCAGGDVYSPAMTDFIFMVRDTSYMFVTGPDVVKTVTNEVVTAEELGGAKVHTSKSSIADGSFENDVEAILQIRRLLDFLPANNIEGVPEIESFDDVNRLDKSLDTLIPDNPNKPYDMGELIRRVVDEGDFFEIQAAYARNIITGFGRVEGRTVGFVANQPLVLAGVLDSDASRKAARFVRFCNAFSIPIVTFVDVPGFLPGTAQEYGGLIKHG…
689	0.0687693	P	501	N	1.84325	1.23789	1.21072	0.646964	0.760377	0.590929	0.94216	0.791074	0.114864	0.597513	0.00742959	MGSSHHHHHHSSGLVPRGSHMKDILEKLEERRAQARLGGGEKRLEAQHKRGKLTARERIELLLDHGSFEEFDMFVQHRSTDFGMEKQKIPGDGVVTGWGTVNGRTVFLFSKDFTVFGGSSSEAHAAKIVKVQDMALKMRAPIIGIFDAGGARIQEGVAALGGHGEVFRRNVAASGVIPQISVIMGPCAGGDVYSPAMTDFIFMVRDTSYMFVTGPDVVKTVTNEVVTAEELGGAKVHTSKSSIADGSFENDVEAILQIRRLLDFLPANNIEGVPEIESFDDVNRLDKSLDTLIPDNPNKPYDMGELIRRVVDEGDFFEIQAAYARNIITGFGRVEGRTVGFVANQPLVLAGVLDSDASRKAARFVRFCNAFSIPIVTFVDVPGFLPGTAQEYGGLIKHG…
690	0.0688691	S	100	R	1.84264	1.09145	1.50238	0.513077	0.982762	0.578369	1.13637	0.657186	0.148458	0.584953	0.00896105	MGSSHHHHHHSSGLVPRGSHMKDILEKLEERRAQARLGGGEKRLEAQHKRGKLTARERIELLLDHGSFEEFDMFVQHRSTDFGMEKQKIPGDGVVTGWGTVNGRTVFLFSKDFTVFGGSRSEAHAAKIVKVQDMALKMRAPIIGIFDAGGARIQEGVAALGGHGEVFRRNVAASGVIPQISVIMGPCAGGDVYSPAMTDFIFMVRDTSYMFVTGPDVVKTVTNEVVTAEELGGAKVHTSKSSIADGSFENDVEAILQIRRLLDFLPANNIEGVPEIESFDDVNRLDKSLDTLIPDNPNKPYDMGELIRRVVDEGDFFEIQAAYARNIITGFGRVEGRTVGFVANQPLVLAGVLDSDASRKAARFVRFCNAFSIPIVTFVDVPGFLPGTAQEYGGLIKHG…
691	0.068969	E	10	F	1.84251	1.19106	1.30289	0.574064	0.811936	0.617	1.01896	0.718174	0.122652	0.623584	0.00803518	MGSSHHHHHHSSGLVPRGSHMKDILEKLEFRRAQARLGGGEKRLEAQHKRGKLTARERIELLLDHGSFEEFDMFVQHRSTDFGMEKQKIPGDGVVTGWGTVNGRTVFLFSKDFTVFGGSSSEAHAAKIVKVQDMALKMRAPIIGIFDAGGARIQEGVAALGGHGEVFRRNVAASGVIPQISVIMGPCAGGDVYSPAMTDFIFMVRDTSYMFVTGPDVVKTVTNEVVTAEELGGAKVHTSKSSIADGSFENDVEAILQIRRLLDFLPANNIEGVPEIESFDDVNRLDKSLDTLIPDNPNKPYDMGELIRRVVDEGDFFEIQAAYARNIITGFGRVEGRTVGFVANQPLVLAGVLDSDASRKAARFVRFCNAFSIPIVTFVDVPGFLPGTAQEYGGLIKHG…
692	0.0690688	R	485	N	1.84164	1.22879	1.22572	0.643656	0.734606	0.585129	0.981194	0.787766	0.110971	0.591714	0.0077374	MGSSHHHHHHSSGLVPRGSHMKDILEKLEERRAQARLGGGEKRLEAQHKRGKLTARERIELLLDHGSFEEFDMFVQHRSTDFGMEKQKIPGDGVVTGWGTVNGRTVFLFSKDFTVFGGSSSEAHAAKIVKVQDMALKMRAPIIGIFDAGGARIQEGVAALGGHGEVFRRNVAASGVIPQISVIMGPCAGGDVYSPAMTDFIFMVRDTSYMFVTGPDVVKTVTNEVVTAEELGGAKVHTSKSSIADGSFENDVEAILQIRRLLDFLPANNIEGVPEIESFDDVNRLDKSLDTLIPDNPNKPYDMGELIRRVVDEGDFFEIQAAYARNIITGFGRVEGRTVGFVANQPLVLAGVLDSDASRKAARFVRFCNAFSIPIVTFVDVPGFLPGTAQEYGGLIKHG…
693	0.0691686	V	216	I	1.84112	1.22787	1.22651	0.646674	0.754961	0.581197	0.966621	0.790784	0.114046	0.587781	0.00762248	MGSSHHHHHHSSGLVPRGSHMKDILEKLEERRAQARLGGGEKRLEAQHKRGKLTARERIELLLDHGSFEEFDMFVQHRSTDFGMEKQKIPGDGVVTGWGTVNGRTVFLFSKDFTVFGGSSSEAHAAKIVKVQDMALKMRAPIIGIFDAGGARIQEGVAALGGHGEVFRRNVAASGVIPQISVIMGPCAGGDVYSPAMTDFIFMVRDTSYMFVTGPDVVKTVTNEVVTAEELGGAKIHTSKSSIADGSFENDVEAILQIRRLLDFLPANNIEGVPEIESFDDVNRLDKSLDTLIPDNPNKPYDMGELIRRVVDEGDFFEIQAAYARNIITGFGRVEGRTVGFVANQPLVLAGVLDSDASRKAARFVRFCNAFSIPIVTFVDVPGFLPGTAQEYGGLIKHG…
694	0.0692684	K	449	A	1.84102	1.21484	1.25236	0.62972	0.799336	0.585124	0.964084	0.77383	0.120749	0.591709	0.00760247	MGSSHHHHHHSSGLVPRGSHMKDILEKLEERRAQARLGGGEKRLEAQHKRGKLTARERIELLLDHGSFEEFDMFVQHRSTDFGMEKQKIPGDGVVTGWGTVNGRTVFLFSKDFTVFGGSSSEAHAAKIVKVQDMALKMRAPIIGIFDAGGARIQEGVAALGGHGEVFRRNVAASGVIPQISVIMGPCAGGDVYSPAMTDFIFMVRDTSYMFVTGPDVVKTVTNEVVTAEELGGAKVHTSKSSIADGSFENDVEAILQIRRLLDFLPANNIEGVPEIESFDDVNRLDKSLDTLIPDNPNKPYDMGELIRRVVDEGDFFEIQAAYARNIITGFGRVEGRTVGFVANQPLVLAGVLDSDASRKAARFVRFCNAFSIPIVTFVDVPGFLPGTAQEYGGLIKHG…
695	0.0693682	G	374	Y	1.84101	1.07119	1.53965	0.514216	1.02278	0.556969	1.15084	0.658326	0.154503	0.563554	0.00907518	MGSSHHHHHHSSGLVPRGSHMKDILEKLEERRAQARLGGGEKRLEAQHKRGKLTARERIELLLDHGSFEEFDMFVQHRSTDFGMEKQKIPGDGVVTGWGTVNGRTVFLFSKDFTVFGGSSSEAHAAKIVKVQDMALKMRAPIIGIFDAGGARIQEGVAALGGHGEVFRRNVAASGVIPQISVIMGPCAGGDVYSPAMTDFIFMVRDTSYMFVTGPDVVKTVTNEVVTAEELGGAKVHTSKSSIADGSFENDVEAILQIRRLLDFLPANNIEGVPEIESFDDVNRLDKSLDTLIPDNPNKPYDMGELIRRVVDEGDFFEIQAAYARNIITGFGRVEGRTVGFVANQPLVLAGVLDSDASRKAARFVRFCNAFSIPIVTFVDVPGFLPGTAQEYGYLIKHG…
696	0.069468	L	510	E	1.84018	1.23382	1.2127	0.631116	0.780906	0.602708	0.927812	0.775226	0.117965	0.609293	0.00731644	MGSSHHHHHHSSGLVPRGSHMKDILEKLEERRAQARLGGGEKRLEAQHKRGKLTARERIELLLDHGSFEEFDMFVQHRSTDFGMEKQKIPGDGVVTGWGTVNGRTVFLFSKDFTVFGGSSSEAHAAKIVKVQDMALKMRAPIIGIFDAGGARIQEGVAALGGHGEVFRRNVAASGVIPQISVIMGPCAGGDVYSPAMTDFIFMVRDTSYMFVTGPDVVKTVTNEVVTAEELGGAKVHTSKSSIADGSFENDVEAILQIRRLLDFLPANNIEGVPEIESFDDVNRLDKSLDTLIPDNPNKPYDMGELIRRVVDEGDFFEIQAAYARNIITGFGRVEGRTVGFVANQPLVLAGVLDSDASRKAARFVRFCNAFSIPIVTFVDVPGFLPGTAQEYGGLIKHG…
697	0.0695678	H	378	S	1.83954	1.1895	1.30008	0.596946	0.814691	0.592555	1.01316	0.741055	0.123069	0.599139	0.00798945	MGSSHHHHHHSSGLVPRGSHMKDILEKLEERRAQARLGGGEKRLEAQHKRGKLTARERIELLLDHGSFEEFDMFVQHRSTDFGMEKQKIPGDGVVTGWGTVNGRTVFLFSKDFTVFGGSSSEAHAAKIVKVQDMALKMRAPIIGIFDAGGARIQEGVAALGGHGEVFRRNVAASGVIPQISVIMGPCAGGDVYSPAMTDFIFMVRDTSYMFVTGPDVVKTVTNEVVTAEELGGAKVHTSKSSIADGSFENDVEAILQIRRLLDFLPANNIEGVPEIESFDDVNRLDKSLDTLIPDNPNKPYDMGELIRRVVDEGDFFEIQAAYARNIITGFGRVEGRTVGFVANQPLVLAGVLDSDASRKAARFVRFCNAFSIPIVTFVDVPGFLPGTAQEYGGLIKSG…
698	0.0696676	R	483	Q	1.83954	1.15896	1.36116	0.565656	0.848659	0.593306	1.0642	0.709766	0.1282	0.599891	0.00839197	MGSSHHHHHHSSGLVPRGSHMKDILEKLEERRAQARLGGGEKRLEAQHKRGKLTARERIELLLDHGSFEEFDMFVQHRSTDFGMEKQKIPGDGVVTGWGTVNGRTVFLFSKDFTVFGGSSSEAHAAKIVKVQDMALKMRAPIIGIFDAGGARIQEGVAALGGHGEVFRRNVAASGVIPQISVIMGPCAGGDVYSPAMTDFIFMVRDTSYMFVTGPDVVKTVTNEVVTAEELGGAKVHTSKSSIADGSFENDVEAILQIRRLLDFLPANNIEGVPEIESFDDVNRLDKSLDTLIPDNPNKPYDMGELIRRVVDEGDFFEIQAAYARNIITGFGRVEGRTVGFVANQPLVLAGVLDSDASRKAARFVRFCNAFSIPIVTFVDVPGFLPGTAQEYGGLIKHG…
699	0.0697674	E	9	M	1.83931	1.19996	1.27869	0.597118	0.844704	0.602847	0.959959	0.741228	0.127602	0.609431	0.00756994	MGSSHHHHHHSSGLVPRGSHMKDILEKLMERRAQARLGGGEKRLEAQHKRGKLTARERIELLLDHGSFEEFDMFVQHRSTDFGMEKQKIPGDGVVTGWGTVNGRTVFLFSKDFTVFGGSSSEAHAAKIVKVQDMALKMRAPIIGIFDAGGARIQEGVAALGGHGEVFRRNVAASGVIPQISVIMGPCAGGDVYSPAMTDFIFMVRDTSYMFVTGPDVVKTVTNEVVTAEELGGAKVHTSKSSIADGSFENDVEAILQIRRLLDFLPANNIEGVPEIESFDDVNRLDKSLDTLIPDNPNKPYDMGELIRRVVDEGDFFEIQAAYARNIITGFGRVEGRTVGFVANQPLVLAGVLDSDASRKAARFVRFCNAFSIPIVTFVDVPGFLPGTAQEYGGLIKHG…
700	0.0698673	A	302	R	1.83926	1.13262	1.41328	0.582004	0.897279	0.550617	1.0919	0.726114	0.135545	0.557201	0.00861037	MGSSHHHHHHSSGLVPRGSHMKDILEKLEERRAQARLGGGEKRLEAQHKRGKLTARERIELLLDHGSFEEFDMFVQHRSTDFGMEKQKIPGDGVVTGWGTVNGRTVFLFSKDFTVFGGSSSEAHAAKIVKVQDMALKMRAPIIGIFDAGGARIQEGVAALGGHGEVFRRNVAASGVIPQISVIMGPCAGGDVYSPAMTDFIFMVRDTSYMFVTGPDVVKTVTNEVVTAEELGGAKVHTSKSSIADGSFENDVEAILQIRRLLDFLPANNIEGVPEIESFDDVNRLDKSLDTLIPDNPNKPYDMGELIRRVVDEGDFFEIQARYARNIITGFGRVEGRTVGFVANQPLVLAGVLDSDASRKAARFVRFCNAFSIPIVTFVDVPGFLPGTAQEYGGLIKHG…
701	0.0699671	E	40	A	1.83895	1.24731	1.18329	0.621324	0.748457	0.625983	0.916509	0.765434	0.113063	0.632567	0.00722731	MGSSHHHHHHSSGLVPRGSHMKDILEKLEERRAQARLGGGEKRLEAQHKRGKLTARERIALLLDHGSFEEFDMFVQHRSTDFGMEKQKIPGDGVVTGWGTVNGRTVFLFSKDFTVFGGSSSEAHAAKIVKVQDMALKMRAPIIGIFDAGGARIQEGVAALGGHGEVFRRNVAASGVIPQISVIMGPCAGGDVYSPAMTDFIFMVRDTSYMFVTGPDVVKTVTNEVVTAEELGGAKVHTSKSSIADGSFENDVEAILQIRRLLDFLPANNIEGVPEIESFDDVNRLDKSLDTLIPDNPNKPYDMGELIRRVVDEGDFFEIQAAYARNIITGFGRVEGRTVGFVANQPLVLAGVLDSDASRKAARFVRFCNAFSIPIVTFVDVPGFLPGTAQEYGGLIKHG…
702	0.0700669	M	498	Y	1.83894	1.23664	1.20461	0.670752	0.752937	0.565883	0.94031	0.814862	0.11374	0.572468	0.007415	MGSSHHHHHHSSGLVPRGSHMKDILEKLEERRAQARLGGGEKRLEAQHKRGKLTARERIELLLDHGSFEEFDMFVQHRSTDFGMEKQKIPGDGVVTGWGTVNGRTVFLFSKDFTVFGGSSSEAHAAKIVKVQDMALKMRAPIIGIFDAGGARIQEGVAALGGHGEVFRRNVAASGVIPQISVIMGPCAGGDVYSPAMTDFIFMVRDTSYMFVTGPDVVKTVTNEVVTAEELGGAKVHTSKSSIADGSFENDVEAILQIRRLLDFLPANNIEGVPEIESFDDVNRLDKSLDTLIPDNPNKPYDMGELIRRVVDEGDFFEIQAAYARNIITGFGRVEGRTVGFVANQPLVLAGVLDSDASRKAARFVRFCNAFSIPIVTFVDVPGFLPGTAQEYGGLIKHG…
703	0.0701667	L	5	C	1.83866	1.10134	1.47464	0.507349	0.979501	0.593991	1.10234	0.651459	0.147965	0.600575	0.00869268	MGSSHHHHHHSSGLVPRGSHMKDICEKLEERRAQARLGGGEKRLEAQHKRGKLTARERIELLLDHGSFEEFDMFVQHRSTDFGMEKQKIPGDGVVTGWGTVNGRTVFLFSKDFTVFGGSSSEAHAAKIVKVQDMALKMRAPIIGIFDAGGARIQEGVAALGGHGEVFRRNVAASGVIPQISVIMGPCAGGDVYSPAMTDFIFMVRDTSYMFVTGPDVVKTVTNEVVTAEELGGAKVHTSKSSIADGSFENDVEAILQIRRLLDFLPANNIEGVPEIESFDDVNRLDKSLDTLIPDNPNKPYDMGELIRRVVDEGDFFEIQAAYARNIITGFGRVEGRTVGFVANQPLVLAGVLDSDASRKAARFVRFCNAFSIPIVTFVDVPGFLPGTAQEYGGLIKHG…
704	0.0702665	L	43	I	1.83855	1.20787	1.26136	0.630717	0.795009	0.577154	0.979281	0.774827	0.120095	0.583739	0.00772231	MGSSHHHHHHSSGLVPRGSHMKDILEKLEERRAQARLGGGEKRLEAQHKRGKLTARERIELLIDHGSFEEFDMFVQHRSTDFGMEKQKIPGDGVVTGWGTVNGRTVFLFSKDFTVFGGSSSEAHAAKIVKVQDMALKMRAPIIGIFDAGGARIQEGVAALGGHGEVFRRNVAASGVIPQISVIMGPCAGGDVYSPAMTDFIFMVRDTSYMFVTGPDVVKTVTNEVVTAEELGGAKVHTSKSSIADGSFENDVEAILQIRRLLDFLPANNIEGVPEIESFDDVNRLDKSLDTLIPDNPNKPYDMGELIRRVVDEGDFFEIQAAYARNIITGFGRVEGRTVGFVANQPLVLAGVLDSDASRKAARFVRFCNAFSIPIVTFVDVPGFLPGTAQEYGGLIKHG…
705	0.0703663	P	-4	F	1.83834	1.15211	1.37245	0.570741	0.871495	0.58137	1.06025	0.714851	0.13165	0.587954	0.00836078	MGSSHHHHHHSSGLVFRGSHMKDILEKLEERRAQARLGGGEKRLEAQHKRGKLTARERIELLLDHGSFEEFDMFVQHRSTDFGMEKQKIPGDGVVTGWGTVNGRTVFLFSKDFTVFGGSSSEAHAAKIVKVQDMALKMRAPIIGIFDAGGARIQEGVAALGGHGEVFRRNVAASGVIPQISVIMGPCAGGDVYSPAMTDFIFMVRDTSYMFVTGPDVVKTVTNEVVTAEELGGAKVHTSKSSIADGSFENDVEAILQIRRLLDFLPANNIEGVPEIESFDDVNRLDKSLDTLIPDNPNKPYDMGELIRRVVDEGDFFEIQAAYARNIITGFGRVEGRTVGFVANQPLVLAGVLDSDASRKAARFVRFCNAFSIPIVTFVDVPGFLPGTAQEYGGLIKHG…
706	0.0704661	I	238	A	1.83828	1.14835	1.37985	0.588874	0.854441	0.559481	1.08348	0.732983	0.129073	0.566066	0.008544	MGSSHHHHHHSSGLVPRGSHMKDILEKLEERRAQARLGGGEKRLEAQHKRGKLTARERIELLLDHGSFEEFDMFVQHRSTDFGMEKQKIPGDGVVTGWGTVNGRTVFLFSKDFTVFGGSSSEAHAAKIVKVQDMALKMRAPIIGIFDAGGARIQEGVAALGGHGEVFRRNVAASGVIPQISVIMGPCAGGDVYSPAMTDFIFMVRDTSYMFVTGPDVVKTVTNEVVTAEELGGAKVHTSKSSIADGSFENDVEAILQARRLLDFLPANNIEGVPEIESFDDVNRLDKSLDTLIPDNPNKPYDMGELIRRVVDEGDFFEIQAAYARNIITGFGRVEGRTVGFVANQPLVLAGVLDSDASRKAARFVRFCNAFSIPIVTFVDVPGFLPGTAQEYGGLIKHG…
707	0.0705659	S	335	T	1.83803	1.21571	1.24465	0.616765	0.764383	0.598941	0.982273	0.760875	0.115469	0.605525	0.00774591	MGSSHHHHHHSSGLVPRGSHMKDILEKLEERRAQARLGGGEKRLEAQHKRGKLTARERIELLLDHGSFEEFDMFVQHRSTDFGMEKQKIPGDGVVTGWGTVNGRTVFLFSKDFTVFGGSSSEAHAAKIVKVQDMALKMRAPIIGIFDAGGARIQEGVAALGGHGEVFRRNVAASGVIPQISVIMGPCAGGDVYSPAMTDFIFMVRDTSYMFVTGPDVVKTVTNEVVTAEELGGAKVHTSKSSIADGSFENDVEAILQIRRLLDFLPANNIEGVPEIESFDDVNRLDKSLDTLIPDNPNKPYDMGELIRRVVDEGDFFEIQAAYARNIITGFGRVEGRTVGFVANQPLVLAGVLDTDASRKAARFVRFCNAFSIPIVTFVDVPGFLPGTAQEYGGLIKHG…
708	0.0706657	K	267	E	1.83739	1.11248	1.44983	0.563023	0.910793	0.549456	1.12803	0.707133	0.137586	0.556041	0.0088953	MGSSHHHHHHSSGLVPRGSHMKDILEKLEERRAQARLGGGEKRLEAQHKRGKLTARERIELLLDHGSFEEFDMFVQHRSTDFGMEKQKIPGDGVVTGWGTVNGRTVFLFSKDFTVFGGSSSEAHAAKIVKVQDMALKMRAPIIGIFDAGGARIQEGVAALGGHGEVFRRNVAASGVIPQISVIMGPCAGGDVYSPAMTDFIFMVRDTSYMFVTGPDVVKTVTNEVVTAEELGGAKVHTSKSSIADGSFENDVEAILQIRRLLDFLPANNIEGVPEIESFDDVNRLDESLDTLIPDNPNKPYDMGELIRRVVDEGDFFEIQAAYARNIITGFGRVEGRTVGFVANQPLVLAGVLDSDASRKAARFVRFCNAFSIPIVTFVDVPGFLPGTAQEYGGLIKHG…
709	0.0707655	M	64	S	1.83696	1.17414	1.32564	0.603122	0.848822	0.571016	1.01824	0.747232	0.128224	0.5776	0.00802955	MGSSHHHHHHSSGLVPRGSHMKDILEKLEERRAQARLGGGEKRLEAQHKRGKLTARERIELLLDHGSFEEFDMFVQHRSTDFGSEKQKIPGDGVVTGWGTVNGRTVFLFSKDFTVFGGSSSEAHAAKIVKVQDMALKMRAPIIGIFDAGGARIQEGVAALGGHGEVFRRNVAASGVIPQISVIMGPCAGGDVYSPAMTDFIFMVRDTSYMFVTGPDVVKTVTNEVVTAEELGGAKVHTSKSSIADGSFENDVEAILQIRRLLDFLPANNIEGVPEIESFDDVNRLDKSLDTLIPDNPNKPYDMGELIRRVVDEGDFFEIQAAYARNIITGFGRVEGRTVGFVANQPLVLAGVLDSDASRKAARFVRFCNAFSIPIVTFVDVPGFLPGTAQEYGGLIKHG…
710	0.0708654	P	501	D	1.83695	1.20749	1.25892	0.614337	0.819694	0.593153	0.955502	0.758447	0.123824	0.599738	0.0075348	MGSSHHHHHHSSGLVPRGSHMKDILEKLEERRAQARLGGGEKRLEAQHKRGKLTARERIELLLDHGSFEEFDMFVQHRSTDFGMEKQKIPGDGVVTGWGTVNGRTVFLFSKDFTVFGGSSSEAHAAKIVKVQDMALKMRAPIIGIFDAGGARIQEGVAALGGHGEVFRRNVAASGVIPQISVIMGPCAGGDVYSPAMTDFIFMVRDTSYMFVTGPDVVKTVTNEVVTAEELGGAKVHTSKSSIADGSFENDVEAILQIRRLLDFLPANNIEGVPEIESFDDVNRLDKSLDTLIPDNPNKPYDMGELIRRVVDEGDFFEIQAAYARNIITGFGRVEGRTVGFVANQPLVLAGVLDSDASRKAARFVRFCNAFSIPIVTFVDVPGFLPGTAQEYGGLIKHG…
711	0.0709652	L	17	W	1.83575	1.13139	1.40873	0.546894	0.898107	0.584496	1.08532	0.691003	0.13567	0.59108	0.00855847	MGSSHHHHHHSSGLVPRGSHMKDILEKLEERRAQARWGGGEKRLEAQHKRGKLTARERIELLLDHGSFEEFDMFVQHRSTDFGMEKQKIPGDGVVTGWGTVNGRTVFLFSKDFTVFGGSSSEAHAAKIVKVQDMALKMRAPIIGIFDAGGARIQEGVAALGGHGEVFRRNVAASGVIPQISVIMGPCAGGDVYSPAMTDFIFMVRDTSYMFVTGPDVVKTVTNEVVTAEELGGAKVHTSKSSIADGSFENDVEAILQIRRLLDFLPANNIEGVPEIESFDDVNRLDKSLDTLIPDNPNKPYDMGELIRRVVDEGDFFEIQAAYARNIITGFGRVEGRTVGFVANQPLVLAGVLDSDASRKAARFVRFCNAFSIPIVTFVDVPGFLPGTAQEYGGLIKHG…
712	0.071065	Q	237	R	1.83524	1.22195	1.22659	0.617131	0.738933	0.604816	0.979035	0.761241	0.111624	0.6114	0.00772038	MGSSHHHHHHSSGLVPRGSHMKDILEKLEERRAQARLGGGEKRLEAQHKRGKLTARERIELLLDHGSFEEFDMFVQHRSTDFGMEKQKIPGDGVVTGWGTVNGRTVFLFSKDFTVFGGSSSEAHAAKIVKVQDMALKMRAPIIGIFDAGGARIQEGVAALGGHGEVFRRNVAASGVIPQISVIMGPCAGGDVYSPAMTDFIFMVRDTSYMFVTGPDVVKTVTNEVVTAEELGGAKVHTSKSSIADGSFENDVEAILRIRRLLDFLPANNIEGVPEIESFDDVNRLDKSLDTLIPDNPNKPYDMGELIRRVVDEGDFFEIQAAYARNIITGFGRVEGRTVGFVANQPLVLAGVLDSDASRKAARFVRFCNAFSIPIVTFVDVPGFLPGTAQEYGGLIKHG…
713	0.0711648	L	493	W	1.83459	1.22411	1.22096	0.628445	0.770488	0.595666	0.947151	0.772555	0.116391	0.602251	0.00746895	MGSSHHHHHHSSGLVPRGSHMKDILEKLEERRAQARLGGGEKRLEAQHKRGKLTARERIELLLDHGSFEEFDMFVQHRSTDFGMEKQKIPGDGVVTGWGTVNGRTVFLFSKDFTVFGGSSSEAHAAKIVKVQDMALKMRAPIIGIFDAGGARIQEGVAALGGHGEVFRRNVAASGVIPQISVIMGPCAGGDVYSPAMTDFIFMVRDTSYMFVTGPDVVKTVTNEVVTAEELGGAKVHTSKSSIADGSFENDVEAILQIRRLLDFLPANNIEGVPEIESFDDVNRLDKSLDTLIPDNPNKPYDMGELIRRVVDEGDFFEIQAAYARNIITGFGRVEGRTVGFVANQPLVLAGVLDSDASRKAARFVRFCNAFSIPIVTFVDVPGFLPGTAQEYGGLIKHG…
714	0.0712646	S	268	R	1.83455	1.20811	1.25288	0.603324	0.776427	0.604784	0.983292	0.747434	0.117288	0.611368	0.00775394	MGSSHHHHHHSSGLVPRGSHMKDILEKLEERRAQARLGGGEKRLEAQHKRGKLTARERIELLLDHGSFEEFDMFVQHRSTDFGMEKQKIPGDGVVTGWGTVNGRTVFLFSKDFTVFGGSSSEAHAAKIVKVQDMALKMRAPIIGIFDAGGARIQEGVAALGGHGEVFRRNVAASGVIPQISVIMGPCAGGDVYSPAMTDFIFMVRDTSYMFVTGPDVVKTVTNEVVTAEELGGAKVHTSKSSIADGSFENDVEAILQIRRLLDFLPANNIEGVPEIESFDDVNRLDKRLDTLIPDNPNKPYDMGELIRRVVDEGDFFEIQAAYARNIITGFGRVEGRTVGFVANQPLVLAGVLDSDASRKAARFVRFCNAFSIPIVTFVDVPGFLPGTAQEYGGLIKHG…
715	0.0713644	T	390	D	1.83444	1.19168	1.28552	0.59904	0.789054	0.592638	1.01487	0.74315	0.119196	0.599223	0.00800298	MGSSHHHHHHSSGLVPRGSHMKDILEKLEERRAQARLGGGEKRLEAQHKRGKLTARERIELLLDHGSFEEFDMFVQHRSTDFGMEKQKIPGDGVVTGWGTVNGRTVFLFSKDFTVFGGSSSEAHAAKIVKVQDMALKMRAPIIGIFDAGGARIQEGVAALGGHGEVFRRNVAASGVIPQISVIMGPCAGGDVYSPAMTDFIFMVRDTSYMFVTGPDVVKTVTNEVVTAEELGGAKVHTSKSSIADGSFENDVEAILQIRRLLDFLPANNIEGVPEIESFDDVNRLDKSLDTLIPDNPNKPYDMGELIRRVVDEGDFFEIQAAYARNIITGFGRVEGRTVGFVANQPLVLAGVLDSDASRKAARFVRFCNAFSIPIVTFVDVPGFLPGTAQEYGGLIKHG…
716	0.0714642	E	9	T	1.83422	1.18727	1.2939	0.560064	0.823061	0.627201	0.998375	0.704174	0.124333	0.633785	0.00787288	MGSSHHHHHHSSGLVPRGSHMKDILEKLTERRAQARLGGGEKRLEAQHKRGKLTARERIELLLDHGSFEEFDMFVQHRSTDFGMEKQKIPGDGVVTGWGTVNGRTVFLFSKDFTVFGGSSSEAHAAKIVKVQDMALKMRAPIIGIFDAGGARIQEGVAALGGHGEVFRRNVAASGVIPQISVIMGPCAGGDVYSPAMTDFIFMVRDTSYMFVTGPDVVKTVTNEVVTAEELGGAKVHTSKSSIADGSFENDVEAILQIRRLLDFLPANNIEGVPEIESFDDVNRLDKSLDTLIPDNPNKPYDMGELIRRVVDEGDFFEIQAAYARNIITGFGRVEGRTVGFVANQPLVLAGVLDSDASRKAARFVRFCNAFSIPIVTFVDVPGFLPGTAQEYGGLIKHG…
717	0.071564	K	503	W	1.83403	1.2628	1.14246	0.663902	0.703774	0.5989	0.899958	0.808012	0.106313	0.605484	0.00709679	MGSSHHHHHHSSGLVPRGSHMKDILEKLEERRAQARLGGGEKRLEAQHKRGKLTARERIELLLDHGSFEEFDMFVQHRSTDFGMEKQKIPGDGVVTGWGTVNGRTVFLFSKDFTVFGGSSSEAHAAKIVKVQDMALKMRAPIIGIFDAGGARIQEGVAALGGHGEVFRRNVAASGVIPQISVIMGPCAGGDVYSPAMTDFIFMVRDTSYMFVTGPDVVKTVTNEVVTAEELGGAKVHTSKSSIADGSFENDVEAILQIRRLLDFLPANNIEGVPEIESFDDVNRLDKSLDTLIPDNPNKPYDMGELIRRVVDEGDFFEIQAAYARNIITGFGRVEGRTVGFVANQPLVLAGVLDSDASRKAARFVRFCNAFSIPIVTFVDVPGFLPGTAQEYGGLIKHG…
718	0.0716638	K	7	C	1.83338	1.17693	1.31291	0.568984	0.853571	0.607943	0.997566	0.713094	0.128942	0.614528	0.0078665	MGSSHHHHHHSSGLVPRGSHMKDILECLEERRAQARLGGGEKRLEAQHKRGKLTARERIELLLDHGSFEEFDMFVQHRSTDFGMEKQKIPGDGVVTGWGTVNGRTVFLFSKDFTVFGGSSSEAHAAKIVKVQDMALKMRAPIIGIFDAGGARIQEGVAALGGHGEVFRRNVAASGVIPQISVIMGPCAGGDVYSPAMTDFIFMVRDTSYMFVTGPDVVKTVTNEVVTAEELGGAKVHTSKSSIADGSFENDVEAILQIRRLLDFLPANNIEGVPEIESFDDVNRLDKSLDTLIPDNPNKPYDMGELIRRVVDEGDFFEIQAAYARNIITGFGRVEGRTVGFVANQPLVLAGVLDSDASRKAARFVRFCNAFSIPIVTFVDVPGFLPGTAQEYGGLIKHG…
719	0.0717636	R	470	Q	1.83252	1.22549	1.21405	0.631666	0.728996	0.593826	0.970813	0.775776	0.110123	0.600411	0.00765554	MGSSHHHHHHSSGLVPRGSHMKDILEKLEERRAQARLGGGEKRLEAQHKRGKLTARERIELLLDHGSFEEFDMFVQHRSTDFGMEKQKIPGDGVVTGWGTVNGRTVFLFSKDFTVFGGSSSEAHAAKIVKVQDMALKMRAPIIGIFDAGGARIQEGVAALGGHGEVFRRNVAASGVIPQISVIMGPCAGGDVYSPAMTDFIFMVRDTSYMFVTGPDVVKTVTNEVVTAEELGGAKVHTSKSSIADGSFENDVEAILQIRRLLDFLPANNIEGVPEIESFDDVNRLDKSLDTLIPDNPNKPYDMGELIRRVVDEGDFFEIQAAYARNIITGFGRVEGRTVGFVANQPLVLAGVLDSDASRKAARFVRFCNAFSIPIVTFVDVPGFLPGTAQEYGGLIKHG…
720	0.0718635	K	29	Y	1.83246	1.18418	1.29656	0.589527	0.827999	0.594658	0.997738	0.733637	0.125079	0.601242	0.00786786	MGSSHHHHHHSSGLVPRGSHMKDILEKLEERRAQARLGGGEKRLEAQHYRGKLTARERIELLLDHGSFEEFDMFVQHRSTDFGMEKQKIPGDGVVTGWGTVNGRTVFLFSKDFTVFGGSSSEAHAAKIVKVQDMALKMRAPIIGIFDAGGARIQEGVAALGGHGEVFRRNVAASGVIPQISVIMGPCAGGDVYSPAMTDFIFMVRDTSYMFVTGPDVVKTVTNEVVTAEELGGAKVHTSKSSIADGSFENDVEAILQIRRLLDFLPANNIEGVPEIESFDDVNRLDKSLDTLIPDNPNKPYDMGELIRRVVDEGDFFEIQAAYARNIITGFGRVEGRTVGFVANQPLVLAGVLDSDASRKAARFVRFCNAFSIPIVTFVDVPGFLPGTAQEYGGLIKHG…
721	0.0719633	L	33	I	1.83174	1.12223	1.41902	0.542198	0.885867	0.580033	1.10854	0.686308	0.133821	0.586617	0.00874157	MGSSHHHHHHSSGLVPRGSHMKDILEKLEERRAQARLGGGEKRLEAQHKRGKITARERIELLLDHGSFEEFDMFVQHRSTDFGMEKQKIPGDGVVTGWGTVNGRTVFLFSKDFTVFGGSSSEAHAAKIVKVQDMALKMRAPIIGIFDAGGARIQEGVAALGGHGEVFRRNVAASGVIPQISVIMGPCAGGDVYSPAMTDFIFMVRDTSYMFVTGPDVVKTVTNEVVTAEELGGAKVHTSKSSIADGSFENDVEAILQIRRLLDFLPANNIEGVPEIESFDDVNRLDKSLDTLIPDNPNKPYDMGELIRRVVDEGDFFEIQAAYARNIITGFGRVEGRTVGFVANQPLVLAGVLDSDASRKAARFVRFCNAFSIPIVTFVDVPGFLPGTAQEYGGLIKHG…
722	0.0720631	T	60	P	1.83148	1.22494	1.21307	0.609196	0.747103	0.615746	0.955703	0.753306	0.112859	0.62233	0.00753638	MGSSHHHHHHSSGLVPRGSHMKDILEKLEERRAQARLGGGEKRLEAQHKRGKLTARERIELLLDHGSFEEFDMFVQHRSPDFGMEKQKIPGDGVVTGWGTVNGRTVFLFSKDFTVFGGSSSEAHAAKIVKVQDMALKMRAPIIGIFDAGGARIQEGVAALGGHGEVFRRNVAASGVIPQISVIMGPCAGGDVYSPAMTDFIFMVRDTSYMFVTGPDVVKTVTNEVVTAEELGGAKVHTSKSSIADGSFENDVEAILQIRRLLDFLPANNIEGVPEIESFDDVNRLDKSLDTLIPDNPNKPYDMGELIRRVVDEGDFFEIQAAYARNIITGFGRVEGRTVGFVANQPLVLAGVLDSDASRKAARFVRFCNAFSIPIVTFVDVPGFLPGTAQEYGGLIKHG…
723	0.0721629	I	508	G	1.83115	1.20246	1.25738	0.611236	0.808249	0.591228	0.963191	0.755346	0.122095	0.597812	0.00759543	MGSSHHHHHHSSGLVPRGSHMKDILEKLEERRAQARLGGGEKRLEAQHKRGKLTARERIELLLDHGSFEEFDMFVQHRSTDFGMEKQKIPGDGVVTGWGTVNGRTVFLFSKDFTVFGGSSSEAHAAKIVKVQDMALKMRAPIIGIFDAGGARIQEGVAALGGHGEVFRRNVAASGVIPQISVIMGPCAGGDVYSPAMTDFIFMVRDTSYMFVTGPDVVKTVTNEVVTAEELGGAKVHTSKSSIADGSFENDVEAILQIRRLLDFLPANNIEGVPEIESFDDVNRLDKSLDTLIPDNPNKPYDMGELIRRVVDEGDFFEIQAAYARNIITGFGRVEGRTVGFVANQPLVLAGVLDSDASRKAARFVRFCNAFSIPIVTFVDVPGFLPGTAQEYGGLIKHG…
724	0.0722627	R	488	N	1.82962	1.14734	1.36456	0.56489	0.848357	0.582454	1.06879	0.709	0.128154	0.589038	0.00842813	MGSSHHHHHHSSGLVPRGSHMKDILEKLEERRAQARLGGGEKRLEAQHKRGKLTARERIELLLDHGSFEEFDMFVQHRSTDFGMEKQKIPGDGVVTGWGTVNGRTVFLFSKDFTVFGGSSSEAHAAKIVKVQDMALKMRAPIIGIFDAGGARIQEGVAALGGHGEVFRRNVAASGVIPQISVIMGPCAGGDVYSPAMTDFIFMVRDTSYMFVTGPDVVKTVTNEVVTAEELGGAKVHTSKSSIADGSFENDVEAILQIRRLLDFLPANNIEGVPEIESFDDVNRLDKSLDTLIPDNPNKPYDMGELIRRVVDEGDFFEIQAAYARNIITGFGRVEGRTVGFVANQPLVLAGVLDSDASRKAARFVRFCNAFSIPIVTFVDVPGFLPGTAQEYGGLIKHG…
725	0.0723625	K	449	E	1.82937	1.20873	1.24129	0.631758	0.813719	0.576967	0.937366	0.775868	0.122922	0.583552	0.00739178	MGSSHHHHHHSSGLVPRGSHMKDILEKLEERRAQARLGGGEKRLEAQHKRGKLTARERIELLLDHGSFEEFDMFVQHRSTDFGMEKQKIPGDGVVTGWGTVNGRTVFLFSKDFTVFGGSSSEAHAAKIVKVQDMALKMRAPIIGIFDAGGARIQEGVAALGGHGEVFRRNVAASGVIPQISVIMGPCAGGDVYSPAMTDFIFMVRDTSYMFVTGPDVVKTVTNEVVTAEELGGAKVHTSKSSIADGSFENDVEAILQIRRLLDFLPANNIEGVPEIESFDDVNRLDKSLDTLIPDNPNKPYDMGELIRRVVDEGDFFEIQAAYARNIITGFGRVEGRTVGFVANQPLVLAGVLDSDASRKAARFVRFCNAFSIPIVTFVDVPGFLPGTAQEYGGLIKHG…
726	0.0724623	E	9	L	1.82906	1.20451	1.2491	0.577309	0.815636	0.627197	0.946041	0.721419	0.123211	0.633782	0.00746019	MGSSHHHHHHSSGLVPRGSHMKDILEKLLERRAQARLGGGEKRLEAQHKRGKLTARERIELLLDHGSFEEFDMFVQHRSTDFGMEKQKIPGDGVVTGWGTVNGRTVFLFSKDFTVFGGSSSEAHAAKIVKVQDMALKMRAPIIGIFDAGGARIQEGVAALGGHGEVFRRNVAASGVIPQISVIMGPCAGGDVYSPAMTDFIFMVRDTSYMFVTGPDVVKTVTNEVVTAEELGGAKVHTSKSSIADGSFENDVEAILQIRRLLDFLPANNIEGVPEIESFDDVNRLDKSLDTLIPDNPNKPYDMGELIRRVVDEGDFFEIQAAYARNIITGFGRVEGRTVGFVANQPLVLAGVLDSDASRKAARFVRFCNAFSIPIVTFVDVPGFLPGTAQEYGGLIKHG…
727	0.0725621	R	30	N	1.82878	1.15677	1.34401	0.561733	0.838918	0.59504	1.05004	0.705843	0.126728	0.601624	0.00828033	MGSSHHHHHHSSGLVPRGSHMKDILEKLEERRAQARLGGGEKRLEAQHKNGKLTARERIELLLDHGSFEEFDMFVQHRSTDFGMEKQKIPGDGVVTGWGTVNGRTVFLFSKDFTVFGGSSSEAHAAKIVKVQDMALKMRAPIIGIFDAGGARIQEGVAALGGHGEVFRRNVAASGVIPQISVIMGPCAGGDVYSPAMTDFIFMVRDTSYMFVTGPDVVKTVTNEVVTAEELGGAKVHTSKSSIADGSFENDVEAILQIRRLLDFLPANNIEGVPEIESFDDVNRLDKSLDTLIPDNPNKPYDMGELIRRVVDEGDFFEIQAAYARNIITGFGRVEGRTVGFVANQPLVLAGVLDSDASRKAARFVRFCNAFSIPIVTFVDVPGFLPGTAQEYGGLIKHG…
728	0.0726619	K	504	F	1.82815	1.25424	1.14782	0.656935	0.707111	0.597303	0.904142	0.801045	0.106817	0.603888	0.00712979	MGSSHHHHHHSSGLVPRGSHMKDILEKLEERRAQARLGGGEKRLEAQHKRGKLTARERIELLLDHGSFEEFDMFVQHRSTDFGMEKQKIPGDGVVTGWGTVNGRTVFLFSKDFTVFGGSSSEAHAAKIVKVQDMALKMRAPIIGIFDAGGARIQEGVAALGGHGEVFRRNVAASGVIPQISVIMGPCAGGDVYSPAMTDFIFMVRDTSYMFVTGPDVVKTVTNEVVTAEELGGAKVHTSKSSIADGSFENDVEAILQIRRLLDFLPANNIEGVPEIESFDDVNRLDKSLDTLIPDNPNKPYDMGELIRRVVDEGDFFEIQAAYARNIITGFGRVEGRTVGFVANQPLVLAGVLDSDASRKAARFVRFCNAFSIPIVTFVDVPGFLPGTAQEYGGLIKHG…
729	0.0727618	S	59	Y	1.82788	1.1902	1.27536	0.557028	0.798712	0.633175	0.994285	0.701138	0.120655	0.639759	0.00784063	MGSSHHHHHHSSGLVPRGSHMKDILEKLEERRAQARLGGGEKRLEAQHKRGKLTARERIELLLDHGSFEEFDMFVQHRYTDFGMEKQKIPGDGVVTGWGTVNGRTVFLFSKDFTVFGGSSSEAHAAKIVKVQDMALKMRAPIIGIFDAGGARIQEGVAALGGHGEVFRRNVAASGVIPQISVIMGPCAGGDVYSPAMTDFIFMVRDTSYMFVTGPDVVKTVTNEVVTAEELGGAKVHTSKSSIADGSFENDVEAILQIRRLLDFLPANNIEGVPEIESFDDVNRLDKSLDTLIPDNPNKPYDMGELIRRVVDEGDFFEIQAAYARNIITGFGRVEGRTVGFVANQPLVLAGVLDSDASRKAARFVRFCNAFSIPIVTFVDVPGFLPGTAQEYGGLIKHG…
730	0.0728616	V	55	F	1.82788	1.10721	1.44134	0.549835	0.901755	0.557376	1.12441	0.693944	0.136221	0.56396	0.00886676	MGSSHHHHHHSSGLVPRGSHMKDILEKLEERRAQARLGGGEKRLEAQHKRGKLTARERIELLLDHGSFEEFDMFFQHRSTDFGMEKQKIPGDGVVTGWGTVNGRTVFLFSKDFTVFGGSSSEAHAAKIVKVQDMALKMRAPIIGIFDAGGARIQEGVAALGGHGEVFRRNVAASGVIPQISVIMGPCAGGDVYSPAMTDFIFMVRDTSYMFVTGPDVVKTVTNEVVTAEELGGAKVHTSKSSIADGSFENDVEAILQIRRLLDFLPANNIEGVPEIESFDDVNRLDKSLDTLIPDNPNKPYDMGELIRRVVDEGDFFEIQAAYARNIITGFGRVEGRTVGFVANQPLVLAGVLDSDASRKAARFVRFCNAFSIPIVTFVDVPGFLPGTAQEYGGLIKHG…
731	0.0729614	R	23	C	1.82759	1.16006	1.33506	0.574166	0.84446	0.58589	1.03406	0.718276	0.127566	0.592475	0.00815429	MGSSHHHHHHSSGLVPRGSHMKDILEKLEERRAQARLGGGEKCLEAQHKRGKLTARERIELLLDHGSFEEFDMFVQHRSTDFGMEKQKIPGDGVVTGWGTVNGRTVFLFSKDFTVFGGSSSEAHAAKIVKVQDMALKMRAPIIGIFDAGGARIQEGVAALGGHGEVFRRNVAASGVIPQISVIMGPCAGGDVYSPAMTDFIFMVRDTSYMFVTGPDVVKTVTNEVVTAEELGGAKVHTSKSSIADGSFENDVEAILQIRRLLDFLPANNIEGVPEIESFDDVNRLDKSLDTLIPDNPNKPYDMGELIRRVVDEGDFFEIQAAYARNIITGFGRVEGRTVGFVANQPLVLAGVLDSDASRKAARFVRFCNAFSIPIVTFVDVPGFLPGTAQEYGGLIKHG…
732	0.0730612	R	502	Q	1.82721	1.1931	1.26821	0.590437	0.778314	0.602667	1.0013	0.734547	0.117573	0.609252	0.00789591	MGSSHHHHHHSSGLVPRGSHMKDILEKLEERRAQARLGGGEKRLEAQHKRGKLTARERIELLLDHGSFEEFDMFVQHRSTDFGMEKQKIPGDGVVTGWGTVNGRTVFLFSKDFTVFGGSSSEAHAAKIVKVQDMALKMRAPIIGIFDAGGARIQEGVAALGGHGEVFRRNVAASGVIPQISVIMGPCAGGDVYSPAMTDFIFMVRDTSYMFVTGPDVVKTVTNEVVTAEELGGAKVHTSKSSIADGSFENDVEAILQIRRLLDFLPANNIEGVPEIESFDDVNRLDKSLDTLIPDNPNKPYDMGELIRRVVDEGDFFEIQAAYARNIITGFGRVEGRTVGFVANQPLVLAGVLDSDASRKAARFVRFCNAFSIPIVTFVDVPGFLPGTAQEYGGLIKHG…
733	0.073161	H	505	F	1.82669	1.1999	1.25359	0.603227	0.815495	0.596671	0.952076	0.747337	0.12319	0.603256	0.00750778	MGSSHHHHHHSSGLVPRGSHMKDILEKLEERRAQARLGGGEKRLEAQHKRGKLTARERIELLLDHGSFEEFDMFVQHRSTDFGMEKQKIPGDGVVTGWGTVNGRTVFLFSKDFTVFGGSSSEAHAAKIVKVQDMALKMRAPIIGIFDAGGARIQEGVAALGGHGEVFRRNVAASGVIPQISVIMGPCAGGDVYSPAMTDFIFMVRDTSYMFVTGPDVVKTVTNEVVTAEELGGAKVHTSKSSIADGSFENDVEAILQIRRLLDFLPANNIEGVPEIESFDDVNRLDKSLDTLIPDNPNKPYDMGELIRRVVDEGDFFEIQAAYARNIITGFGRVEGRTVGFVANQPLVLAGVLDSDASRKAARFVRFCNAFSIPIVTFVDVPGFLPGTAQEYGGLIKHG…
734	0.0732608	P	70	L	1.82668	1.09497	1.46343	0.499395	0.956154	0.595571	1.10789	0.643505	0.144438	0.602155	0.00873645	MGSSHHHHHHSSGLVPRGSHMKDILEKLEERRAQARLGGGEKRLEAQHKRGKLTARERIELLLDHGSFEEFDMFVQHRSTDFGMEKQKILGDGVVTGWGTVNGRTVFLFSKDFTVFGGSSSEAHAAKIVKVQDMALKMRAPIIGIFDAGGARIQEGVAALGGHGEVFRRNVAASGVIPQISVIMGPCAGGDVYSPAMTDFIFMVRDTSYMFVTGPDVVKTVTNEVVTAEELGGAKVHTSKSSIADGSFENDVEAILQIRRLLDFLPANNIEGVPEIESFDDVNRLDKSLDTLIPDNPNKPYDMGELIRRVVDEGDFFEIQAAYARNIITGFGRVEGRTVGFVANQPLVLAGVLDSDASRKAARFVRFCNAFSIPIVTFVDVPGFLPGTAQEYGGLIKHG…
735	0.0733606	H	0	T	1.82642	1.149	1.35484	0.555883	0.860393	0.593115	1.04658	0.699993	0.129972	0.599699	0.00825299	MGSSHHHHHHSSGLVPRGSTMKDILEKLEERRAQARLGGGEKRLEAQHKRGKLTARERIELLLDHGSFEEFDMFVQHRSTDFGMEKQKIPGDGVVTGWGTVNGRTVFLFSKDFTVFGGSSSEAHAAKIVKVQDMALKMRAPIIGIFDAGGARIQEGVAALGGHGEVFRRNVAASGVIPQISVIMGPCAGGDVYSPAMTDFIFMVRDTSYMFVTGPDVVKTVTNEVVTAEELGGAKVHTSKSSIADGSFENDVEAILQIRRLLDFLPANNIEGVPEIESFDDVNRLDKSLDTLIPDNPNKPYDMGELIRRVVDEGDFFEIQAAYARNIITGFGRVEGRTVGFVANQPLVLAGVLDSDASRKAARFVRFCNAFSIPIVTFVDVPGFLPGTAQEYGGLIKHG…
736	0.0734604	A	26	W	1.82633	1.18774	1.27718	0.575104	0.800234	0.612633	0.995397	0.719214	0.120885	0.619217	0.0078494	MGSSHHHHHHSSGLVPRGSHMKDILEKLEERRAQARLGGGEKRLEWQHKRGKLTARERIELLLDHGSFEEFDMFVQHRSTDFGMEKQKIPGDGVVTGWGTVNGRTVFLFSKDFTVFGGSSSEAHAAKIVKVQDMALKMRAPIIGIFDAGGARIQEGVAALGGHGEVFRRNVAASGVIPQISVIMGPCAGGDVYSPAMTDFIFMVRDTSYMFVTGPDVVKTVTNEVVTAEELGGAKVHTSKSSIADGSFENDVEAILQIRRLLDFLPANNIEGVPEIESFDDVNRLDKSLDTLIPDNPNKPYDMGELIRRVVDEGDFFEIQAAYARNIITGFGRVEGRTVGFVANQPLVLAGVLDSDASRKAARFVRFCNAFSIPIVTFVDVPGFLPGTAQEYGGLIKHG…
737	0.0735602	T	200	N	1.82612	1.22326	1.20573	0.619994	0.748887	0.603264	0.944958	0.764104	0.113128	0.609848	0.00745165	MGSSHHHHHHSSGLVPRGSHMKDILEKLEERRAQARLGGGEKRLEAQHKRGKLTARERIELLLDHGSFEEFDMFVQHRSTDFGMEKQKIPGDGVVTGWGTVNGRTVFLFSKDFTVFGGSSSEAHAAKIVKVQDMALKMRAPIIGIFDAGGARIQEGVAALGGHGEVFRRNVAASGVIPQISVIMGPCAGGDVYSPAMTDFIFMVRDTSYMFVTGPDVVKNVTNEVVTAEELGGAKVHTSKSSIADGSFENDVEAILQIRRLLDFLPANNIEGVPEIESFDDVNRLDKSLDTLIPDNPNKPYDMGELIRRVVDEGDFFEIQAAYARNIITGFGRVEGRTVGFVANQPLVLAGVLDSDASRKAARFVRFCNAFSIPIVTFVDVPGFLPGTAQEYGGLIKHG…
738	0.07366	R	502	E	1.82603	1.2193	1.21346	0.606807	0.740058	0.612491	0.961664	0.750917	0.111794	0.619075	0.00758339	MGSSHHHHHHSSGLVPRGSHMKDILEKLEERRAQARLGGGEKRLEAQHKRGKLTARERIELLLDHGSFEEFDMFVQHRSTDFGMEKQKIPGDGVVTGWGTVNGRTVFLFSKDFTVFGGSSSEAHAAKIVKVQDMALKMRAPIIGIFDAGGARIQEGVAALGGHGEVFRRNVAASGVIPQISVIMGPCAGGDVYSPAMTDFIFMVRDTSYMFVTGPDVVKTVTNEVVTAEELGGAKVHTSKSSIADGSFENDVEAILQIRRLLDFLPANNIEGVPEIESFDDVNRLDKSLDTLIPDNPNKPYDMGELIRRVVDEGDFFEIQAAYARNIITGFGRVEGRTVGFVANQPLVLAGVLDSDASRKAARFVRFCNAFSIPIVTFVDVPGFLPGTAQEYGGLIKHG…
739	0.0737599	H	-14	I	1.82576	1.03439	1.58275	0.431298	1.03662	0.603088	1.19605	0.575408	0.156593	0.609673	0.0094317	MGSSHIHHHHSSGLVPRGSHMKDILEKLEERRAQARLGGGEKRLEAQHKRGKLTARERIELLLDHGSFEEFDMFVQHRSTDFGMEKQKIPGDGVVTGWGTVNGRTVFLFSKDFTVFGGSSSEAHAAKIVKVQDMALKMRAPIIGIFDAGGARIQEGVAALGGHGEVFRRNVAASGVIPQISVIMGPCAGGDVYSPAMTDFIFMVRDTSYMFVTGPDVVKTVTNEVVTAEELGGAKVHTSKSSIADGSFENDVEAILQIRRLLDFLPANNIEGVPEIESFDDVNRLDKSLDTLIPDNPNKPYDMGELIRRVVDEGDFFEIQAAYARNIITGFGRVEGRTVGFVANQPLVLAGVLDSDASRKAARFVRFCNAFSIPIVTFVDVPGFLPGTAQEYGGLIKHG…
740	0.0738597	L	493	F	1.82529	1.22504	1.2005	0.628038	0.741517	0.596999	0.94412	0.772148	0.112015	0.603583	0.00744504	MGSSHHHHHHSSGLVPRGSHMKDILEKLEERRAQARLGGGEKRLEAQHKRGKLTARERIELLLDHGSFEEFDMFVQHRSTDFGMEKQKIPGDGVVTGWGTVNGRTVFLFSKDFTVFGGSSSEAHAAKIVKVQDMALKMRAPIIGIFDAGGARIQEGVAALGGHGEVFRRNVAASGVIPQISVIMGPCAGGDVYSPAMTDFIFMVRDTSYMFVTGPDVVKTVTNEVVTAEELGGAKVHTSKSSIADGSFENDVEAILQIRRLLDFLPANNIEGVPEIESFDDVNRLDKSLDTLIPDNPNKPYDMGELIRRVVDEGDFFEIQAAYARNIITGFGRVEGRTVGFVANQPLVLAGVLDSDASRKAARFVRFCNAFSIPIVTFVDVPGFLPGTAQEYGGLIKHG…
741	0.0739595	Q	500	D	1.82526	1.25996	1.13059	0.664532	0.710826	0.595432	0.879184	0.808642	0.107379	0.602017	0.00693297	MGSSHHHHHHSSGLVPRGSHMKDILEKLEERRAQARLGGGEKRLEAQHKRGKLTARERIELLLDHGSFEEFDMFVQHRSTDFGMEKQKIPGDGVVTGWGTVNGRTVFLFSKDFTVFGGSSSEAHAAKIVKVQDMALKMRAPIIGIFDAGGARIQEGVAALGGHGEVFRRNVAASGVIPQISVIMGPCAGGDVYSPAMTDFIFMVRDTSYMFVTGPDVVKTVTNEVVTAEELGGAKVHTSKSSIADGSFENDVEAILQIRRLLDFLPANNIEGVPEIESFDDVNRLDKSLDTLIPDNPNKPYDMGELIRRVVDEGDFFEIQAAYARNIITGFGRVEGRTVGFVANQPLVLAGVLDSDASRKAARFVRFCNAFSIPIVTFVDVPGFLPGTAQEYGGLIKHG…
742	0.0740593	G	73	E	1.82496	1.12294	1.40404	0.548373	0.932673	0.574569	1.0495	0.692483	0.140891	0.581154	0.00827607	MGSSHHHHHHSSGLVPRGSHMKDILEKLEERRAQARLGGGEKRLEAQHKRGKLTARERIELLLDHGSFEEFDMFVQHRSTDFGMEKQKIPGDEVVTGWGTVNGRTVFLFSKDFTVFGGSSSEAHAAKIVKVQDMALKMRAPIIGIFDAGGARIQEGVAALGGHGEVFRRNVAASGVIPQISVIMGPCAGGDVYSPAMTDFIFMVRDTSYMFVTGPDVVKTVTNEVVTAEELGGAKVHTSKSSIADGSFENDVEAILQIRRLLDFLPANNIEGVPEIESFDDVNRLDKSLDTLIPDNPNKPYDMGELIRRVVDEGDFFEIQAAYARNIITGFGRVEGRTVGFVANQPLVLAGVLDSDASRKAARFVRFCNAFSIPIVTFVDVPGFLPGTAQEYGGLIKHG…
743	0.0741591	E	204	R	1.82479	1.21564	1.21829	0.615462	0.766594	0.600178	0.946874	0.759572	0.115803	0.606762	0.00746676	MGSSHHHHHHSSGLVPRGSHMKDILEKLEERRAQARLGGGEKRLEAQHKRGKLTARERIELLLDHGSFEEFDMFVQHRSTDFGMEKQKIPGDGVVTGWGTVNGRTVFLFSKDFTVFGGSSSEAHAAKIVKVQDMALKMRAPIIGIFDAGGARIQEGVAALGGHGEVFRRNVAASGVIPQISVIMGPCAGGDVYSPAMTDFIFMVRDTSYMFVTGPDVVKTVTNRVVTAEELGGAKVHTSKSSIADGSFENDVEAILQIRRLLDFLPANNIEGVPEIESFDDVNRLDKSLDTLIPDNPNKPYDMGELIRRVVDEGDFFEIQAAYARNIITGFGRVEGRTVGFVANQPLVLAGVLDSDASRKAARFVRFCNAFSIPIVTFVDVPGFLPGTAQEYGGLIKHG…
744	0.0742589	K	29	W	1.82477	1.12733	1.39487	0.532527	0.8821	0.594806	1.08053	0.676637	0.133252	0.601391	0.00852074	MGSSHHHHHHSSGLVPRGSHMKDILEKLEERRAQARLGGGEKRLEAQHWRGKLTARERIELLLDHGSFEEFDMFVQHRSTDFGMEKQKIPGDGVVTGWGTVNGRTVFLFSKDFTVFGGSSSEAHAAKIVKVQDMALKMRAPIIGIFDAGGARIQEGVAALGGHGEVFRRNVAASGVIPQISVIMGPCAGGDVYSPAMTDFIFMVRDTSYMFVTGPDVVKTVTNEVVTAEELGGAKVHTSKSSIADGSFENDVEAILQIRRLLDFLPANNIEGVPEIESFDDVNRLDKSLDTLIPDNPNKPYDMGELIRRVVDEGDFFEIQAAYARNIITGFGRVEGRTVGFVANQPLVLAGVLDSDASRKAARFVRFCNAFSIPIVTFVDVPGFLPGTAQEYGGLIKHG…
745	0.0743587	V	361	L	1.82336	1.1434	1.35991	0.567547	0.859797	0.575853	1.05362	0.711657	0.129882	0.582438	0.00830852	MGSSHHHHHHSSGLVPRGSHMKDILEKLEERRAQARLGGGEKRLEAQHKRGKLTARERIELLLDHGSFEEFDMFVQHRSTDFGMEKQKIPGDGVVTGWGTVNGRTVFLFSKDFTVFGGSSSEAHAAKIVKVQDMALKMRAPIIGIFDAGGARIQEGVAALGGHGEVFRRNVAASGVIPQISVIMGPCAGGDVYSPAMTDFIFMVRDTSYMFVTGPDVVKTVTNEVVTAEELGGAKVHTSKSSIADGSFENDVEAILQIRRLLDFLPANNIEGVPEIESFDDVNRLDKSLDTLIPDNPNKPYDMGELIRRVVDEGDFFEIQAAYARNIITGFGRVEGRTVGFVANQPLVLAGVLDSDASRKAARFVRFCNAFSIPIVTFVDLPGFLPGTAQEYGGLIKHG…
746	0.0744585	P	277	H	1.8229	1.21062	1.22457	0.638186	0.776199	0.57243	0.947142	0.782296	0.117254	0.579014	0.00746888	MGSSHHHHHHSSGLVPRGSHMKDILEKLEERRAQARLGGGEKRLEAQHKRGKLTARERIELLLDHGSFEEFDMFVQHRSTDFGMEKQKIPGDGVVTGWGTVNGRTVFLFSKDFTVFGGSSSEAHAAKIVKVQDMALKMRAPIIGIFDAGGARIQEGVAALGGHGEVFRRNVAASGVIPQISVIMGPCAGGDVYSPAMTDFIFMVRDTSYMFVTGPDVVKTVTNEVVTAEELGGAKVHTSKSSIADGSFENDVEAILQIRRLLDFLPANNIEGVPEIESFDDVNRLDKSLDTLIPDNHNKPYDMGELIRRVVDEGDFFEIQAAYARNIITGFGRVEGRTVGFVANQPLVLAGVLDSDASRKAARFVRFCNAFSIPIVTFVDVPGFLPGTAQEYGGLIKHG…
747	0.0745583	I	486	L	1.82198	1.21993	1.20409	0.652999	0.758732	0.566934	0.934967	0.797109	0.114615	0.573519	0.00737286	MGSSHHHHHHSSGLVPRGSHMKDILEKLEERRAQARLGGGEKRLEAQHKRGKLTARERIELLLDHGSFEEFDMFVQHRSTDFGMEKQKIPGDGVVTGWGTVNGRTVFLFSKDFTVFGGSSSEAHAAKIVKVQDMALKMRAPIIGIFDAGGARIQEGVAALGGHGEVFRRNVAASGVIPQISVIMGPCAGGDVYSPAMTDFIFMVRDTSYMFVTGPDVVKTVTNEVVTAEELGGAKVHTSKSSIADGSFENDVEAILQIRRLLDFLPANNIEGVPEIESFDDVNRLDKSLDTLIPDNPNKPYDMGELIRRVVDEGDFFEIQAAYARNIITGFGRVEGRTVGFVANQPLVLAGVLDSDASRKAARFVRFCNAFSIPIVTFVDVPGFLPGTAQEYGGLIKHG…
748	0.0746581	A	489	L	1.82054	1.20661	1.22786	0.645287	0.784336	0.561323	0.944698	0.789397	0.118483	0.567908	0.0074496	MGSSHHHHHHSSGLVPRGSHMKDILEKLEERRAQARLGGGEKRLEAQHKRGKLTARERIELLLDHGSFEEFDMFVQHRSTDFGMEKQKIPGDGVVTGWGTVNGRTVFLFSKDFTVFGGSSSEAHAAKIVKVQDMALKMRAPIIGIFDAGGARIQEGVAALGGHGEVFRRNVAASGVIPQISVIMGPCAGGDVYSPAMTDFIFMVRDTSYMFVTGPDVVKTVTNEVVTAEELGGAKVHTSKSSIADGSFENDVEAILQIRRLLDFLPANNIEGVPEIESFDDVNRLDKSLDTLIPDNPNKPYDMGELIRRVVDEGDFFEIQAAYARNIITGFGRVEGRTVGFVANQPLVLAGVLDSDASRKAARFVRFCNAFSIPIVTFVDVPGFLPGTAQEYGGLIKHG…
749	0.074758	T	187	A	1.81939	1.21527	1.20826	0.613146	0.768097	0.60212	0.93269	0.757256	0.11603	0.608704	0.00735491	MGSSHHHHHHSSGLVPRGSHMKDILEKLEERRAQARLGGGEKRLEAQHKRGKLTARERIELLLDHGSFEEFDMFVQHRSTDFGMEKQKIPGDGVVTGWGTVNGRTVFLFSKDFTVFGGSSSEAHAAKIVKVQDMALKMRAPIIGIFDAGGARIQEGVAALGGHGEVFRRNVAASGVIPQISVIMGPCAGGDVYSPAMTDFIFMVRDASYMFVTGPDVVKTVTNEVVTAEELGGAKVHTSKSSIADGSFENDVEAILQIRRLLDFLPANNIEGVPEIESFDDVNRLDKSLDTLIPDNPNKPYDMGELIRRVVDEGDFFEIQAAYARNIITGFGRVEGRTVGFVANQPLVLAGVLDSDASRKAARFVRFCNAFSIPIVTFVDVPGFLPGTAQEYGGLIKHG…
750	0.0748578	M	498	E	1.81903	1.13013	1.3778	0.570489	0.832969	0.559643	1.0975	0.714599	0.12583	0.566228	0.00865453	MGSSHHHHHHSSGLVPRGSHMKDILEKLEERRAQARLGGGEKRLEAQHKRGKLTARERIELLLDHGSFEEFDMFVQHRSTDFGMEKQKIPGDGVVTGWGTVNGRTVFLFSKDFTVFGGSSSEAHAAKIVKVQDMALKMRAPIIGIFDAGGARIQEGVAALGGHGEVFRRNVAASGVIPQISVIMGPCAGGDVYSPAMTDFIFMVRDTSYMFVTGPDVVKTVTNEVVTAEELGGAKVHTSKSSIADGSFENDVEAILQIRRLLDFLPANNIEGVPEIESFDDVNRLDKSLDTLIPDNPNKPYDMGELIRRVVDEGDFFEIQAAYARNIITGFGRVEGRTVGFVANQPLVLAGVLDSDASRKAARFVRFCNAFSIPIVTFVDVPGFLPGTAQEYGGLIKHG…
751	0.0749576	S	-16	F	1.81868	1.12533	1.38669	0.526407	0.915147	0.598926	1.04184	0.670517	0.138244	0.605511	0.00821561	MGSFHHHHHHSSGLVPRGSHMKDILEKLEERRAQARLGGGEKRLEAQHKRGKLTARERIELLLDHGSFEEFDMFVQHRSTDFGMEKQKIPGDGVVTGWGTVNGRTVFLFSKDFTVFGGSSSEAHAAKIVKVQDMALKMRAPIIGIFDAGGARIQEGVAALGGHGEVFRRNVAASGVIPQISVIMGPCAGGDVYSPAMTDFIFMVRDTSYMFVTGPDVVKTVTNEVVTAEELGGAKVHTSKSSIADGSFENDVEAILQIRRLLDFLPANNIEGVPEIESFDDVNRLDKSLDTLIPDNPNKPYDMGELIRRVVDEGDFFEIQAAYARNIITGFGRVEGRTVGFVANQPLVLAGVLDSDASRKAARFVRFCNAFSIPIVTFVDVPGFLPGTAQEYGGLIKHG…
752	0.0750574	K	7	F	1.81838	1.09072	1.45532	0.493575	0.930729	0.597141	1.1188	0.637685	0.140597	0.603726	0.00882251	MGSSHHHHHHSSGLVPRGSHMKDILEFLEERRAQARLGGGEKRLEAQHKRGKLTARERIELLLDHGSFEEFDMFVQHRSTDFGMEKQKIPGDGVVTGWGTVNGRTVFLFSKDFTVFGGSSSEAHAAKIVKVQDMALKMRAPIIGIFDAGGARIQEGVAALGGHGEVFRRNVAASGVIPQISVIMGPCAGGDVYSPAMTDFIFMVRDTSYMFVTGPDVVKTVTNEVVTAEELGGAKVHTSKSSIADGSFENDVEAILQIRRLLDFLPANNIEGVPEIESFDDVNRLDKSLDTLIPDNPNKPYDMGELIRRVVDEGDFFEIQAAYARNIITGFGRVEGRTVGFVANQPLVLAGVLDSDASRKAARFVRFCNAFSIPIVTFVDVPGFLPGTAQEYGGLIKHG…
753	0.0751572	R	502	D	1.81751	1.19001	1.25501	0.594354	0.78226	0.595651	0.981393	0.738464	0.11817	0.602236	0.00773897	MGSSHHHHHHSSGLVPRGSHMKDILEKLEERRAQARLGGGEKRLEAQHKRGKLTARERIELLLDHGSFEEFDMFVQHRSTDFGMEKQKIPGDGVVTGWGTVNGRTVFLFSKDFTVFGGSSSEAHAAKIVKVQDMALKMRAPIIGIFDAGGARIQEGVAALGGHGEVFRRNVAASGVIPQISVIMGPCAGGDVYSPAMTDFIFMVRDTSYMFVTGPDVVKTVTNEVVTAEELGGAKVHTSKSSIADGSFENDVEAILQIRRLLDFLPANNIEGVPEIESFDDVNRLDKSLDTLIPDNPNKPYDMGELIRRVVDEGDFFEIQAAYARNIITGFGRVEGRTVGFVANQPLVLAGVLDSDASRKAARFVRFCNAFSIPIVTFVDVPGFLPGTAQEYGGLIKHG…
754	0.075257	Y	457	C	1.81747	1.17367	1.2876	0.579787	0.821091	0.593885	0.991832	0.723897	0.124035	0.60047	0.00782129	MGSSHHHHHHSSGLVPRGSHMKDILEKLEERRAQARLGGGEKRLEAQHKRGKLTARERIELLLDHGSFEEFDMFVQHRSTDFGMEKQKIPGDGVVTGWGTVNGRTVFLFSKDFTVFGGSSSEAHAAKIVKVQDMALKMRAPIIGIFDAGGARIQEGVAALGGHGEVFRRNVAASGVIPQISVIMGPCAGGDVYSPAMTDFIFMVRDTSYMFVTGPDVVKTVTNEVVTAEELGGAKVHTSKSSIADGSFENDVEAILQIRRLLDFLPANNIEGVPEIESFDDVNRLDKSLDTLIPDNPNKPYDMGELIRRVVDEGDFFEIQAAYARNIITGFGRVEGRTVGFVANQPLVLAGVLDSDASRKAARFVRFCNAFSIPIVTFVDVPGFLPGTAQEYGGLIKHG…
755	0.0753568	V	-5	W	1.81647	1.08387	1.46519	0.460283	0.956371	0.623586	1.11002	0.604392	0.144471	0.63017	0.0087533	MGSSHHHHHHSSGLWPRGSHMKDILEKLEERRAQARLGGGEKRLEAQHKRGKLTARERIELLLDHGSFEEFDMFVQHRSTDFGMEKQKIPGDGVVTGWGTVNGRTVFLFSKDFTVFGGSSSEAHAAKIVKVQDMALKMRAPIIGIFDAGGARIQEGVAALGGHGEVFRRNVAASGVIPQISVIMGPCAGGDVYSPAMTDFIFMVRDTSYMFVTGPDVVKTVTNEVVTAEELGGAKVHTSKSSIADGSFENDVEAILQIRRLLDFLPANNIEGVPEIESFDDVNRLDKSLDTLIPDNPNKPYDMGELIRRVVDEGDFFEIQAAYARNIITGFGRVEGRTVGFVANQPLVLAGVLDSDASRKAARFVRFCNAFSIPIVTFVDVPGFLPGTAQEYGGLIKHG…
756	0.0754566	S	227	Y	1.81636	1.17177	1.28917	0.560323	0.837369	0.611445	0.980197	0.704433	0.126494	0.61803	0.00772953	MGSSHHHHHHSSGLVPRGSHMKDILEKLEERRAQARLGGGEKRLEAQHKRGKLTARERIELLLDHGSFEEFDMFVQHRSTDFGMEKQKIPGDGVVTGWGTVNGRTVFLFSKDFTVFGGSSSEAHAAKIVKVQDMALKMRAPIIGIFDAGGARIQEGVAALGGHGEVFRRNVAASGVIPQISVIMGPCAGGDVYSPAMTDFIFMVRDTSYMFVTGPDVVKTVTNEVVTAEELGGAKVHTSKSSIADGYFENDVEAILQIRRLLDFLPANNIEGVPEIESFDDVNRLDKSLDTLIPDNPNKPYDMGELIRRVVDEGDFFEIQAAYARNIITGFGRVEGRTVGFVANQPLVLAGVLDSDASRKAARFVRFCNAFSIPIVTFVDVPGFLPGTAQEYGGLIKHG…
757	0.0755564	M	492	W	1.81634	1.14095	1.35079	0.561798	0.865124	0.579148	1.0374	0.705908	0.130687	0.585732	0.0081806	MGSSHHHHHHSSGLVPRGSHMKDILEKLEERRAQARLGGGEKRLEAQHKRGKLTARERIELLLDHGSFEEFDMFVQHRSTDFGMEKQKIPGDGVVTGWGTVNGRTVFLFSKDFTVFGGSSSEAHAAKIVKVQDMALKMRAPIIGIFDAGGARIQEGVAALGGHGEVFRRNVAASGVIPQISVIMGPCAGGDVYSPAMTDFIFMVRDTSYMFVTGPDVVKTVTNEVVTAEELGGAKVHTSKSSIADGSFENDVEAILQIRRLLDFLPANNIEGVPEIESFDDVNRLDKSLDTLIPDNPNKPYDMGELIRRVVDEGDFFEIQAAYARNIITGFGRVEGRTVGFVANQPLVLAGVLDSDASRKAARFVRFCNAFSIPIVTFVDVPGFLPGTAQEYGGLIKHG…
758	0.0756563	Y	472	W	1.81614	1.18353	1.26521	0.624882	0.821221	0.558651	0.962471	0.768992	0.124055	0.565236	0.00758975	MGSSHHHHHHSSGLVPRGSHMKDILEKLEERRAQARLGGGEKRLEAQHKRGKLTARERIELLLDHGSFEEFDMFVQHRSTDFGMEKQKIPGDGVVTGWGTVNGRTVFLFSKDFTVFGGSSSEAHAAKIVKVQDMALKMRAPIIGIFDAGGARIQEGVAALGGHGEVFRRNVAASGVIPQISVIMGPCAGGDVYSPAMTDFIFMVRDTSYMFVTGPDVVKTVTNEVVTAEELGGAKVHTSKSSIADGSFENDVEAILQIRRLLDFLPANNIEGVPEIESFDDVNRLDKSLDTLIPDNPNKPYDMGELIRRVVDEGDFFEIQAAYARNIITGFGRVEGRTVGFVANQPLVLAGVLDSDASRKAARFVRFCNAFSIPIVTFVDVPGFLPGTAQEYGGLIKHG…
759	0.0757561	G	415	H	1.81609	1.16276	1.30665	0.595382	0.816999	0.567383	1.01973	0.739491	0.123417	0.573968	0.00804129	MGSSHHHHHHSSGLVPRGSHMKDILEKLEERRAQARLGGGEKRLEAQHKRGKLTARERIELLLDHGSFEEFDMFVQHRSTDFGMEKQKIPGDGVVTGWGTVNGRTVFLFSKDFTVFGGSSSEAHAAKIVKVQDMALKMRAPIIGIFDAGGARIQEGVAALGGHGEVFRRNVAASGVIPQISVIMGPCAGGDVYSPAMTDFIFMVRDTSYMFVTGPDVVKTVTNEVVTAEELGGAKVHTSKSSIADGSFENDVEAILQIRRLLDFLPANNIEGVPEIESFDDVNRLDKSLDTLIPDNPNKPYDMGELIRRVVDEGDFFEIQAAYARNIITGFGRVEGRTVGFVANQPLVLAGVLDSDASRKAARFVRFCNAFSIPIVTFVDVPGFLPGTAQEYGGLIKHG…
760	0.0758559	V	55	W	1.81592	1.04218	1.54748	0.491513	0.986958	0.550669	1.19189	0.635623	0.149092	0.557253	0.00939889	MGSSHHHHHHSSGLVPRGSHMKDILEKLEERRAQARLGGGEKRLEAQHKRGKLTARERIELLLDHGSFEEFDMFWQHRSTDFGMEKQKIPGDGVVTGWGTVNGRTVFLFSKDFTVFGGSSSEAHAAKIVKVQDMALKMRAPIIGIFDAGGARIQEGVAALGGHGEVFRRNVAASGVIPQISVIMGPCAGGDVYSPAMTDFIFMVRDTSYMFVTGPDVVKTVTNEVVTAEELGGAKVHTSKSSIADGSFENDVEAILQIRRLLDFLPANNIEGVPEIESFDDVNRLDKSLDTLIPDNPNKPYDMGELIRRVVDEGDFFEIQAAYARNIITGFGRVEGRTVGFVANQPLVLAGVLDSDASRKAARFVRFCNAFSIPIVTFVDVPGFLPGTAQEYGGLIKHG…
761	0.0759557	M	409	L	1.81586	1.16116	1.30942	0.59794	0.820349	0.563216	1.02059	0.742049	0.123923	0.569801	0.00804804	MGSSHHHHHHSSGLVPRGSHMKDILEKLEERRAQARLGGGEKRLEAQHKRGKLTARERIELLLDHGSFEEFDMFVQHRSTDFGMEKQKIPGDGVVTGWGTVNGRTVFLFSKDFTVFGGSSSEAHAAKIVKVQDMALKMRAPIIGIFDAGGARIQEGVAALGGHGEVFRRNVAASGVIPQISVIMGPCAGGDVYSPAMTDFIFMVRDTSYMFVTGPDVVKTVTNEVVTAEELGGAKVHTSKSSIADGSFENDVEAILQIRRLLDFLPANNIEGVPEIESFDDVNRLDKSLDTLIPDNPNKPYDMGELIRRVVDEGDFFEIQAAYARNIITGFGRVEGRTVGFVANQPLVLAGVLDSDASRKAARFVRFCNAFSIPIVTFVDVPGFLPGTAQEYGGLIKHG…
762	0.0760555	T	85	H	1.8158	1.15436	1.32288	0.582943	0.865493	0.571415	1.00046	0.727053	0.130743	0.577999	0.00788934	MGSSHHHHHHSSGLVPRGSHMKDILEKLEERRAQARLGGGEKRLEAQHKRGKLTARERIELLLDHGSFEEFDMFVQHRSTDFGMEKQKIPGDGVVTGWGTVNGRHVFLFSKDFTVFGGSSSEAHAAKIVKVQDMALKMRAPIIGIFDAGGARIQEGVAALGGHGEVFRRNVAASGVIPQISVIMGPCAGGDVYSPAMTDFIFMVRDTSYMFVTGPDVVKTVTNEVVTAEELGGAKVHTSKSSIADGSFENDVEAILQIRRLLDFLPANNIEGVPEIESFDDVNRLDKSLDTLIPDNPNKPYDMGELIRRVVDEGDFFEIQAAYARNIITGFGRVEGRTVGFVANQPLVLAGVLDSDASRKAARFVRFCNAFSIPIVTFVDVPGFLPGTAQEYGGLIKHG…
763	0.0761553	L	-6	N	1.81559	1.10519	1.4208	0.52966	0.913155	0.57553	1.0885	0.67377	0.137943	0.582114	0.00858358	MGSSHHHHHHSSGNVPRGSHMKDILEKLEERRAQARLGGGEKRLEAQHKRGKLTARERIELLLDHGSFEEFDMFVQHRSTDFGMEKQKIPGDGVVTGWGTVNGRTVFLFSKDFTVFGGSSSEAHAAKIVKVQDMALKMRAPIIGIFDAGGARIQEGVAALGGHGEVFRRNVAASGVIPQISVIMGPCAGGDVYSPAMTDFIFMVRDTSYMFVTGPDVVKTVTNEVVTAEELGGAKVHTSKSSIADGSFENDVEAILQIRRLLDFLPANNIEGVPEIESFDDVNRLDKSLDTLIPDNPNKPYDMGELIRRVVDEGDFFEIQAAYARNIITGFGRVEGRTVGFVANQPLVLAGVLDSDASRKAARFVRFCNAFSIPIVTFVDVPGFLPGTAQEYGGLIKHG…
[truncated: 9,256 more rows]
